# Supplementary material for: The HER2-directed antibody-drug conjugate DHES0815A in advanced and/or metastatic breast cancer: preclinical characterization and phase 1 trial results
Source: Nat Commun. 2024 Jan 11;15:466. doi: 10.1038/s41467-023-44533-z (PMC10784567; doi:10.1038/s41467-023-44533-z)
Supplement: Supplementary file 4 — Source Data [file 41467_2023_44533_MOESM4_ESM.zip]

Archive with 54 entries (54 files):
- source data files/.DS_Store
- source data files/in vivo/.DS_Store
- source data files/Structures ChemDraw.cdxml
- source data files/in vivo/fig 4b STO410.xls
- source data files/supp figures/.DS_Store
- source data files/in vivo/fig 4c BC197.xlsx
- source data files/phase 1/Best_target_sld_change_from_baseline.pdf
- source data files/in vivo/fig 1d, 4a Fo5.xlsx
- source data files/supp figures/Supp fig 8 SKBR3 PBDma dividing.xlsx
- source data files/supp figures/Supp fig 14 WSU.xls
- source data files/in vivo/fig 4d fo5 DTX.xls
- source data files/supp figures/Supp fig 9 HMEC 7C2 (MHES).xlsx
- source data files/supp figures/Supp fig 8 SKBR3 PBDma nondividing.xlsx
- source data files/in vivo/fig 4b STO41.xls
- source data files/in vivo/fig 4d HCC1569 DTX.xls
- source data files/supp figures/Supp fig 8 SKBR3 DM1 dividing.xlsx
- source data files/supp figures/Supp fig 8 keratinocytes DM1 nondividing.xlsx
- source data files/in vivo/fig 4d fo5 TDM1.xls
- source data files/supp figures/Supp fig 8 keratinocytes PBDma nondividing.xlsx
- source data files/supp figures/Supp fig 9 SAEC DHES.xlsx
- source data files/supp figures/Supp fig 10 KPL-4-1.xlsx
- source data files/supp figures/Supp fig 9 SAEC MHES.xltx
- source data files/in vivo/fig 4d HCC1569 TDM1.xls
- source data files/in vivo/fig 4c BC197.xls
- source data files/supp figures/Supp fig 8 SKBR3 DM1 nondividing.xlsx
- source data files/supp figures/Supp fig 10 KPL4-2.xlsx
- source data files/in vivo/fig 4a WHIM8.xlsx
- source data files/supp figures/Supp fig 8 keratinocytes DM1 dividing.xlsx
- source data files/supp figures/in vitro source data (2a, 5a, S6a, S6b, S7, S11).xlsx
- source data files/in vitro/Fig 2b ADCC source data.xlsx
- source data files/in vitro/fig 1b DNA binding source data.xlsx
- source data files/supp figures/Supp fig 9 HUVEC DHES.xlsx
- source data files/supp figures/Supp fig 8 keratinocyte PBDma dividing.xlsx
- source data files/in vivo/fig 4a HCC1569X2.xlsx
- source data files/supp figures/Supp fig 9 HMEC DHES.xlsx
- source data files/supp figures/Supp fig 9 RPTC DHES.xlsx
- source data files/in vivo/fig 4c BC207.xls
- source data files/in vitro/Fig 2c bystander source data.xlsx
- source data files/in vitro/.DS_Store
- source data files/in vitro/fig 1 c.xlsx
- source data files/supp figures/Supp fig 9 RPTC MHES.xlsx
- source data files/in vitro/Fig 1c 3 panels.xlsx
- source data files/in vitro/free drug screen source data.xls
- source data files/supp figures/cyno PK/Supp fig 15 Total Antibody Results.xls
- source data files/in vivo/fig 4c BC085.xls
- source data files/supp figures/cyno PK/Supp fig 15 Antibody Conjugated PBDMA Results.xls
- source data files/in vivo/fig 5b WHIM8.xlsx
- source data files/supp figures/Supp fig 9 HUVEC MHES.xlsx
- source data files/supp figures/Supp fig 1 binding.pptx
- source data files/in vitro/in vitro source data (2a, 5a, S6a, S6b, S7, S11).xlsx
- source data files/in vitro/Fig 1b DNA binding of PBD compounds for Gail.pptx
- source data files/in vitro/Fig 1d SKBR3(raw data).xlsx
- source data files/in vitro/Fig3 western original images .pptx
- source data files/phase 1/raw data for human PK.pptx
