# Supplementary material for: The HER2-directed antibody-drug conjugate DHES0815A in advanced and/or metastatic breast cancer: preclinical characterization and phase 1 trial results
Source: Nat Commun. 2024 Jan 11;15:466. doi: 10.1038/s41467-023-44533-z (PMC10784567; doi:10.1038/s41467-023-44533-z)
Supplement: Supplementary file 4 — Source Data [file 41467_2023_44533_MOESM4_ESM.zip › source data files/Structures ChemDraw.cdxml]

<?xml version="1.0" encoding="UTF-8" ?>
<!DOCTYPE CDXML SYSTEM "http://www.cambridgesoft.com/xml/cdxml.dtd" >
<CDXML
 CreationProgram="ChemDraw 20.1.1.125"
 Name="Revised-Structures-07-28-23.cdxml"
 BoundingBox="124.79 73.74 348.01 469"
 WindowPosition="0 0"
 WindowSize="-859045888 858980352"
 WindowIsZoomed="yes"
 FractionalWidths="yes"
 InterpretChemically="yes"
 ShowAtomQuery="yes"
 ShowAtomStereo="no"
 ShowAtomEnhancedStereo="yes"
 ShowAtomNumber="no"
 ShowResidueID="no"
 ShowBondQuery="yes"
 ShowBondRxn="yes"
 ShowBondStereo="no"
 ShowTerminalCarbonLabels="no"
 ShowNonTerminalCarbonLabels="no"
 HideImplicitHydrogens="no"
 LabelFont="3"
 LabelSize="6"
 LabelFace="1"
 CaptionFont="3"
 CaptionSize="6"
 CaptionFace="1"
 HashSpacing="1.70"
 MarginWidth="1.19"
 LineWidth="0.60"
 BoldWidth="1.56"
 BondLength="10.80"
 BondSpacing="18"
 ChainAngle="120"
 LabelJustification="Auto"
 CaptionJustification="Left"
 AminoAcidTermini="HOH"
 ShowSequenceTermini="yes"
 ShowSequenceBonds="yes"
 ShowSequenceUnlinkedBranches="no"
 ResidueWrapCount="40"
 ResidueBlockCount="10"
 ResidueZigZag="yes"
 NumberResidueBlocks="no"
 PrintMargins="36 36 36 36"
 MacPrintInfo="00030000025802580000000019001324FF9CFF9C196413880367052803FC00020000025802580000000019001324000100000064000000010001010100000001270F000100010000000000000000000000000002001901900000000000600000000000000000000100000000000000000000000000000000"
 ChemPropName=""
 ChemPropFormula="Chemical Formula: "
 ChemPropExactMass="Exact Mass: "
 ChemPropMolWt="Molecular Weight: "
 ChemPropMOverZ="m/z: "
 ChemPropAnalysis="Elemental Analysis: "
 ChemPropBoilingPt="Boiling Point: "
 ChemPropMeltingPt="Melting Point: "
 ChemPropCritTemp="Critical Temp: "
 ChemPropCritPres="Critical Pres: "
 ChemPropCritVol="Critical Vol: "
 ChemPropGibbs="Gibbs Energy: "
 ChemPropLogP="Log P: "
 ChemPropMR="MR: "
 ChemPropHenry="Henry&apos;s Law: "
 ChemPropEForm="Heat of Form: "
 ChemProptPSA="tPSA: "
 ChemPropCLogP="CLogP: "
 ChemPropCMR="CMR: "
 ChemPropLogS="LogS: "
 ChemPropPKa="pKa: "
 ChemPropID=""
 ChemPropFragmentLabel=""
 color="0"
 bgcolor="1"
 RxnAutonumberStart="1"
 RxnAutonumberConditions="no"
 RxnAutonumberStyle="Roman"
 RxnAutonumberFormat="(#)"
><colortable>
<color r="1" g="1" b="1"/>
<color r="0" g="0" b="0"/>
<color r="1" g="0" b="0"/>
<color r="1" g="1" b="0"/>
<color r="0" g="1" b="0"/>
<color r="0" g="1" b="1"/>
<color r="0" g="0" b="1"/>
<color r="1" g="0" b="1"/>
<color r="0.8196" g="0.4118" b="0"/>
</colortable><fonttable>
<font id="3" charset="iso-8859-1" name="Arial"/>
</fonttable><page
 id="135032066"
 BoundingBox="0 0 540 720"
 HeaderPosition="36"
 FooterPosition="36"
 PrintTrimMarks="yes"
 HeightPages="1"
 WidthPages="1"
><fragment
 id="53618"
 BoundingBox="136.03 73.74 341.08 113.50"
 Z="304"
><n
 id="53619"
 p="275.84 83.10"
 Z="305"
 color="9"
 LabelSize="3276.75"
 LabelFace="97"
 AS="N"
/><n
 id="53620"
 p="275.84 93.90"
 Z="306"
 color="9"
 LabelSize="3276.75"
 LabelFace="97"
 AS="N"
/><n
 id="53621"
 p="285.19 99.30"
 Z="307"
 color="9"
 LabelSize="3276.75"
 LabelFace="97"
 AS="N"
/><n
 id="53622"
 p="294.55 93.90"
 Z="308"
 color="9"
 LabelSize="3276.75"
 LabelFace="97"
 AS="N"
/><n
 id="53623"
 p="294.55 83.10"
 Z="309"
 color="9"
 LabelSize="3276.75"
 LabelFace="97"
 AS="N"
/><n
 id="53624"
 p="285.19 77.70"
 Z="310"
 color="9"
 LabelSize="3276.75"
 LabelFace="97"
 AS="N"
/><n
 id="53625"
 p="302.99 100.64"
 Z="311"
 color="9"
 LabelSize="3276.75"
 LabelFace="97"
 AS="N"
/><n
 id="53626"
 p="313.52 98.23"
 Z="312"
 color="9"
 LabelSize="3276.75"
 LabelFace="97"
 Element="7"
 NumHydrogens="0"
 NeedsClean="yes"
 AS="N"
 LabelDisplay="Left"
><t
 p="311.35 100.55"
 BoundingBox="311.35 95.60 315.69 100.55"
 color="9"
 LabelSize="3276.75"
 LabelFace="97"
 LabelJustification="Left"
><s font="3" size="6" color="9" face="96">N</s></t></n><n
 id="53627"
 p="318.20 88.50"
 Z="313"
 color="9"
 LabelSize="3276.75"
 LabelFace="97"
 Geometry="Tetrahedral"
 AS="S"
 BondOrdering="53673 53674 53713 53680"
/><n
 id="53628"
 p="313.52 78.77"
 Z="314"
 color="9"
 LabelSize="3276.75"
 LabelFace="97"
 AS="N"
/><n
 id="53629"
 p="302.99 76.37"
 Z="315"
 color="9"
 LabelSize="3276.75"
 LabelFace="97"
 Element="7"
 NumHydrogens="0"
 NeedsClean="yes"
 AS="N"
 LabelDisplay="Left"
><t
 p="300.82 78.69"
 BoundingBox="300.82 73.74 305.16 78.69"
 color="9"
 LabelSize="3276.75"
 LabelFace="97"
 LabelJustification="Left"
><s font="3" size="6" color="9" face="96">N</s></t></n><n
 id="53630"
 p="321.33 105.70"
 Z="316"
 color="9"
 LabelSize="3276.75"
 LabelFace="97"
 AS="N"
/><n
 id="53631"
 p="330.84 100.58"
 Z="317"
 color="9"
 LabelSize="3276.75"
 LabelFace="97"
 AS="N"
/><n
 id="53632"
 p="328.91 89.95"
 Z="318"
 color="9"
 LabelSize="3276.75"
 LabelFace="97"
 AS="N"
/><n
 id="53633"
 p="300.59 111.13"
 Z="319"
 color="9"
 LabelSize="3276.75"
 LabelFace="97"
 Element="8"
 NumHydrogens="0"
 NeedsClean="yes"
 AS="N"
 LabelDisplay="Left"
><t
 p="298.26 113.45"
 BoundingBox="298.26 108.38 302.92 113.50"
 color="9"
 LabelSize="3276.75"
 LabelFace="97"
 LabelJustification="Left"
><s font="3" size="6" color="9" face="96">O</s></t></n><n
 id="53634"
 p="266.49 99.30"
 Z="320"
 color="9"
 LabelSize="3276.75"
 LabelFace="97"
 NodeType="Fragment"
 NeedsClean="yes"
 AS="N"
 LabelDisplay="Right"
><fragment
 id="135032067"
><n
 id="135031908"
 p="266.49 110.05"
 Z="19"
/><n
 id="135031909"
 p="266.49 99.30"
 Z="20"
 Element="8"
 NumHydrogens="0"
 NeedsClean="yes"
><t
 p="264.16 101.62"
 BoundingBox="264.16 96.55 268.82 101.67"
 LabelJustification="Left"
><s font="3" size="6" color="0" face="97">O</s></t></n><n
 id="135031910"
 p="275.80 93.93"
 Z="21"
 NodeType="ExternalConnectionPoint"
/><b
 id="135031911"
 Z="22"
 B="135031908"
 E="135031909"
/><b
 id="135031912"
 Z="23"
 B="135031910"
 E="135031909"
/></fragment><t
 p="268.82 101.62"
 BoundingBox="255.82 96.55 268.82 101.67"
 color="9"
 LabelSize="3276.75"
 LabelFace="97"
 LabelJustification="Right"
 Justification="Right"
><s font="3" size="6" color="9" face="96">MeO</s></t></n><n
 id="53635"
 p="266.52 77.72"
 Z="321"
 color="9"
 LabelSize="3276.75"
 LabelFace="97"
 Element="8"
 NumHydrogens="0"
 NeedsClean="yes"
 AS="N"
 LabelDisplay="Left"
><t
 p="264.19 80.04"
 BoundingBox="264.19 74.97 268.85 80.09"
 color="9"
 LabelSize="3276.75"
 LabelFace="97"
 LabelJustification="Left"
><s font="3" size="6" color="9" face="96">O</s></t></n><n
 id="53636"
 p="257.20 83.10"
 Z="322"
 color="9"
 LabelSize="3276.75"
 LabelFace="97"
 AS="N"
/><n
 id="53637"
 p="247.88 77.72"
 Z="323"
 color="9"
 LabelSize="3276.75"
 LabelFace="97"
 AS="N"
/><n
 id="53638"
 p="201.28 83.10"
 Z="324"
 color="9"
 LabelSize="3276.75"
 LabelFace="97"
 AS="N"
/><n
 id="53639"
 p="201.28 93.90"
 Z="325"
 color="9"
 LabelSize="3276.75"
 LabelFace="97"
 AS="N"
/><n
 id="53640"
 p="191.92 99.30"
 Z="326"
 color="9"
 LabelSize="3276.75"
 LabelFace="97"
 AS="N"
/><n
 id="53641"
 p="182.57 93.90"
 Z="327"
 color="9"
 LabelSize="3276.75"
 LabelFace="97"
 AS="N"
/><n
 id="53642"
 p="182.57 83.10"
 Z="328"
 color="9"
 LabelSize="3276.75"
 LabelFace="97"
 AS="N"
/><n
 id="53643"
 p="191.92 77.70"
 Z="329"
 color="9"
 LabelSize="3276.75"
 LabelFace="97"
 AS="N"
/><n
 id="53644"
 p="174.13 100.64"
 Z="330"
 color="9"
 LabelSize="3276.75"
 LabelFace="97"
 AS="N"
/><n
 id="53645"
 p="163.60 98.23"
 Z="331"
 color="9"
 LabelSize="3276.75"
 LabelFace="97"
 Element="7"
 NumHydrogens="0"
 NeedsClean="yes"
 AS="N"
 LabelDisplay="Left"
><t
 p="161.43 100.55"
 BoundingBox="161.43 95.60 165.77 100.55"
 color="9"
 LabelSize="3276.75"
 LabelFace="97"
 LabelJustification="Left"
><s font="3" size="6" color="9" face="96">N</s></t></n><n
 id="53646"
 p="158.91 88.50"
 Z="332"
 color="9"
 LabelSize="3276.75"
 LabelFace="97"
 Geometry="Tetrahedral"
 AS="S"
 BondOrdering="53695 53696 53714 53701"
/><n
 id="53647"
 p="163.60 78.77"
 Z="333"
 color="9"
 LabelSize="3276.75"
 LabelFace="97"
 AS="N"
/><n
 id="53648"
 p="155.79 105.70"
 Z="334"
 color="9"
 LabelSize="3276.75"
 LabelFace="97"
 AS="N"
/><n
 id="53649"
 p="146.28 100.58"
 Z="335"
 color="9"
 LabelSize="3276.75"
 LabelFace="97"
 AS="N"
/><n
 id="53650"
 p="148.21 89.95"
 Z="336"
 color="9"
 LabelSize="3276.75"
 LabelFace="97"
 AS="N"
/><n
 id="53651"
 p="176.52 111.13"
 Z="337"
 color="9"
 LabelSize="3276.75"
 LabelFace="97"
 Element="8"
 NumHydrogens="0"
 NeedsClean="yes"
 AS="N"
 LabelDisplay="Left"
><t
 p="174.19 113.45"
 BoundingBox="174.19 108.38 178.85 113.50"
 color="9"
 LabelSize="3276.75"
 LabelFace="97"
 LabelJustification="Left"
><s font="3" size="6" color="9" face="96">O</s></t></n><n
 id="53652"
 p="210.63 99.30"
 Z="338"
 color="9"
 LabelSize="3276.75"
 LabelFace="97"
 NodeType="Fragment"
 NeedsClean="yes"
 AS="N"
 LabelDisplay="Left"
><fragment
 id="135032068"
><n
 id="135031915"
 p="210.63 99.30"
 Z="43"
 Element="8"
 NumHydrogens="0"
 NeedsClean="yes"
><t
 p="208.30 101.62"
 BoundingBox="208.30 96.55 212.96 101.67"
 Justification="Auto"
><s font="3" size="6" color="0" face="97">O</s></t></n><n
 id="135031916"
 p="219.94 93.93"
 Z="44"
/><n
 id="135031917"
 p="201.32 93.93"
 Z="45"
 NodeType="ExternalConnectionPoint"
/><b
 id="135031918"
 Z="46"
 B="135031915"
 E="135031916"
/><b
 id="135031919"
 Z="47"
 B="135031917"
 E="135031915"
/></fragment><t
 p="208.30 101.62"
 BoundingBox="208.30 96.55 221.30 101.67"
 color="9"
 LabelSize="3276.75"
 LabelFace="97"
 LabelJustification="Left"
><s font="3" size="6" color="9" face="96">OMe</s></t></n><n
 id="53653"
 p="210.60 77.72"
 Z="339"
 color="9"
 LabelSize="3276.75"
 LabelFace="97"
 Element="8"
 NumHydrogens="0"
 NeedsClean="yes"
 AS="N"
 LabelDisplay="Left"
><t
 p="208.27 80.04"
 BoundingBox="208.27 74.97 212.93 80.09"
 color="9"
 LabelSize="3276.75"
 LabelFace="97"
 LabelJustification="Left"
><s font="3" size="6" color="9" face="96">O</s></t></n><n
 id="53654"
 p="219.92 83.10"
 Z="340"
 color="9"
 LabelSize="3276.75"
 LabelFace="97"
 AS="N"
/><n
 id="53655"
 p="229.24 77.72"
 Z="341"
 color="9"
 LabelSize="3276.75"
 LabelFace="97"
 AS="N"
/><n
 id="53656"
 p="238.56 83.10"
 Z="342"
 color="9"
 LabelSize="3276.75"
 LabelFace="97"
 AS="N"
/><n
 id="53657"
 p="136.58 105.25"
 Z="343"
 color="9"
 LabelSize="3276.75"
 LabelFace="97"
 AS="N"
/><n
 id="53658"
 p="340.53 105.25"
 Z="344"
 color="9"
 LabelSize="3276.75"
 LabelFace="97"
 AS="N"
/><n
 id="53661"
 p="174.13 76.37"
 Z="345"
 color="9"
 LabelSize="3276.75"
 LabelFace="97"
 Element="7"
 NumHydrogens="0"
 NeedsClean="yes"
 AS="N"
 LabelDisplay="Left"
><t
 p="171.96 78.69"
 BoundingBox="171.96 73.74 176.30 78.69"
 color="9"
 LabelSize="3276.75"
 LabelFace="97"
 LabelJustification="Left"
><s font="3" size="6" color="9" face="96">N</s></t></n><n
 id="53662"
 p="325.84 80.87"
 Z="346"
 color="9"
 LabelSize="3276.75"
 LabelFace="97"
 Element="1"
 NumHydrogens="0"
 NeedsClean="yes"
 AS="N"
 LabelDisplay="Left"
><t
 p="323.67 83.19"
 BoundingBox="323.67 78.24 328.01 83.19"
 color="9"
 LabelSize="3276.75"
 LabelFace="97"
 LabelJustification="Left"
><s font="3" size="6" color="9" face="96">H</s></t></n><n
 id="53663"
 p="151.27 80.87"
 Z="347"
 color="9"
 LabelSize="3276.75"
 LabelFace="97"
 Element="1"
 NumHydrogens="0"
 NeedsClean="yes"
 AS="N"
 LabelDisplay="Left"
><t
 p="149.10 83.19"
 BoundingBox="149.10 78.24 153.44 83.19"
 color="9"
 LabelSize="3276.75"
 LabelFace="97"
 LabelJustification="Left"
><s font="3" size="6" color="9" face="96">H</s></t></n><b
 id="53665"
 Z="348"
 color="9"
 LabelSize="3276.75"
 LabelFace="97"
 B="53619"
 E="53620"
 Order="2"
 BS="N"
 BondCircularOrdering="53670 53683 53682 53666"
/><b
 id="53666"
 Z="349"
 color="9"
 LabelSize="3276.75"
 LabelFace="97"
 B="53620"
 E="53621"
 BS="N"
/><b
 id="53667"
 Z="350"
 color="9"
 LabelSize="3276.75"
 LabelFace="97"
 B="53621"
 E="53622"
 Order="2"
 BS="N"
 BondCircularOrdering="53666 0 53671 53668"
/><b
 id="53668"
 Z="351"
 color="9"
 LabelSize="3276.75"
 LabelFace="97"
 B="53622"
 E="53623"
 BS="N"
/><b
 id="53669"
 Z="352"
 color="9"
 LabelSize="3276.75"
 LabelFace="97"
 B="53623"
 E="53624"
 Order="2"
 BS="N"
 BondCircularOrdering="53668 53676 0 53670"
/><b
 id="53670"
 Z="353"
 color="9"
 LabelSize="3276.75"
 LabelFace="97"
 B="53619"
 E="53624"
 BS="N"
/><b
 id="53671"
 Z="354"
 color="9"
 LabelSize="3276.75"
 LabelFace="97"
 B="53622"
 E="53625"
 BS="N"
/><b
 id="53672"
 Z="355"
 color="9"
 LabelSize="3276.75"
 LabelFace="97"
 B="53625"
 E="53626"
 BS="N"
/><b
 id="53673"
 Z="356"
 color="9"
 LabelSize="3276.75"
 LabelFace="97"
 B="53626"
 E="53627"
 BS="N"
/><b
 id="53674"
 Z="357"
 color="9"
 LabelSize="3276.75"
 LabelFace="97"
 B="53627"
 E="53628"
 BS="N"
/><b
 id="53675"
 Z="358"
 color="9"
 LabelSize="3276.75"
 LabelFace="97"
 B="53628"
 E="53629"
 Order="2"
 BS="N"
 BondCircularOrdering="53674 0 0 53676"
/><b
 id="53676"
 Z="359"
 color="9"
 LabelSize="3276.75"
 LabelFace="97"
 B="53623"
 E="53629"
 BS="N"
/><b
 id="53677"
 Z="360"
 color="9"
 LabelSize="3276.75"
 LabelFace="97"
 B="53626"
 E="53630"
 BS="N"
/><b
 id="53678"
 Z="361"
 color="9"
 LabelSize="3276.75"
 LabelFace="97"
 B="53630"
 E="53631"
 BS="N"
/><b
 id="53679"
 Z="362"
 color="9"
 LabelSize="3276.75"
 LabelFace="97"
 B="53631"
 E="53632"
 BS="N"
/><b
 id="53680"
 Z="363"
 color="9"
 LabelSize="3276.75"
 LabelFace="97"
 B="53627"
 E="53632"
 BS="N"
/><b
 id="53681"
 Z="364"
 color="9"
 LabelSize="3276.75"
 LabelFace="97"
 B="53625"
 E="53633"
 Order="2"
 BS="N"
/><b
 id="53682"
 Z="365"
 color="9"
 LabelSize="3276.75"
 LabelFace="97"
 B="53620"
 E="53634"
 BS="N"
/><b
 id="53683"
 Z="366"
 color="9"
 LabelSize="3276.75"
 LabelFace="97"
 B="53619"
 E="53635"
 BS="N"
/><b
 id="53684"
 Z="367"
 color="9"
 LabelSize="3276.75"
 LabelFace="97"
 B="53635"
 E="53636"
 BS="N"
/><b
 id="53685"
 Z="368"
 color="9"
 LabelSize="3276.75"
 LabelFace="97"
 B="53636"
 E="53637"
 BS="N"
/><b
 id="53686"
 Z="369"
 color="9"
 LabelSize="3276.75"
 LabelFace="97"
 B="53637"
 E="53656"
 BS="N"
/><b
 id="53687"
 Z="370"
 color="9"
 LabelSize="3276.75"
 LabelFace="97"
 B="53638"
 E="53639"
 Order="2"
 BS="N"
 BondCircularOrdering="53704 53692 53688 53703"
/><b
 id="53688"
 Z="371"
 color="9"
 LabelSize="3276.75"
 LabelFace="97"
 B="53639"
 E="53640"
 BS="N"
/><b
 id="53689"
 Z="372"
 color="9"
 LabelSize="3276.75"
 LabelFace="97"
 B="53640"
 E="53641"
 Order="2"
 BS="N"
 BondCircularOrdering="0 53688 53690 53693"
/><b
 id="53690"
 Z="373"
 color="9"
 LabelSize="3276.75"
 LabelFace="97"
 B="53641"
 E="53642"
 BS="N"
/><b
 id="53691"
 Z="374"
 color="9"
 LabelSize="3276.75"
 LabelFace="97"
 B="53642"
 E="53643"
 Order="2"
 BS="N"
 BondCircularOrdering="53697 53690 53692 0"
/><b
 id="53692"
 Z="375"
 color="9"
 LabelSize="3276.75"
 LabelFace="97"
 B="53638"
 E="53643"
 BS="N"
/><b
 id="53693"
 Z="376"
 color="9"
 LabelSize="3276.75"
 LabelFace="97"
 B="53641"
 E="53644"
 BS="N"
/><b
 id="53694"
 Z="377"
 color="9"
 LabelSize="3276.75"
 LabelFace="97"
 B="53644"
 E="53645"
 BS="N"
/><b
 id="53695"
 Z="378"
 color="9"
 LabelSize="3276.75"
 LabelFace="97"
 B="53645"
 E="53646"
 BS="N"
/><b
 id="53696"
 Z="379"
 color="9"
 LabelSize="3276.75"
 LabelFace="97"
 B="53646"
 E="53647"
 BS="N"
/><b
 id="53697"
 Z="380"
 color="9"
 LabelSize="3276.75"
 LabelFace="97"
 B="53642"
 E="53661"
 BS="N"
/><b
 id="53698"
 Z="381"
 color="9"
 LabelSize="3276.75"
 LabelFace="97"
 B="53645"
 E="53648"
 BS="N"
/><b
 id="53699"
 Z="382"
 color="9"
 LabelSize="3276.75"
 LabelFace="97"
 B="53648"
 E="53649"
 BS="N"
/><b
 id="53700"
 Z="383"
 color="9"
 LabelSize="3276.75"
 LabelFace="97"
 B="53649"
 E="53650"
 BS="N"
/><b
 id="53701"
 Z="384"
 color="9"
 LabelSize="3276.75"
 LabelFace="97"
 B="53646"
 E="53650"
 BS="N"
/><b
 id="53702"
 Z="385"
 color="9"
 LabelSize="3276.75"
 LabelFace="97"
 B="53644"
 E="53651"
 Order="2"
 BS="N"
/><b
 id="53703"
 Z="386"
 color="9"
 LabelSize="3276.75"
 LabelFace="97"
 B="53639"
 E="53652"
 BS="N"
/><b
 id="53704"
 Z="387"
 color="9"
 LabelSize="3276.75"
 LabelFace="97"
 B="53638"
 E="53653"
 BS="N"
/><b
 id="53705"
 Z="388"
 color="9"
 LabelSize="3276.75"
 LabelFace="97"
 B="53653"
 E="53654"
 BS="N"
/><b
 id="53706"
 Z="389"
 color="9"
 LabelSize="3276.75"
 LabelFace="97"
 B="53654"
 E="53655"
 BS="N"
/><b
 id="53707"
 Z="390"
 color="9"
 LabelSize="3276.75"
 LabelFace="97"
 B="53655"
 E="53656"
 BS="N"
/><b
 id="53708"
 Z="391"
 color="9"
 LabelSize="3276.75"
 LabelFace="97"
 B="53649"
 E="53657"
 Order="2"
 BS="N"
/><b
 id="53709"
 Z="392"
 color="9"
 LabelSize="3276.75"
 LabelFace="97"
 B="53631"
 E="53658"
 Order="2"
 BS="N"
/><b
 id="53712"
 Z="393"
 color="9"
 LabelSize="3276.75"
 LabelFace="97"
 B="53647"
 E="53661"
 Order="2"
 BS="N"
 BondCircularOrdering="0 53696 53697 0"
/><b
 id="53713"
 Z="394"
 color="9"
 LabelSize="3276.75"
 LabelFace="97"
 B="53627"
 E="53662"
 Display="WedgeBegin"
 BS="N"
/><b
 id="53714"
 Z="395"
 color="9"
 LabelSize="3276.75"
 LabelFace="97"
 B="53646"
 E="53663"
 Display="WedgedHashBegin"
 BS="N"
/></fragment><fragment
 id="135031806"
 BoundingBox="136.03 147.44 341.08 187.20"
 Z="396"
><n
 id="135031807"
 p="275.84 156.80"
 Z="397"
 color="10"
 LabelSize="3276.75"
 LabelFace="97"
 AS="N"
/><n
 id="135031808"
 p="275.84 167.60"
 Z="398"
 color="10"
 LabelSize="3276.75"
 LabelFace="97"
 AS="N"
/><n
 id="135031809"
 p="285.19 173"
 Z="399"
 color="10"
 LabelSize="3276.75"
 LabelFace="97"
 AS="N"
/><n
 id="135031810"
 p="294.55 167.60"
 Z="400"
 color="10"
 LabelSize="3276.75"
 LabelFace="97"
 AS="N"
/><n
 id="135031811"
 p="294.55 156.80"
 Z="401"
 color="10"
 LabelSize="3276.75"
 LabelFace="97"
 AS="N"
/><n
 id="135031812"
 p="285.19 151.40"
 Z="402"
 color="10"
 LabelSize="3276.75"
 LabelFace="97"
 AS="N"
/><n
 id="135031813"
 p="302.99 174.34"
 Z="403"
 color="10"
 LabelSize="3276.75"
 LabelFace="97"
 AS="N"
/><n
 id="135031814"
 p="313.52 171.93"
 Z="404"
 color="10"
 LabelSize="3276.75"
 LabelFace="97"
 Element="7"
 NumHydrogens="0"
 NeedsClean="yes"
 AS="N"
 LabelDisplay="Left"
><t
 p="311.35 174.25"
 BoundingBox="311.35 169.30 315.69 174.25"
 color="10"
 LabelSize="3276.75"
 LabelFace="97"
 LabelJustification="Left"
><s font="3" size="6" color="10" face="96">N</s></t></n><n
 id="135031815"
 p="318.20 162.20"
 Z="405"
 color="10"
 LabelSize="3276.75"
 LabelFace="97"
 Geometry="Tetrahedral"
 AS="S"
 BondOrdering="135031861 135031862 135031901 135031868"
/><n
 id="135031816"
 p="313.52 152.47"
 Z="406"
 color="10"
 LabelSize="3276.75"
 LabelFace="97"
 AS="N"
/><n
 id="135031817"
 p="302.99 150.07"
 Z="407"
 color="10"
 LabelSize="3276.75"
 LabelFace="97"
 Element="7"
 NumHydrogens="0"
 NeedsClean="yes"
 AS="N"
 LabelDisplay="Left"
><t
 p="300.82 152.39"
 BoundingBox="300.82 147.44 305.16 152.39"
 color="10"
 LabelSize="3276.75"
 LabelFace="97"
 LabelJustification="Left"
><s font="3" size="6" color="10" face="96">N</s></t></n><n
 id="135031818"
 p="321.33 179.40"
 Z="408"
 color="10"
 LabelSize="3276.75"
 LabelFace="97"
 AS="N"
/><n
 id="135031819"
 p="330.84 174.28"
 Z="409"
 color="10"
 LabelSize="3276.75"
 LabelFace="97"
 AS="N"
/><n
 id="135031820"
 p="328.91 163.65"
 Z="410"
 color="10"
 LabelSize="3276.75"
 LabelFace="97"
 AS="N"
/><n
 id="135031821"
 p="300.59 184.83"
 Z="411"
 color="10"
 LabelSize="3276.75"
 LabelFace="97"
 Element="8"
 NumHydrogens="0"
 NeedsClean="yes"
 AS="N"
 LabelDisplay="Left"
><t
 p="298.26 187.15"
 BoundingBox="298.26 182.08 302.92 187.20"
 color="10"
 LabelSize="3276.75"
 LabelFace="97"
 LabelJustification="Left"
><s font="3" size="6" color="10" face="96">O</s></t></n><n
 id="135031822"
 p="266.49 173"
 Z="412"
 color="10"
 LabelSize="3276.75"
 LabelFace="97"
 NodeType="Fragment"
 NeedsClean="yes"
 AS="N"
 LabelDisplay="Right"
><fragment
 id="135032069"
><n
 id="135032070"
 p="266.49 183.75"
 NumHydrogens="3"
/><n
 id="135032071"
 p="266.49 173"
 Element="8"
 NumHydrogens="0"
/><n
 id="135032072"
 p="275.80 167.62"
 NodeType="ExternalConnectionPoint"
/><b
 id="135032073"
 B="135032070"
 E="135032071"
/><b
 id="135032074"
 B="135032072"
 E="135032071"
/></fragment><t
 p="268.82 175.32"
 BoundingBox="255.82 170.25 268.82 175.38"
 color="10"
 LabelSize="3276.75"
 LabelFace="97"
 LabelJustification="Right"
 Justification="Right"
><s font="3" size="6" color="10" face="96">MeO</s></t></n><n
 id="135031823"
 p="266.52 151.42"
 Z="413"
 color="10"
 LabelSize="3276.75"
 LabelFace="97"
 Element="8"
 NumHydrogens="0"
 NeedsClean="yes"
 AS="N"
 LabelDisplay="Left"
><t
 p="264.19 153.74"
 BoundingBox="264.19 148.67 268.85 153.79"
 color="10"
 LabelSize="3276.75"
 LabelFace="97"
 LabelJustification="Left"
><s font="3" size="6" color="10" face="96">O</s></t></n><n
 id="135031824"
 p="257.20 156.80"
 Z="414"
 color="10"
 LabelSize="3276.75"
 LabelFace="97"
 AS="N"
/><n
 id="135031825"
 p="247.88 151.42"
 Z="415"
 color="10"
 LabelSize="3276.75"
 LabelFace="97"
 AS="N"
/><n
 id="135031826"
 p="201.28 156.80"
 Z="416"
 color="10"
 LabelSize="3276.75"
 LabelFace="97"
 AS="N"
/><n
 id="135031827"
 p="201.28 167.60"
 Z="417"
 color="10"
 LabelSize="3276.75"
 LabelFace="97"
 AS="N"
/><n
 id="135031828"
 p="191.92 173"
 Z="418"
 color="10"
 LabelSize="3276.75"
 LabelFace="97"
 AS="N"
/><n
 id="135031829"
 p="182.57 167.60"
 Z="419"
 color="10"
 LabelSize="3276.75"
 LabelFace="97"
 AS="N"
/><n
 id="135031830"
 p="182.57 156.80"
 Z="420"
 color="10"
 LabelSize="3276.75"
 LabelFace="97"
 AS="N"
/><n
 id="135031831"
 p="191.92 151.40"
 Z="421"
 color="10"
 LabelSize="3276.75"
 LabelFace="97"
 AS="N"
/><n
 id="135031832"
 p="174.13 174.34"
 Z="422"
 color="10"
 LabelSize="3276.75"
 LabelFace="97"
 AS="N"
/><n
 id="135031833"
 p="163.60 171.93"
 Z="423"
 color="10"
 LabelSize="3276.75"
 LabelFace="97"
 Element="7"
 NumHydrogens="0"
 NeedsClean="yes"
 AS="N"
 LabelDisplay="Left"
><t
 p="161.43 174.25"
 BoundingBox="161.43 169.30 165.77 174.25"
 color="10"
 LabelSize="3276.75"
 LabelFace="97"
 LabelJustification="Left"
><s font="3" size="6" color="10" face="96">N</s></t></n><n
 id="135031834"
 p="158.91 162.20"
 Z="424"
 color="10"
 LabelSize="3276.75"
 LabelFace="97"
 Geometry="Tetrahedral"
 AS="S"
 BondOrdering="135031883 135031884 135031902 135031889"
/><n
 id="135031835"
 p="163.60 152.47"
 Z="425"
 color="10"
 LabelSize="3276.75"
 LabelFace="97"
 AS="N"
/><n
 id="135031836"
 p="155.79 179.40"
 Z="426"
 color="10"
 LabelSize="3276.75"
 LabelFace="97"
 AS="N"
/><n
 id="135031837"
 p="146.28 174.28"
 Z="427"
 color="10"
 LabelSize="3276.75"
 LabelFace="97"
 AS="N"
/><n
 id="135031838"
 p="148.21 163.65"
 Z="428"
 color="10"
 LabelSize="3276.75"
 LabelFace="97"
 AS="N"
/><n
 id="135031839"
 p="176.52 184.83"
 Z="429"
 color="10"
 LabelSize="3276.75"
 LabelFace="97"
 Element="8"
 NumHydrogens="0"
 NeedsClean="yes"
 AS="N"
 LabelDisplay="Left"
><t
 p="174.19 187.15"
 BoundingBox="174.19 182.08 178.85 187.20"
 color="10"
 LabelSize="3276.75"
 LabelFace="97"
 LabelJustification="Left"
><s font="3" size="6" color="10" face="96">O</s></t></n><n
 id="135031840"
 p="210.63 173"
 Z="430"
 color="10"
 LabelSize="3276.75"
 LabelFace="97"
 NodeType="Fragment"
 NeedsClean="yes"
 AS="N"
 LabelDisplay="Left"
><fragment
 id="135032076"
><n
 id="135031922"
 p="210.63 173"
 Z="141"
 Element="8"
 NumHydrogens="0"
 NeedsClean="yes"
><t
 p="208.30 175.32"
 BoundingBox="208.30 170.25 212.96 175.38"
 Justification="Auto"
><s font="3" size="6" color="0" face="97">O</s></t></n><n
 id="135031923"
 p="219.94 167.63"
 Z="142"
/><n
 id="135031924"
 p="201.32 167.63"
 Z="143"
 NodeType="ExternalConnectionPoint"
/><b
 id="135031925"
 Z="144"
 B="135031922"
 E="135031923"
/><b
 id="135031926"
 Z="145"
 B="135031924"
 E="135031922"
/></fragment><t
 p="208.30 175.32"
 BoundingBox="208.30 170.25 221.30 175.38"
 color="10"
 LabelSize="3276.75"
 LabelFace="97"
 LabelJustification="Left"
><s font="3" size="6" color="10" face="96">OMe</s></t></n><n
 id="135031841"
 p="210.60 151.42"
 Z="431"
 color="10"
 LabelSize="3276.75"
 LabelFace="97"
 Element="8"
 NumHydrogens="0"
 NeedsClean="yes"
 AS="N"
 LabelDisplay="Left"
><t
 p="208.27 153.74"
 BoundingBox="208.27 148.67 212.93 153.79"
 color="10"
 LabelSize="3276.75"
 LabelFace="97"
 LabelJustification="Left"
><s font="3" size="6" color="10" face="96">O</s></t></n><n
 id="135031842"
 p="219.92 156.80"
 Z="432"
 color="10"
 LabelSize="3276.75"
 LabelFace="97"
 AS="N"
/><n
 id="135031843"
 p="229.24 151.42"
 Z="433"
 color="10"
 LabelSize="3276.75"
 LabelFace="97"
 AS="N"
/><n
 id="135031844"
 p="238.56 156.80"
 Z="434"
 color="10"
 LabelSize="3276.75"
 LabelFace="97"
 AS="N"
/><n
 id="135031845"
 p="136.58 178.95"
 Z="435"
 color="10"
 LabelSize="3276.75"
 LabelFace="97"
 AS="N"
/><n
 id="135031846"
 p="340.53 178.95"
 Z="436"
 color="10"
 LabelSize="3276.75"
 LabelFace="97"
 AS="N"
/><n
 id="135031849"
 p="174.13 150.07"
 Z="437"
 color="10"
 LabelSize="3276.75"
 LabelFace="97"
 Element="7"
 NumHydrogens="1"
 NeedsClean="yes"
 AS="N"
 LabelDisplay="Left"
><t
 p="171.96 152.39"
 BoundingBox="171.96 147.44 180.63 152.39"
 color="10"
 LabelSize="3276.75"
 LabelFace="97"
 LabelJustification="Left"
><s font="3" size="6" color="10" face="96">NH</s></t></n><n
 id="135031850"
 p="325.84 154.57"
 Z="438"
 color="10"
 LabelSize="3276.75"
 LabelFace="97"
 Element="1"
 NumHydrogens="0"
 NeedsClean="yes"
 AS="N"
 LabelDisplay="Left"
><t
 p="323.67 156.89"
 BoundingBox="323.67 151.94 328.01 156.89"
 color="10"
 LabelSize="3276.75"
 LabelFace="97"
 LabelJustification="Left"
><s font="3" size="6" color="10" face="96">H</s></t></n><n
 id="135031851"
 p="151.27 154.57"
 Z="439"
 color="10"
 LabelSize="3276.75"
 LabelFace="97"
 Element="1"
 NumHydrogens="0"
 NeedsClean="yes"
 AS="N"
 LabelDisplay="Left"
><t
 p="149.10 156.89"
 BoundingBox="149.10 151.94 153.44 156.89"
 color="10"
 LabelSize="3276.75"
 LabelFace="97"
 LabelJustification="Left"
><s font="3" size="6" color="10" face="96">H</s></t></n><b
 id="135031853"
 Z="440"
 color="10"
 LabelSize="3276.75"
 LabelFace="97"
 B="135031807"
 E="135031808"
 Order="2"
 BS="N"
 BondCircularOrdering="135031858 135031871 135031870 135031854"
/><b
 id="135031854"
 Z="441"
 color="10"
 LabelSize="3276.75"
 LabelFace="97"
 B="135031808"
 E="135031809"
 BS="N"
/><b
 id="135031855"
 Z="442"
 color="10"
 LabelSize="3276.75"
 LabelFace="97"
 B="135031809"
 E="135031810"
 Order="2"
 BS="N"
 BondCircularOrdering="135031854 0 135031859 135031856"
/><b
 id="135031856"
 Z="443"
 color="10"
 LabelSize="3276.75"
 LabelFace="97"
 B="135031810"
 E="135031811"
 BS="N"
/><b
 id="135031857"
 Z="444"
 color="10"
 LabelSize="3276.75"
 LabelFace="97"
 B="135031811"
 E="135031812"
 Order="2"
 BS="N"
 BondCircularOrdering="135031856 135031864 0 135031858"
/><b
 id="135031858"
 Z="445"
 color="10"
 LabelSize="3276.75"
 LabelFace="97"
 B="135031807"
 E="135031812"
 BS="N"
/><b
 id="135031859"
 Z="446"
 color="10"
 LabelSize="3276.75"
 LabelFace="97"
 B="135031810"
 E="135031813"
 BS="N"
/><b
 id="135031860"
 Z="447"
 color="10"
 LabelSize="3276.75"
 LabelFace="97"
 B="135031813"
 E="135031814"
 BS="N"
/><b
 id="135031861"
 Z="448"
 color="10"
 LabelSize="3276.75"
 LabelFace="97"
 B="135031814"
 E="135031815"
 BS="N"
/><b
 id="135031862"
 Z="449"
 color="10"
 LabelSize="3276.75"
 LabelFace="97"
 B="135031815"
 E="135031816"
 BS="N"
/><b
 id="135031863"
 Z="450"
 color="10"
 LabelSize="3276.75"
 LabelFace="97"
 B="135031816"
 E="135031817"
 Order="2"
 BS="N"
 BondCircularOrdering="135031862 0 0 135031864"
/><b
 id="135031864"
 Z="451"
 color="10"
 LabelSize="3276.75"
 LabelFace="97"
 B="135031811"
 E="135031817"
 BS="N"
/><b
 id="135031865"
 Z="452"
 color="10"
 LabelSize="3276.75"
 LabelFace="97"
 B="135031814"
 E="135031818"
 BS="N"
/><b
 id="135031866"
 Z="453"
 color="10"
 LabelSize="3276.75"
 LabelFace="97"
 B="135031818"
 E="135031819"
 BS="N"
/><b
 id="135031867"
 Z="454"
 color="10"
 LabelSize="3276.75"
 LabelFace="97"
 B="135031819"
 E="135031820"
 BS="N"
/><b
 id="135031868"
 Z="455"
 color="10"
 LabelSize="3276.75"
 LabelFace="97"
 B="135031815"
 E="135031820"
 BS="N"
/><b
 id="135031869"
 Z="456"
 color="10"
 LabelSize="3276.75"
 LabelFace="97"
 B="135031813"
 E="135031821"
 Order="2"
 BS="N"
/><b
 id="135031870"
 Z="457"
 color="10"
 LabelSize="3276.75"
 LabelFace="97"
 B="135031808"
 E="135031822"
 BS="N"
/><b
 id="135031871"
 Z="458"
 color="10"
 LabelSize="3276.75"
 LabelFace="97"
 B="135031807"
 E="135031823"
 BS="N"
/><b
 id="135031872"
 Z="459"
 color="10"
 LabelSize="3276.75"
 LabelFace="97"
 B="135031823"
 E="135031824"
 BS="N"
/><b
 id="135031873"
 Z="460"
 color="10"
 LabelSize="3276.75"
 LabelFace="97"
 B="135031824"
 E="135031825"
 BS="N"
/><b
 id="135031874"
 Z="461"
 color="10"
 LabelSize="3276.75"
 LabelFace="97"
 B="135031825"
 E="135031844"
 BS="N"
/><b
 id="135031875"
 Z="462"
 color="10"
 LabelSize="3276.75"
 LabelFace="97"
 B="135031826"
 E="135031827"
 Order="2"
 BS="N"
 BondCircularOrdering="135031892 135031880 135031876 135031891"
/><b
 id="135031876"
 Z="463"
 color="10"
 LabelSize="3276.75"
 LabelFace="97"
 B="135031827"
 E="135031828"
 BS="N"
/><b
 id="135031877"
 Z="464"
 color="10"
 LabelSize="3276.75"
 LabelFace="97"
 B="135031828"
 E="135031829"
 Order="2"
 BS="N"
 BondCircularOrdering="0 135031876 135031878 135031881"
/><b
 id="135031878"
 Z="465"
 color="10"
 LabelSize="3276.75"
 LabelFace="97"
 B="135031829"
 E="135031830"
 BS="N"
/><b
 id="135031879"
 Z="466"
 color="10"
 LabelSize="3276.75"
 LabelFace="97"
 B="135031830"
 E="135031831"
 Order="2"
 BS="N"
 BondCircularOrdering="135031885 135031878 135031880 0"
/><b
 id="135031880"
 Z="467"
 color="10"
 LabelSize="3276.75"
 LabelFace="97"
 B="135031826"
 E="135031831"
 BS="N"
/><b
 id="135031881"
 Z="468"
 color="10"
 LabelSize="3276.75"
 LabelFace="97"
 B="135031829"
 E="135031832"
 BS="N"
/><b
 id="135031882"
 Z="469"
 color="10"
 LabelSize="3276.75"
 LabelFace="97"
 B="135031832"
 E="135031833"
 BS="N"
/><b
 id="135031883"
 Z="470"
 color="10"
 LabelSize="3276.75"
 LabelFace="97"
 B="135031833"
 E="135031834"
 BS="N"
/><b
 id="135031884"
 Z="471"
 color="10"
 LabelSize="3276.75"
 LabelFace="97"
 B="135031834"
 E="135031835"
 BS="N"
/><b
 id="135031885"
 Z="472"
 color="10"
 LabelSize="3276.75"
 LabelFace="97"
 B="135031830"
 E="135031849"
 BS="N"
/><b
 id="135031886"
 Z="473"
 color="10"
 LabelSize="3276.75"
 LabelFace="97"
 B="135031833"
 E="135031836"
 BS="N"
/><b
 id="135031887"
 Z="474"
 color="10"
 LabelSize="3276.75"
 LabelFace="97"
 B="135031836"
 E="135031837"
 BS="N"
/><b
 id="135031888"
 Z="475"
 color="10"
 LabelSize="3276.75"
 LabelFace="97"
 B="135031837"
 E="135031838"
 BS="N"
/><b
 id="135031889"
 Z="476"
 color="10"
 LabelSize="3276.75"
 LabelFace="97"
 B="135031834"
 E="135031838"
 BS="N"
/><b
 id="135031890"
 Z="477"
 color="10"
 LabelSize="3276.75"
 LabelFace="97"
 B="135031832"
 E="135031839"
 Order="2"
 BS="N"
/><b
 id="135031891"
 Z="478"
 color="10"
 LabelSize="3276.75"
 LabelFace="97"
 B="135031827"
 E="135031840"
 BS="N"
/><b
 id="135031892"
 Z="479"
 color="10"
 LabelSize="3276.75"
 LabelFace="97"
 B="135031826"
 E="135031841"
 BS="N"
/><b
 id="135031893"
 Z="480"
 color="10"
 LabelSize="3276.75"
 LabelFace="97"
 B="135031841"
 E="135031842"
 BS="N"
/><b
 id="135031894"
 Z="481"
 color="10"
 LabelSize="3276.75"
 LabelFace="97"
 B="135031842"
 E="135031843"
 BS="N"
/><b
 id="135031895"
 Z="482"
 color="10"
 LabelSize="3276.75"
 LabelFace="97"
 B="135031843"
 E="135031844"
 BS="N"
/><b
 id="135031896"
 Z="483"
 color="10"
 LabelSize="3276.75"
 LabelFace="97"
 B="135031837"
 E="135031845"
 Order="2"
 BS="N"
/><b
 id="135031897"
 Z="484"
 color="10"
 LabelSize="3276.75"
 LabelFace="97"
 B="135031819"
 E="135031846"
 Order="2"
 BS="N"
/><b
 id="135031900"
 Z="485"
 color="10"
 LabelSize="3276.75"
 LabelFace="97"
 B="135031835"
 E="135031849"
 BS="N"
/><b
 id="135031901"
 Z="486"
 color="10"
 LabelSize="3276.75"
 LabelFace="97"
 B="135031815"
 E="135031850"
 Display="WedgeBegin"
 BS="N"
/><b
 id="135031902"
 Z="487"
 color="10"
 LabelSize="3276.75"
 LabelFace="97"
 B="135031834"
 E="135031851"
 Display="WedgedHashBegin"
 BS="N"
/></fragment><fragment
 id="135031705"
 BoundingBox="136.03 221.31 341.08 267.61"
 Z="488"
><n
 id="135031706"
 p="275.84 237.21"
 Z="489"
 LabelSize="3276.75"
 LabelFace="97"
 AS="N"
/><n
 id="135031707"
 p="275.84 248.01"
 Z="490"
 LabelSize="3276.75"
 LabelFace="97"
 AS="N"
/><n
 id="135031708"
 p="285.19 253.41"
 Z="491"
 LabelSize="3276.75"
 LabelFace="97"
 AS="N"
/><n
 id="135031709"
 p="294.55 248.01"
 Z="492"
 LabelSize="3276.75"
 LabelFace="97"
 AS="N"
/><n
 id="135031710"
 p="294.55 237.21"
 Z="493"
 LabelSize="3276.75"
 LabelFace="97"
 AS="N"
/><n
 id="135031711"
 p="285.19 231.81"
 Z="494"
 LabelSize="3276.75"
 LabelFace="97"
 AS="N"
/><n
 id="135031712"
 p="302.99 254.74"
 Z="495"
 LabelSize="3276.75"
 LabelFace="97"
 AS="N"
/><n
 id="135031713"
 p="313.52 252.34"
 Z="496"
 LabelSize="3276.75"
 LabelFace="97"
 Element="7"
 NumHydrogens="0"
 NeedsClean="yes"
 AS="N"
 LabelDisplay="Left"
><t
 p="311.35 254.66"
 BoundingBox="311.35 249.71 315.69 254.66"
 LabelSize="3276.75"
 LabelFace="97"
 LabelJustification="Left"
><s font="3" size="6" color="0" face="96">N</s></t></n><n
 id="135031714"
 p="318.20 242.61"
 Z="497"
 LabelSize="3276.75"
 LabelFace="97"
 Geometry="Tetrahedral"
 AS="S"
 BondOrdering="135031759 135031760 135031799 135031766"
/><n
 id="135031715"
 p="313.52 232.88"
 Z="498"
 LabelSize="3276.75"
 LabelFace="97"
 AS="N"
/><n
 id="135031716"
 p="302.99 230.48"
 Z="499"
 LabelSize="3276.75"
 LabelFace="97"
 Element="7"
 NumHydrogens="0"
 NeedsClean="yes"
 AS="N"
 LabelDisplay="Left"
><t
 p="300.82 232.80"
 BoundingBox="300.82 227.85 305.16 232.80"
 LabelSize="3276.75"
 LabelFace="97"
 LabelJustification="Left"
><s font="3" size="6" color="0" face="96">N</s></t></n><n
 id="135031717"
 p="321.33 259.80"
 Z="500"
 LabelSize="3276.75"
 LabelFace="97"
 AS="N"
/><n
 id="135031718"
 p="330.84 254.69"
 Z="501"
 LabelSize="3276.75"
 LabelFace="97"
 AS="N"
/><n
 id="135031719"
 p="328.91 244.06"
 Z="502"
 LabelSize="3276.75"
 LabelFace="97"
 AS="N"
/><n
 id="135031720"
 p="300.59 265.24"
 Z="503"
 LabelSize="3276.75"
 LabelFace="97"
 Element="8"
 NumHydrogens="0"
 NeedsClean="yes"
 AS="N"
 LabelDisplay="Left"
><t
 p="298.26 267.56"
 BoundingBox="298.26 262.49 302.92 267.61"
 LabelSize="3276.75"
 LabelFace="97"
 LabelJustification="Left"
><s font="3" size="6" color="0" face="96">O</s></t></n><n
 id="135031721"
 p="266.49 253.41"
 Z="504"
 LabelSize="3276.75"
 LabelFace="97"
 NodeType="Fragment"
 NeedsClean="yes"
 AS="N"
 LabelDisplay="Right"
><fragment
 id="135032077"
><n
 id="135032078"
 p="266.49 264.16"
 NumHydrogens="3"
/><n
 id="135032079"
 p="266.49 253.41"
 Element="8"
 NumHydrogens="0"
/><n
 id="135032080"
 p="275.80 248.03"
 NodeType="ExternalConnectionPoint"
/><b
 id="135032081"
 B="135032078"
 E="135032079"
/><b
 id="135032082"
 B="135032080"
 E="135032079"
/></fragment><t
 p="268.82 255.73"
 BoundingBox="255.82 250.66 268.82 255.78"
 LabelSize="3276.75"
 LabelFace="97"
 LabelJustification="Right"
 Justification="Right"
><s font="3" size="6" color="0" face="96">MeO</s></t></n><n
 id="135031722"
 p="266.52 231.83"
 Z="505"
 LabelSize="3276.75"
 LabelFace="97"
 Element="8"
 NumHydrogens="0"
 NeedsClean="yes"
 AS="N"
 LabelDisplay="Left"
><t
 p="264.19 234.15"
 BoundingBox="264.19 229.08 268.85 234.20"
 LabelSize="3276.75"
 LabelFace="97"
 LabelJustification="Left"
><s font="3" size="6" color="0" face="96">O</s></t></n><n
 id="135031723"
 p="257.20 237.21"
 Z="506"
 LabelSize="3276.75"
 LabelFace="97"
 AS="N"
/><n
 id="135031724"
 p="247.88 231.83"
 Z="507"
 LabelSize="3276.75"
 LabelFace="97"
 AS="N"
/><n
 id="135031725"
 p="201.28 237.21"
 Z="508"
 LabelSize="3276.75"
 LabelFace="97"
 AS="N"
/><n
 id="135031726"
 p="201.28 248.01"
 Z="509"
 LabelSize="3276.75"
 LabelFace="97"
 AS="N"
/><n
 id="135031727"
 p="191.92 253.41"
 Z="510"
 LabelSize="3276.75"
 LabelFace="97"
 AS="N"
/><n
 id="135031728"
 p="182.57 248.01"
 Z="511"
 LabelSize="3276.75"
 LabelFace="97"
 AS="N"
/><n
 id="135031729"
 p="182.57 237.21"
 Z="512"
 LabelSize="3276.75"
 LabelFace="97"
 AS="N"
/><n
 id="135031730"
 p="191.92 231.81"
 Z="513"
 LabelSize="3276.75"
 LabelFace="97"
 AS="N"
/><n
 id="135031731"
 p="174.13 254.74"
 Z="514"
 LabelSize="3276.75"
 LabelFace="97"
 AS="N"
/><n
 id="135031732"
 p="163.60 252.34"
 Z="515"
 LabelSize="3276.75"
 LabelFace="97"
 Element="7"
 NumHydrogens="0"
 NeedsClean="yes"
 AS="N"
 LabelDisplay="Left"
><t
 p="161.43 254.66"
 BoundingBox="161.43 249.71 165.77 254.66"
 LabelSize="3276.75"
 LabelFace="97"
 LabelJustification="Left"
><s font="3" size="6" color="0" face="96">N</s></t></n><n
 id="135031733"
 p="158.91 242.61"
 Z="516"
 LabelSize="3276.75"
 LabelFace="97"
 Geometry="Tetrahedral"
 AS="S"
 BondOrdering="135031781 135031782 135031800 135031787"
/><n
 id="135031734"
 p="163.60 232.88"
 Z="517"
 LabelSize="3276.75"
 LabelFace="97"
 AS="N"
/><n
 id="135031735"
 p="155.79 259.80"
 Z="518"
 LabelSize="3276.75"
 LabelFace="97"
 AS="N"
/><n
 id="135031736"
 p="146.28 254.69"
 Z="519"
 LabelSize="3276.75"
 LabelFace="97"
 AS="N"
/><n
 id="135031737"
 p="148.21 244.06"
 Z="520"
 LabelSize="3276.75"
 LabelFace="97"
 AS="N"
/><n
 id="135031738"
 p="176.52 265.24"
 Z="521"
 LabelSize="3276.75"
 LabelFace="97"
 Element="8"
 NumHydrogens="0"
 NeedsClean="yes"
 AS="N"
 LabelDisplay="Left"
><t
 p="174.19 267.56"
 BoundingBox="174.19 262.49 178.85 267.61"
 LabelSize="3276.75"
 LabelFace="97"
 LabelJustification="Left"
><s font="3" size="6" color="0" face="96">O</s></t></n><n
 id="135031739"
 p="210.63 253.41"
 Z="522"
 LabelSize="3276.75"
 LabelFace="97"
 NodeType="Fragment"
 NeedsClean="yes"
 AS="N"
 LabelDisplay="Left"
><fragment
 id="135032084"
><n
 id="135031929"
 p="210.63 253.41"
 Z="239"
 Element="8"
 NumHydrogens="0"
 NeedsClean="yes"
><t
 p="208.30 255.73"
 BoundingBox="208.30 250.66 212.96 255.78"
 Justification="Auto"
><s font="3" size="6" color="0" face="97">O</s></t></n><n
 id="135031930"
 p="219.94 248.04"
 Z="240"
/><n
 id="135031931"
 p="201.32 248.04"
 Z="241"
 NodeType="ExternalConnectionPoint"
/><b
 id="135031932"
 Z="242"
 B="135031929"
 E="135031930"
/><b
 id="135031933"
 Z="243"
 B="135031931"
 E="135031929"
/></fragment><t
 p="208.30 255.73"
 BoundingBox="208.30 250.66 221.30 255.78"
 LabelSize="3276.75"
 LabelFace="97"
 LabelJustification="Left"
><s font="3" size="6" color="0" face="96">OMe</s></t></n><n
 id="135031740"
 p="210.60 231.83"
 Z="523"
 LabelSize="3276.75"
 LabelFace="97"
 Element="8"
 NumHydrogens="0"
 NeedsClean="yes"
 AS="N"
 LabelDisplay="Left"
><t
 p="208.27 234.15"
 BoundingBox="208.27 229.08 212.93 234.20"
 LabelSize="3276.75"
 LabelFace="97"
 LabelJustification="Left"
><s font="3" size="6" color="0" face="96">O</s></t></n><n
 id="135031741"
 p="219.92 237.21"
 Z="524"
 LabelSize="3276.75"
 LabelFace="97"
 AS="N"
/><n
 id="135031742"
 p="229.24 231.83"
 Z="525"
 LabelSize="3276.75"
 LabelFace="97"
 AS="N"
/><n
 id="135031743"
 p="238.56 237.21"
 Z="526"
 LabelSize="3276.75"
 LabelFace="97"
 AS="N"
/><n
 id="135031744"
 p="136.58 259.36"
 Z="527"
 LabelSize="3276.75"
 LabelFace="97"
 AS="N"
/><n
 id="135031745"
 p="340.53 259.36"
 Z="528"
 LabelSize="3276.75"
 LabelFace="97"
 AS="N"
/><n
 id="135031748"
 p="174.13 230.48"
 Z="529"
 LabelSize="3276.75"
 LabelFace="97"
 Element="7"
 NumHydrogens="1"
 NeedsClean="yes"
 AS="N"
 LabelDisplay="Left"
><t
 p="171.96 232.80"
 BoundingBox="171.96 227.85 180.63 232.80"
 LabelSize="3276.75"
 LabelFace="97"
 LabelJustification="Left"
><s font="3" size="6" color="0" face="96">NH</s></t></n><n
 id="135031749"
 p="325.84 234.97"
 Z="530"
 LabelSize="3276.75"
 LabelFace="97"
 Element="1"
 NumHydrogens="0"
 NeedsClean="yes"
 AS="N"
 LabelDisplay="Left"
><t
 p="323.67 237.29"
 BoundingBox="323.67 232.34 328.01 237.29"
 LabelSize="3276.75"
 LabelFace="97"
 LabelJustification="Left"
><s font="3" size="6" color="0" face="96">H</s></t></n><n
 id="135031750"
 p="151.27 234.97"
 Z="531"
 LabelSize="3276.75"
 LabelFace="97"
 Element="1"
 NumHydrogens="0"
 NeedsClean="yes"
 AS="N"
 LabelDisplay="Left"
><t
 p="149.10 237.29"
 BoundingBox="149.10 232.34 153.44 237.29"
 LabelSize="3276.75"
 LabelFace="97"
 LabelJustification="Left"
><s font="3" size="6" color="0" face="96">H</s></t></n><n
 id="135031801"
 p="157.66 224.06"
 Z="580"
 LabelSize="3276.75"
 LabelFace="97"
 Element="8"
 NumHydrogens="0"
 NeedsClean="yes"
 AS="N"
><t
 p="155.33 226.38"
 BoundingBox="155.33 221.31 159.99 226.43"
 LabelSize="3276.75"
 LabelFace="97"
 LabelJustification="Left"
><s font="3" size="6" color="0" face="96">O</s></t></n><b
 id="135031751"
 Z="532"
 LabelSize="3276.75"
 LabelFace="97"
 B="135031706"
 E="135031707"
 Order="2"
 BS="N"
 BondCircularOrdering="135031756 135031769 135031768 135031752"
/><b
 id="135031752"
 Z="533"
 LabelSize="3276.75"
 LabelFace="97"
 B="135031707"
 E="135031708"
 BS="N"
/><b
 id="135031753"
 Z="534"
 LabelSize="3276.75"
 LabelFace="97"
 B="135031708"
 E="135031709"
 Order="2"
 BS="N"
 BondCircularOrdering="135031752 0 135031757 135031754"
/><b
 id="135031754"
 Z="535"
 LabelSize="3276.75"
 LabelFace="97"
 B="135031709"
 E="135031710"
 BS="N"
/><b
 id="135031755"
 Z="536"
 LabelSize="3276.75"
 LabelFace="97"
 B="135031710"
 E="135031711"
 Order="2"
 BS="N"
 BondCircularOrdering="135031754 135031762 0 135031756"
/><b
 id="135031756"
 Z="537"
 LabelSize="3276.75"
 LabelFace="97"
 B="135031706"
 E="135031711"
 BS="N"
/><b
 id="135031757"
 Z="538"
 LabelSize="3276.75"
 LabelFace="97"
 B="135031709"
 E="135031712"
 BS="N"
/><b
 id="135031758"
 Z="539"
 LabelSize="3276.75"
 LabelFace="97"
 B="135031712"
 E="135031713"
 BS="N"
/><b
 id="135031759"
 Z="540"
 LabelSize="3276.75"
 LabelFace="97"
 B="135031713"
 E="135031714"
 BS="N"
/><b
 id="135031760"
 Z="541"
 LabelSize="3276.75"
 LabelFace="97"
 B="135031714"
 E="135031715"
 BS="N"
/><b
 id="135031761"
 Z="542"
 LabelSize="3276.75"
 LabelFace="97"
 B="135031715"
 E="135031716"
 Order="2"
 BS="N"
 BondCircularOrdering="135031760 0 0 135031762"
/><b
 id="135031762"
 Z="543"
 LabelSize="3276.75"
 LabelFace="97"
 B="135031710"
 E="135031716"
 BS="N"
/><b
 id="135031763"
 Z="544"
 LabelSize="3276.75"
 LabelFace="97"
 B="135031713"
 E="135031717"
 BS="N"
/><b
 id="135031764"
 Z="545"
 LabelSize="3276.75"
 LabelFace="97"
 B="135031717"
 E="135031718"
 BS="N"
/><b
 id="135031765"
 Z="546"
 LabelSize="3276.75"
 LabelFace="97"
 B="135031718"
 E="135031719"
 BS="N"
/><b
 id="135031766"
 Z="547"
 LabelSize="3276.75"
 LabelFace="97"
 B="135031714"
 E="135031719"
 BS="N"
/><b
 id="135031767"
 Z="548"
 LabelSize="3276.75"
 LabelFace="97"
 B="135031712"
 E="135031720"
 Order="2"
 BS="N"
/><b
 id="135031768"
 Z="549"
 LabelSize="3276.75"
 LabelFace="97"
 B="135031707"
 E="135031721"
 BS="N"
/><b
 id="135031769"
 Z="550"
 LabelSize="3276.75"
 LabelFace="97"
 B="135031706"
 E="135031722"
 BS="N"
/><b
 id="135031770"
 Z="551"
 LabelSize="3276.75"
 LabelFace="97"
 B="135031722"
 E="135031723"
 BS="N"
/><b
 id="135031771"
 Z="552"
 LabelSize="3276.75"
 LabelFace="97"
 B="135031723"
 E="135031724"
 BS="N"
/><b
 id="135031772"
 Z="553"
 LabelSize="3276.75"
 LabelFace="97"
 B="135031724"
 E="135031743"
 BS="N"
/><b
 id="135031773"
 Z="554"
 LabelSize="3276.75"
 LabelFace="97"
 B="135031725"
 E="135031726"
 Order="2"
 BS="N"
 BondCircularOrdering="135031790 135031778 135031774 135031789"
/><b
 id="135031774"
 Z="555"
 LabelSize="3276.75"
 LabelFace="97"
 B="135031726"
 E="135031727"
 BS="N"
/><b
 id="135031775"
 Z="556"
 LabelSize="3276.75"
 LabelFace="97"
 B="135031727"
 E="135031728"
 Order="2"
 BS="N"
 BondCircularOrdering="0 135031774 135031776 135031779"
/><b
 id="135031776"
 Z="557"
 LabelSize="3276.75"
 LabelFace="97"
 B="135031728"
 E="135031729"
 BS="N"
/><b
 id="135031777"
 Z="558"
 LabelSize="3276.75"
 LabelFace="97"
 B="135031729"
 E="135031730"
 Order="2"
 BS="N"
 BondCircularOrdering="135031783 135031776 135031778 0"
/><b
 id="135031778"
 Z="559"
 LabelSize="3276.75"
 LabelFace="97"
 B="135031725"
 E="135031730"
 BS="N"
/><b
 id="135031779"
 Z="560"
 LabelSize="3276.75"
 LabelFace="97"
 B="135031728"
 E="135031731"
 BS="N"
/><b
 id="135031780"
 Z="561"
 LabelSize="3276.75"
 LabelFace="97"
 B="135031731"
 E="135031732"
 BS="N"
/><b
 id="135031781"
 Z="562"
 LabelSize="3276.75"
 LabelFace="97"
 B="135031732"
 E="135031733"
 BS="N"
/><b
 id="135031782"
 Z="563"
 LabelSize="3276.75"
 LabelFace="97"
 B="135031733"
 E="135031734"
 BS="N"
/><b
 id="135031783"
 Z="564"
 LabelSize="3276.75"
 LabelFace="97"
 B="135031729"
 E="135031748"
 BS="N"
/><b
 id="135031784"
 Z="565"
 LabelSize="3276.75"
 LabelFace="97"
 B="135031732"
 E="135031735"
 BS="N"
/><b
 id="135031785"
 Z="566"
 LabelSize="3276.75"
 LabelFace="97"
 B="135031735"
 E="135031736"
 BS="N"
/><b
 id="135031786"
 Z="567"
 LabelSize="3276.75"
 LabelFace="97"
 B="135031736"
 E="135031737"
 BS="N"
/><b
 id="135031787"
 Z="568"
 LabelSize="3276.75"
 LabelFace="97"
 B="135031733"
 E="135031737"
 BS="N"
/><b
 id="135031788"
 Z="569"
 LabelSize="3276.75"
 LabelFace="97"
 B="135031731"
 E="135031738"
 Order="2"
 BS="N"
/><b
 id="135031789"
 Z="570"
 LabelSize="3276.75"
 LabelFace="97"
 B="135031726"
 E="135031739"
 BS="N"
/><b
 id="135031790"
 Z="571"
 LabelSize="3276.75"
 LabelFace="97"
 B="135031725"
 E="135031740"
 BS="N"
/><b
 id="135031791"
 Z="572"
 LabelSize="3276.75"
 LabelFace="97"
 B="135031740"
 E="135031741"
 BS="N"
/><b
 id="135031792"
 Z="573"
 LabelSize="3276.75"
 LabelFace="97"
 B="135031741"
 E="135031742"
 BS="N"
/><b
 id="135031793"
 Z="574"
 LabelSize="3276.75"
 LabelFace="97"
 B="135031742"
 E="135031743"
 BS="N"
/><b
 id="135031794"
 Z="575"
 LabelSize="3276.75"
 LabelFace="97"
 B="135031736"
 E="135031744"
 Order="2"
 BS="N"
/><b
 id="135031795"
 Z="576"
 LabelSize="3276.75"
 LabelFace="97"
 B="135031718"
 E="135031745"
 Order="2"
 BS="N"
/><b
 id="135031798"
 Z="577"
 LabelSize="3276.75"
 LabelFace="97"
 B="135031734"
 E="135031748"
 BS="N"
/><b
 id="135031799"
 Z="578"
 LabelSize="3276.75"
 LabelFace="97"
 B="135031714"
 E="135031749"
 Display="WedgeBegin"
 BS="N"
/><b
 id="135031800"
 Z="579"
 LabelSize="3276.75"
 LabelFace="97"
 B="135031733"
 E="135031750"
 Display="WedgedHashBegin"
 BS="N"
/><b
 id="135031802"
 Z="581"
 LabelSize="3276.75"
 LabelFace="97"
 B="135031734"
 E="135031801"
 Order="2"
 BS="N"
/></fragment><fragment
 id="135031905"
 BoundingBox="124.79 399.20 348.01 469"
 Z="722"
><n
 id="135031906"
 p="208.21 438.60"
 Z="723"
 AS="N"
/><n
 id="135031907"
 p="208.21 449.40"
 Z="724"
 AS="N"
/><n
 id="135031935"
 p="198.85 454.80"
 Z="725"
 AS="N"
/><n
 id="135031936"
 p="189.50 449.40"
 Z="726"
 AS="N"
/><n
 id="135031937"
 p="189.50 438.60"
 Z="727"
 AS="N"
/><n
 id="135031938"
 p="198.85 433.20"
 Z="728"
 AS="N"
/><n
 id="135031939"
 p="181.06 456.13"
 Z="729"
 AS="N"
/><n
 id="135031913"
 p="170.53 453.73"
 Z="730"
 Element="7"
 NumHydrogens="0"
 NeedsClean="yes"
 AS="N"
 LabelDisplay="Left"
><t
 p="168.36 456.05"
 BoundingBox="168.36 451.09 172.69 456.05"
 LabelJustification="Left"
><s font="3" size="6" color="0" face="96">N</s></t></n><n
 id="135031914"
 p="165.84 444"
 Z="731"
 Geometry="Tetrahedral"
 AS="S"
 BondOrdering="135031964 135031965 135032002 135031971"
/><n
 id="135031940"
 p="170.53 434.26"
 Z="732"
 AS="N"
/><n
 id="135031941"
 p="181.06 431.86"
 Z="733"
 Element="7"
 NumHydrogens="0"
 NeedsClean="yes"
 AS="N"
 LabelDisplay="Left"
><t
 p="178.89 434.19"
 BoundingBox="178.89 429.23 183.22 434.19"
 LabelJustification="Left"
><s font="3" size="6" color="0" face="96">N</s></t></n><n
 id="135031942"
 p="162.72 461.19"
 Z="734"
 AS="N"
/><n
 id="135031943"
 p="153.21 456.07"
 Z="735"
 AS="N"
/><n
 id="135031944"
 p="155.14 445.45"
 Z="736"
 AS="N"
/><n
 id="135031920"
 p="183.45 466.62"
 Z="737"
 Element="8"
 NumHydrogens="0"
 NeedsClean="yes"
 AS="N"
 LabelDisplay="Left"
><t
 p="181.12 468.95"
 BoundingBox="181.12 463.87 185.78 469"
 LabelJustification="Left"
><s font="3" size="6" color="0" face="96">O</s></t></n><n
 id="135031921"
 p="217.56 454.80"
 Z="738"
 NodeType="Fragment"
 NeedsClean="yes"
 AS="N"
 LabelDisplay="Left"
><fragment
 id="135032085"
><n
 id="135032033"
 p="217.56 454.80"
 Z="712"
 Element="8"
 NumHydrogens="0"
 NeedsClean="yes"
><t
 p="215.23 457.12"
 BoundingBox="215.23 452.05 219.89 457.17"
 LabelJustification="Left"
><s font="3" size="6" color="0" face="97">O</s></t></n><n
 id="135032034"
 p="226.87 449.42"
 Z="713"
/><n
 id="135032035"
 p="208.25 449.42"
 Z="714"
 NodeType="ExternalConnectionPoint"
 ExternalConnectionNum="1"
/><b
 id="135032036"
 Z="715"
 B="135032033"
 E="135032034"
/><b
 id="135032037"
 Z="716"
 B="135032035"
 E="135032033"
/></fragment><t
 p="215.23 457.12"
 BoundingBox="215.23 452.05 228.23 457.17"
 LabelJustification="Left"
><s font="3" size="6" color="0" face="96">OMe</s></t></n><n
 id="135032048"
 p="217.53 433.22"
 Z="739"
 Element="8"
 NumHydrogens="0"
 NeedsClean="yes"
 AS="N"
 LabelDisplay="Left"
><t
 p="215.19 435.54"
 BoundingBox="215.19 430.47 219.86 435.59"
 LabelJustification="Left"
><s font="3" size="6" color="0" face="96">O</s></t></n><n
 id="135032049"
 p="226.85 438.60"
 Z="740"
 AS="N"
/><n
 id="135032050"
 p="236.17 433.22"
 Z="741"
 AS="N"
/><n
 id="135032051"
 p="282.77 438.60"
 Z="742"
 AS="N"
/><n
 id="135032052"
 p="282.77 449.40"
 Z="743"
 AS="N"
/><n
 id="135031927"
 p="292.12 454.80"
 Z="744"
 AS="N"
/><n
 id="135031928"
 p="301.48 449.40"
 Z="745"
 AS="N"
/><n
 id="135032053"
 p="301.48 438.60"
 Z="746"
 AS="N"
/><n
 id="135032054"
 p="292.12 433.20"
 Z="747"
 AS="N"
/><n
 id="135032055"
 p="309.92 456.13"
 Z="748"
 AS="N"
/><n
 id="135032056"
 p="320.45 453.73"
 Z="749"
 Element="7"
 NumHydrogens="0"
 NeedsClean="yes"
 AS="N"
 LabelDisplay="Left"
><t
 p="318.28 456.05"
 BoundingBox="318.28 451.09 322.62 456.05"
 LabelJustification="Left"
><s font="3" size="6" color="0" face="96">N</s></t></n><n
 id="135032057"
 p="325.13 444"
 Z="750"
 Geometry="Tetrahedral"
 AS="S"
 BondOrdering="135031986 135031987 135032003 135031992"
/><n
 id="135032058"
 p="320.45 434.26"
 Z="751"
 AS="N"
/><n
 id="135032059"
 p="328.26 461.19"
 Z="752"
 AS="N"
/><n
 id="135032060"
 p="337.77 456.07"
 Z="753"
 AS="N"
/><n
 id="135032061"
 p="335.84 445.45"
 Z="754"
 AS="N"
/><n
 id="135032062"
 p="307.52 466.62"
 Z="755"
 Element="8"
 NumHydrogens="0"
 NeedsClean="yes"
 AS="N"
 LabelDisplay="Left"
><t
 p="305.19 468.95"
 BoundingBox="305.19 463.87 309.86 469"
 LabelJustification="Left"
><s font="3" size="6" color="0" face="96">O</s></t></n><n
 id="135032063"
 p="273.42 454.80"
 Z="756"
 NodeType="Fragment"
 NeedsClean="yes"
 AS="N"
 LabelDisplay="Right"
><fragment
 id="135032086"
><n
 id="135032040"
 p="273.42 465.55"
 Z="717"
/><n
 id="135032041"
 p="273.42 454.80"
 Z="718"
 Element="8"
 NumHydrogens="0"
 NeedsClean="yes"
><t
 p="271.08 457.12"
 BoundingBox="271.08 452.05 275.75 457.17"
 LabelJustification="Left"
><s font="3" size="6" color="0" face="97">O</s></t></n><n
 id="135032042"
 p="282.73 449.42"
 Z="719"
 NodeType="ExternalConnectionPoint"
 ExternalConnectionNum="1"
/><b
 id="135032043"
 Z="720"
 B="135032040"
 E="135032041"
/><b
 id="135032044"
 Z="721"
 B="135032042"
 E="135032041"
/></fragment><t
 p="275.75 457.12"
 BoundingBox="262.75 452.05 275.75 457.17"
 LabelJustification="Right"
 Justification="Right"
><s font="3" size="6" color="0" face="96">MeO</s></t></n><n
 id="135031946"
 p="273.45 433.22"
 Z="757"
 Element="8"
 NumHydrogens="0"
 NeedsClean="yes"
 AS="N"
 LabelDisplay="Left"
><t
 p="271.12 435.54"
 BoundingBox="271.12 430.47 275.78 435.59"
 LabelJustification="Left"
><s font="3" size="6" color="0" face="96">O</s></t></n><n
 id="135031947"
 p="264.13 438.60"
 Z="758"
 AS="N"
/><n
 id="135031948"
 p="254.81 433.22"
 Z="759"
 AS="N"
/><n
 id="135031949"
 p="245.49 438.60"
 Z="760"
 AS="N"
/><n
 id="135031950"
 p="347.46 460.74"
 Z="761"
 AS="N"
/><n
 id="135031951"
 p="143.51 460.74"
 Z="762"
 AS="N"
/><n
 id="135031952"
 p="309.92 431.86"
 Z="763"
 Element="7"
 NumHydrogens="1"
 NeedsClean="yes"
 AS="N"
 LabelDisplay="Left"
><t
 p="307.75 434.19"
 BoundingBox="307.75 429.23 316.42 434.19"
 LabelJustification="Left"
><s font="3" size="6" color="0" face="96">NH</s></t></n><n
 id="135031953"
 p="158.20 436.36"
 Z="764"
 Element="1"
 NumHydrogens="0"
 NeedsClean="yes"
 AS="N"
 LabelDisplay="Left"
><t
 p="156.04 438.68"
 BoundingBox="156.04 433.73 160.37 438.68"
 LabelJustification="Left"
><s font="3" size="6" color="0" face="96">H</s></t></n><n
 id="135031954"
 p="332.77 436.36"
 Z="765"
 Element="1"
 NumHydrogens="0"
 NeedsClean="yes"
 AS="N"
 LabelDisplay="Left"
><t
 p="330.61 438.68"
 BoundingBox="330.61 433.73 334.94 438.68"
 LabelJustification="Left"
><s font="3" size="6" color="0" face="96">H</s></t></n><n
 id="135031955"
 p="326.38 425.45"
 Z="814"
 Element="8"
 NumHydrogens="0"
 NeedsClean="yes"
 AS="N"
><t
 p="324.05 427.77"
 BoundingBox="324.05 422.70 328.72 427.82"
 LabelJustification="Left"
><s font="3" size="6" color="0" face="96">O</s></t></n><n
 id="135032006"
 p="181.06 421.06"
 Z="816"
 AS="N"
/><n
 id="135032008"
 p="171.70 415.66"
 Z="818"
 Element="8"
 NumHydrogens="0"
 NeedsClean="yes"
 AS="N"
><t
 p="169.37 417.99"
 BoundingBox="169.37 412.91 174.04 418.04"
 LabelJustification="Left"
><s font="3" size="6" color="0" face="96">O</s></t></n><n
 id="135032010"
 p="162.35 421.06"
 Z="820"
 AS="N"
/><n
 id="135032012"
 p="190.41 415.66"
 Z="822"
 Element="8"
 NumHydrogens="0"
 NeedsClean="yes"
 AS="N"
><t
 p="188.07 417.99"
 BoundingBox="188.07 412.91 192.74 418.04"
 LabelJustification="Left"
><s font="3" size="6" color="0" face="96">O</s></t></n><n
 id="135032014"
 p="153 415.66"
 Z="824"
 Geometry="Tetrahedral"
 AS="R"
 BondOrdering="135032015 135032017 135032023 0"
/><n
 id="135032016"
 p="153 404.86"
 Z="826"
 AS="N"
/><n
 id="135032020"
 p="164.09 428.43"
 Z="828"
 Element="8"
 NumHydrogens="1"
 NeedsClean="yes"
 AS="N"
><t
 p="166.42 430.75"
 BoundingBox="157.42 425.68 166.42 430.80"
 LabelJustification="Right"
 Justification="Right"
 LabelAlignment="Right"
><s font="3" size="6" color="0" face="96">OH</s></t></n><n
 id="135032022"
 p="143.64 421.06"
 Z="830"
 Element="16"
 NumHydrogens="0"
 NeedsClean="yes"
 AS="N"
><t
 p="141.64 423.39"
 BoundingBox="141.64 418.31 145.64 423.44"
 LabelJustification="Left"
><s font="3" size="6" color="0" face="96">S</s></t></n><n
 id="135032024"
 p="134.29 415.66"
 Z="832"
 Element="16"
 NumHydrogens="0"
 NeedsClean="yes"
 AS="N"
><t
 p="132.29 417.99"
 BoundingBox="132.29 412.91 136.29 418.04"
 LabelJustification="Left"
><s font="3" size="6" color="0" face="96">S</s></t></n><n
 id="135032026"
 p="134.29 404.86"
 Z="834"
 AS="N"
/><n
 id="135032028"
 p="124.94 399.46"
 Z="836"
 AS="N"
/><b
 id="135031956"
 Z="766"
 B="135031906"
 E="135031907"
 Order="2"
 BS="N"
 BondCircularOrdering="135031974 135031961 135031957 135031973"
/><b
 id="135031957"
 Z="767"
 B="135031907"
 E="135031935"
 BS="N"
/><b
 id="135031958"
 Z="768"
 B="135031935"
 E="135031936"
 Order="2"
 BS="N"
 BondCircularOrdering="0 135031957 135031959 135031962"
/><b
 id="135031959"
 Z="769"
 B="135031936"
 E="135031937"
 BS="N"
/><b
 id="135031960"
 Z="770"
 B="135031937"
 E="135031938"
 Order="2"
 BS="N"
 BondCircularOrdering="135031967 135031959 135031961 0"
/><b
 id="135031961"
 Z="771"
 B="135031906"
 E="135031938"
 BS="N"
/><b
 id="135031962"
 Z="772"
 B="135031936"
 E="135031939"
 BS="N"
/><b
 id="135031963"
 Z="773"
 B="135031939"
 E="135031913"
 BS="N"
/><b
 id="135031964"
 Z="774"
 B="135031913"
 E="135031914"
 BS="N"
/><b
 id="135031965"
 Z="775"
 B="135031914"
 E="135031940"
 BS="N"
/><b
 id="135031966"
 Z="776"
 B="135031940"
 E="135031941"
 BS="N"
/><b
 id="135031967"
 Z="777"
 B="135031937"
 E="135031941"
 BS="N"
/><b
 id="135031968"
 Z="778"
 B="135031913"
 E="135031942"
 BS="N"
/><b
 id="135031969"
 Z="779"
 B="135031942"
 E="135031943"
 BS="N"
/><b
 id="135031970"
 Z="780"
 B="135031943"
 E="135031944"
 BS="N"
/><b
 id="135031971"
 Z="781"
 B="135031914"
 E="135031944"
 BS="N"
/><b
 id="135031972"
 Z="782"
 B="135031939"
 E="135031920"
 Order="2"
 BS="N"
/><b
 id="135031973"
 Z="783"
 B="135031907"
 E="135031921"
 BS="N"
/><b
 id="135031974"
 Z="784"
 B="135031906"
 E="135032048"
 BS="N"
/><b
 id="135031975"
 Z="785"
 B="135032048"
 E="135032049"
 BS="N"
/><b
 id="135031976"
 Z="786"
 B="135032049"
 E="135032050"
 BS="N"
/><b
 id="135031977"
 Z="787"
 B="135032050"
 E="135031949"
 BS="N"
/><b
 id="135031978"
 Z="788"
 B="135032051"
 E="135032052"
 Order="2"
 BS="N"
 BondCircularOrdering="135031983 135031995 135031994 135031979"
/><b
 id="135031979"
 Z="789"
 B="135032052"
 E="135031927"
 BS="N"
/><b
 id="135031980"
 Z="790"
 B="135031927"
 E="135031928"
 Order="2"
 BS="N"
 BondCircularOrdering="135031979 0 135031984 135031981"
/><b
 id="135031981"
 Z="791"
 B="135031928"
 E="135032053"
 BS="N"
/><b
 id="135031982"
 Z="792"
 B="135032053"
 E="135032054"
 Order="2"
 BS="N"
 BondCircularOrdering="135031981 135031988 0 135031983"
/><b
 id="135031983"
 Z="793"
 B="135032051"
 E="135032054"
 BS="N"
/><b
 id="135031984"
 Z="794"
 B="135031928"
 E="135032055"
 BS="N"
/><b
 id="135031985"
 Z="795"
 B="135032055"
 E="135032056"
 BS="N"
/><b
 id="135031986"
 Z="796"
 B="135032056"
 E="135032057"
 BS="N"
/><b
 id="135031987"
 Z="797"
 B="135032057"
 E="135032058"
 BS="N"
/><b
 id="135031988"
 Z="798"
 B="135032053"
 E="135031952"
 BS="N"
/><b
 id="135031989"
 Z="799"
 B="135032056"
 E="135032059"
 BS="N"
/><b
 id="135031990"
 Z="800"
 B="135032059"
 E="135032060"
 BS="N"
/><b
 id="135031991"
 Z="801"
 B="135032060"
 E="135032061"
 BS="N"
/><b
 id="135031992"
 Z="802"
 B="135032057"
 E="135032061"
 BS="N"
/><b
 id="135031993"
 Z="803"
 B="135032055"
 E="135032062"
 Order="2"
 BS="N"
/><b
 id="135031994"
 Z="804"
 B="135032052"
 E="135032063"
 BS="N"
/><b
 id="135031995"
 Z="805"
 B="135032051"
 E="135031946"
 BS="N"
/><b
 id="135031996"
 Z="806"
 B="135031946"
 E="135031947"
 BS="N"
/><b
 id="135031997"
 Z="807"
 B="135031947"
 E="135031948"
 BS="N"
/><b
 id="135031998"
 Z="808"
 B="135031948"
 E="135031949"
 BS="N"
/><b
 id="135031999"
 Z="809"
 B="135032060"
 E="135031950"
 Order="2"
 BS="N"
/><b
 id="135032000"
 Z="810"
 B="135031943"
 E="135031951"
 Order="2"
 BS="N"
/><b
 id="135032001"
 Z="811"
 B="135032058"
 E="135031952"
 BS="N"
/><b
 id="135032002"
 Z="812"
 B="135031914"
 E="135031953"
 Display="WedgedHashBegin"
 BS="N"
/><b
 id="135032003"
 Z="813"
 B="135032057"
 E="135031954"
 Display="WedgeBegin"
 BS="N"
/><b
 id="135032004"
 Z="815"
 B="135032058"
 E="135031955"
 Order="2"
 BS="N"
/><b
 id="135032007"
 Z="817"
 B="135031941"
 E="135032006"
 BS="N"
/><b
 id="135032009"
 Z="819"
 B="135032006"
 E="135032008"
 BS="N"
/><b
 id="135032011"
 Z="821"
 B="135032008"
 E="135032010"
 BS="N"
/><b
 id="135032013"
 Z="823"
 B="135032006"
 E="135032012"
 Order="2"
 BS="N"
/><b
 id="135032015"
 Z="825"
 B="135032010"
 E="135032014"
 BS="N"
/><b
 id="135032017"
 Z="827"
 B="135032014"
 E="135032016"
 Display="WedgedHashBegin"
 BS="N"
/><b
 id="135032021"
 Z="829"
 B="135031940"
 E="135032020"
 Display="Wavy"
 BS="N"
/><b
 id="135032023"
 Z="831"
 B="135032014"
 E="135032022"
 BS="N"
/><b
 id="135032025"
 Z="833"
 B="135032022"
 E="135032024"
 BS="N"
/><b
 id="135032027"
 Z="835"
 B="135032024"
 E="135032026"
 BS="N"
/><b
 id="135032029"
 Z="837"
 B="135032026"
 E="135032028"
 BS="N"
/></fragment></page></CDXML>
