# Supplementary material for: The HER2-directed antibody-drug conjugate DHES0815A in advanced and/or metastatic breast cancer: preclinical characterization and phase 1 trial results
Source: Nat Commun. 2024 Jan 11;15:466. doi: 10.1038/s41467-023-44533-z (PMC10784567; doi:10.1038/s41467-023-44533-z)
Supplement: Supplementary file 4 — Source Data [file 41467_2023_44533_MOESM4_ESM.zip › source data files/in vivo/fig 4b STO410.xls]

## Sheet: RawandLMEFit_studyId_37682_anal
GROUPNAME	GROUPNUMBER	DAY	FITTEDVALS
1-Vehicle,100ul	1	0	204.497
1-Vehicle,100ul	1	10	451.116
1-Vehicle,100ul	1	14	551.629
1-Vehicle,100ul	1	17	649.841
1-Vehicle,100ul	1	21	816.54
1-Vehicle,100ul	1	24	942.146
1-Vehicle,100ul	1	28	1104.44
1-Vehicle,100ul	1	3	270.592
1-Vehicle,100ul	1	31	1260.97
1-Vehicle,100ul	1	35	1531.36
1-Vehicle,100ul	1	38	1717.34
1-Vehicle,100ul	1	42	1890.33
1-Vehicle,100ul	1	45	2037.86
1-Vehicle,100ul	1	49	2365.34
1-Vehicle,100ul	1	52	2701.97
1-Vehicle,100ul	1	7	375.424
10-Thio Hu anti-CD22 10F4v3 LC K149C-SG3451-mono amide,10mg/kg	10	0	200.983
10-Thio Hu anti-CD22 10F4v3 LC K149C-SG3451-mono amide,10mg/kg	10	10	420.323
10-Thio Hu anti-CD22 10F4v3 LC K149C-SG3451-mono amide,10mg/kg	10	14	477.294
10-Thio Hu anti-CD22 10F4v3 LC K149C-SG3451-mono amide,10mg/kg	10	17	547.103
10-Thio Hu anti-CD22 10F4v3 LC K149C-SG3451-mono amide,10mg/kg	10	21	681.968
10-Thio Hu anti-CD22 10F4v3 LC K149C-SG3451-mono amide,10mg/kg	10	24	773.543
10-Thio Hu anti-CD22 10F4v3 LC K149C-SG3451-mono amide,10mg/kg	10	28	868.773
10-Thio Hu anti-CD22 10F4v3 LC K149C-SG3451-mono amide,10mg/kg	10	3	268.229
10-Thio Hu anti-CD22 10F4v3 LC K149C-SG3451-mono amide,10mg/kg	10	31	966.547
10-Thio Hu anti-CD22 10F4v3 LC K149C-SG3451-mono amide,10mg/kg	10	35	1168.58
10-Thio Hu anti-CD22 10F4v3 LC K149C-SG3451-mono amide,10mg/kg	10	38	1344.71
10-Thio Hu anti-CD22 10F4v3 LC K149C-SG3451-mono amide,10mg/kg	10	42	1571.9
10-Thio Hu anti-CD22 10F4v3 LC K149C-SG3451-mono amide,10mg/kg	10	45	1749.35
10-Thio Hu anti-CD22 10F4v3 LC K149C-SG3451-mono amide,10mg/kg	10	49	2022.45
10-Thio Hu anti-CD22 10F4v3 LC K149C-SG3451-mono amide,10mg/kg	10	52	2258.62
10-Thio Hu anti-CD22 10F4v3 LC K149C-SG3451-mono amide,10mg/kg	10	7	366.477
2-Herceptin-MCC-DM1,15mg/kg	2	0	203.925
2-Herceptin-MCC-DM1,15mg/kg	2	10	302.518
2-Herceptin-MCC-DM1,15mg/kg	2	14	401.327
2-Herceptin-MCC-DM1,15mg/kg	2	17	488.179
2-Herceptin-MCC-DM1,15mg/kg	2	21	605.184
2-Herceptin-MCC-DM1,15mg/kg	2	24	690.4
2-Herceptin-MCC-DM1,15mg/kg	2	28	809.349
2-Herceptin-MCC-DM1,15mg/kg	2	3	219.143
2-Herceptin-MCC-DM1,15mg/kg	2	31	921.698
2-Herceptin-MCC-DM1,15mg/kg	2	35	1117.79
2-Herceptin-MCC-DM1,15mg/kg	2	38	1285.55
2-Herceptin-MCC-DM1,15mg/kg	2	42	1513.13
2-Herceptin-MCC-DM1,15mg/kg	2	45	1684.39
2-Herceptin-MCC-DM1,15mg/kg	2	49	1916.19
2-Herceptin-MCC-DM1,15mg/kg	2	52	2099.54
2-Herceptin-MCC-DM1,15mg/kg	2	7	253.553
6-Thio Hu anti-Her2 7C2 LC K149C-SG3451-mono amide,5mg/kg	6	0	207.729
6-Thio Hu anti-Her2 7C2 LC K149C-SG3451-mono amide,5mg/kg	6	10	96.2817
6-Thio Hu anti-Her2 7C2 LC K149C-SG3451-mono amide,5mg/kg	6	14	43.7682
6-Thio Hu anti-Her2 7C2 LC K149C-SG3451-mono amide,5mg/kg	6	17	36.2585
6-Thio Hu anti-Her2 7C2 LC K149C-SG3451-mono amide,5mg/kg	6	21	34.4302
6-Thio Hu anti-Her2 7C2 LC K149C-SG3451-mono amide,5mg/kg	6	24	27.3892
6-Thio Hu anti-Her2 7C2 LC K149C-SG3451-mono amide,5mg/kg	6	28	18.8459
6-Thio Hu anti-Her2 7C2 LC K149C-SG3451-mono amide,5mg/kg	6	3	222.177
6-Thio Hu anti-Her2 7C2 LC K149C-SG3451-mono amide,5mg/kg	6	31	16.7156
6-Thio Hu anti-Her2 7C2 LC K149C-SG3451-mono amide,5mg/kg	6	35	15.3559
6-Thio Hu anti-Her2 7C2 LC K149C-SG3451-mono amide,5mg/kg	6	38	13.199
6-Thio Hu anti-Her2 7C2 LC K149C-SG3451-mono amide,5mg/kg	6	42	11.0588
6-Thio Hu anti-Her2 7C2 LC K149C-SG3451-mono amide,5mg/kg	6	45	11.2454
6-Thio Hu anti-Her2 7C2 LC K149C-SG3451-mono amide,5mg/kg	6	49	12.4277
6-Thio Hu anti-Her2 7C2 LC K149C-SG3451-mono amide,5mg/kg	6	52	12.5164
6-Thio Hu anti-Her2 7C2 LC K149C-SG3451-mono amide,5mg/kg	6	56	11.473
6-Thio Hu anti-Her2 7C2 LC K149C-SG3451-mono amide,5mg/kg	6	59	10.3465
6-Thio Hu anti-Her2 7C2 LC K149C-SG3451-mono amide,5mg/kg	6	63	9.02838
6-Thio Hu anti-Her2 7C2 LC K149C-SG3451-mono amide,5mg/kg	6	66	8.39987
6-Thio Hu anti-Her2 7C2 LC K149C-SG3451-mono amide,5mg/kg	6	7	173.589
6-Thio Hu anti-Her2 7C2 LC K149C-SG3451-mono amide,5mg/kg	6	70	7.84985
7-Thio Hu anti-Her2 7C2 LC K149C-SG3451-mono amide,10mg/kg	7	0	209.84
7-Thio Hu anti-Her2 7C2 LC K149C-SG3451-mono amide,10mg/kg	7	10	76.5439
7-Thio Hu anti-Her2 7C2 LC K149C-SG3451-mono amide,10mg/kg	7	14	37.5577
7-Thio Hu anti-Her2 7C2 LC K149C-SG3451-mono amide,10mg/kg	7	17	32.2812
7-Thio Hu anti-Her2 7C2 LC K149C-SG3451-mono amide,10mg/kg	7	21	34.029
7-Thio Hu anti-Her2 7C2 LC K149C-SG3451-mono amide,10mg/kg	7	24	32.2492
7-Thio Hu anti-Her2 7C2 LC K149C-SG3451-mono amide,10mg/kg	7	28	25.9339
7-Thio Hu anti-Her2 7C2 LC K149C-SG3451-mono amide,10mg/kg	7	3	194.394
7-Thio Hu anti-Her2 7C2 LC K149C-SG3451-mono amide,10mg/kg	7	31	20.9412
7-Thio Hu anti-Her2 7C2 LC K149C-SG3451-mono amide,10mg/kg	7	35	14.8949
7-Thio Hu anti-Her2 7C2 LC K149C-SG3451-mono amide,10mg/kg	7	38	11.2438
7-Thio Hu anti-Her2 7C2 LC K149C-SG3451-mono amide,10mg/kg	7	42	9.18473
7-Thio Hu anti-Her2 7C2 LC K149C-SG3451-mono amide,10mg/kg	7	45	10.1419
7-Thio Hu anti-Her2 7C2 LC K149C-SG3451-mono amide,10mg/kg	7	49	12.372
7-Thio Hu anti-Her2 7C2 LC K149C-SG3451-mono amide,10mg/kg	7	52	12.0718
7-Thio Hu anti-Her2 7C2 LC K149C-SG3451-mono amide,10mg/kg	7	56	10.0676
7-Thio Hu anti-Her2 7C2 LC K149C-SG3451-mono amide,10mg/kg	7	59	8.91346
7-Thio Hu anti-Her2 7C2 LC K149C-SG3451-mono amide,10mg/kg	7	63	8.10508
7-Thio Hu anti-Her2 7C2 LC K149C-SG3451-mono amide,10mg/kg	7	66	7.9362
7-Thio Hu anti-Her2 7C2 LC K149C-SG3451-mono amide,10mg/kg	7	7	135.757
7-Thio Hu anti-Her2 7C2 LC K149C-SG3451-mono amide,10mg/kg	7	70	8.01526
8-Thio Hu anti-Her2 7C2 LC K149C-SG3451-mono amide,15mg/kg	8	0	220.284
8-Thio Hu anti-Her2 7C2 LC K149C-SG3451-mono amide,15mg/kg	8	10	45.1531
8-Thio Hu anti-Her2 7C2 LC K149C-SG3451-mono amide,15mg/kg	8	14	20.2195
8-Thio Hu anti-Her2 7C2 LC K149C-SG3451-mono amide,15mg/kg	8	17	17.5779
8-Thio Hu anti-Her2 7C2 LC K149C-SG3451-mono amide,15mg/kg	8	21	17.6445
8-Thio Hu anti-Her2 7C2 LC K149C-SG3451-mono amide,15mg/kg	8	24	13.9262
8-Thio Hu anti-Her2 7C2 LC K149C-SG3451-mono amide,15mg/kg	8	28	9.65286
8-Thio Hu anti-Her2 7C2 LC K149C-SG3451-mono amide,15mg/kg	8	3	167.484
8-Thio Hu anti-Her2 7C2 LC K149C-SG3451-mono amide,15mg/kg	8	31	9.33031
8-Thio Hu anti-Her2 7C2 LC K149C-SG3451-mono amide,15mg/kg	8	35	10.0421
8-Thio Hu anti-Her2 7C2 LC K149C-SG3451-mono amide,15mg/kg	8	38	9.44853
8-Thio Hu anti-Her2 7C2 LC K149C-SG3451-mono amide,15mg/kg	8	42	8.92549
8-Thio Hu anti-Her2 7C2 LC K149C-SG3451-mono amide,15mg/kg	8	45	10.2241
8-Thio Hu anti-Her2 7C2 LC K149C-SG3451-mono amide,15mg/kg	8	49	12.0988
8-Thio Hu anti-Her2 7C2 LC K149C-SG3451-mono amide,15mg/kg	8	52	11.0143
8-Thio Hu anti-Her2 7C2 LC K149C-SG3451-mono amide,15mg/kg	8	56	8.64713
8-Thio Hu anti-Her2 7C2 LC K149C-SG3451-mono amide,15mg/kg	8	59	7.95223
8-Thio Hu anti-Her2 7C2 LC K149C-SG3451-mono amide,15mg/kg	8	63	7.91359
8-Thio Hu anti-Her2 7C2 LC K149C-SG3451-mono amide,15mg/kg	8	66	7.97751
8-Thio Hu anti-Her2 7C2 LC K149C-SG3451-mono amide,15mg/kg	8	7	92.1278
8-Thio Hu anti-Her2 7C2 LC K149C-SG3451-mono amide,15mg/kg	8	70	8.0255
