# Supplementary material for: The HER2-directed antibody-drug conjugate DHES0815A in advanced and/or metastatic breast cancer: preclinical characterization and phase 1 trial results
Source: Nat Commun. 2024 Jan 11;15:466. doi: 10.1038/s41467-023-44533-z (PMC10784567; doi:10.1038/s41467-023-44533-z)
Supplement: Supplementary file 4 — Source Data [file 41467_2023_44533_MOESM4_ESM.zip › source data files/in vivo/fig 4c BC197.xlsx]

## Sheet: OverlayFits_studyId_45138_analy
GROUPNAME	GROUPNUMBER	DAY	FITTEDVALS
1-Histidine buffer #8	1	0	188.269
1-Histidine buffer #8	1	10	296.789
1-Histidine buffer #8	1	13	317.452
1-Histidine buffer #8	1	17	349.884
1-Histidine buffer #8	1	3	227.435
1-Histidine buffer #8	1	6	264.439
2-Hu anti-Her2 Trastuzumab-MCC-DM1 (7mg/kg)	2	0	189.258
2-Hu anti-Her2 Trastuzumab-MCC-DM1 (7mg/kg)	2	10	284.401
2-Hu anti-Her2 Trastuzumab-MCC-DM1 (7mg/kg)	2	13	306.494
2-Hu anti-Her2 Trastuzumab-MCC-DM1 (7mg/kg)	2	17	339.208
2-Hu anti-Her2 Trastuzumab-MCC-DM1 (7mg/kg)	2	3	221.23
2-Hu anti-Her2 Trastuzumab-MCC-DM1 (7mg/kg)	2	6	252.333
3-Thio Hu anti-Her2 7C2 LC K149C-SG3451-mono amide (7mg/kg)	3	0	185.959
3-Thio Hu anti-Her2 7C2 LC K149C-SG3451-mono amide (7mg/kg)	3	10	179.932
3-Thio Hu anti-Her2 7C2 LC K149C-SG3451-mono amide (7mg/kg)	3	13	134.262
3-Thio Hu anti-Her2 7C2 LC K149C-SG3451-mono amide (7mg/kg)	3	17	99.7739
3-Thio Hu anti-Her2 7C2 LC K149C-SG3451-mono amide (7mg/kg)	3	3	236.387
3-Thio Hu anti-Her2 7C2 LC K149C-SG3451-mono amide (7mg/kg)	3	6	249.609
4-Thio Hu anti-Her2 7C2 LC K149C-SG3451-mono amide (15 mg/kg)	4	0	184.669
4-Thio Hu anti-Her2 7C2 LC K149C-SG3451-mono amide (15 mg/kg)	4	10	184.481
4-Thio Hu anti-Her2 7C2 LC K149C-SG3451-mono amide (15 mg/kg)	4	13	132.516
4-Thio Hu anti-Her2 7C2 LC K149C-SG3451-mono amide (15 mg/kg)	4	17	88.1872
4-Thio Hu anti-Her2 7C2 LC K149C-SG3451-mono amide (15 mg/kg)	4	3	236.857
4-Thio Hu anti-Her2 7C2 LC K149C-SG3451-mono amide (15 mg/kg)	4	6	253.339
