# Supplementary material for: The HER2-directed antibody-drug conjugate DHES0815A in advanced and/or metastatic breast cancer: preclinical characterization and phase 1 trial results
Source: Nat Commun. 2024 Jan 11;15:466. doi: 10.1038/s41467-023-44533-z (PMC10784567; doi:10.1038/s41467-023-44533-z)
Supplement: Supplementary file 4 — Source Data [file 41467_2023_44533_MOESM4_ESM.zip › source data files/in vivo/fig 1d, 4a Fo5.xlsx]

## Sheet: Sheet1
TUMOR VOLUME
					vehicle								0.5 mg/kg hu7C2 -PBD								1 mg/kg hu7C2-PBD							5 mg/kg hu7C2-PBD monoamide									10 mg/kg hu7C2-PBD monoamide								15 mg/kg hu7C2-PBD monoamide
	GROUP	1	1	1	1	1	1	1	1	2	2	2	2	2	2	2	2	3	3	3	3	3	3	3	3	4	4	4	4	4	4	4	4	5	5	5	5	5	5	5	5	6	6	6	6	6	6	6	6
DAY	ANIMAL	300	335	350	405	406	408	409	432	313	319	333	414	418	423	438	445	341	362	377	388	393	397	413	435	310	312	325	339	351	365	374	434	318	331	332	336	338	398	411	419	302	327	343	354	371	402	407	449
0		232.254	216.996	192.603	172.243	246.462	199.838	156.476	306.954	223.83	241.278	264.627	180.613	193.499	169.102	142.773	208.24	216.014	245.849	200.883	173.379	192.899	294.419	156.575	228.759	207.348	193.524	235.735	182.584	254.193	169.119	222.706	150.301	161.787	203.213	274.799	215.615	244.015	174.694	192.991	227.212	252.157	152.632	193.693	185.75	220.3	170.22	235.053	206.626
3		696.24	402.314	378.802	579.846	471.856	359.398	442.345	450.816	174.787	329.673	444.13	250.596	425.814	246.736	143.139	284.625	333.464	286.152	266.754	154.001	192.859	372.481	228.075	206.636	234.75	149.637	287.161	161.005	299.779	264.079	162.78	223.637	154.696	231.703	295.016	280.941	317.22	198.114	223.949	198.672	89.7544	185.024	169.757	131.063	310.161	234.476	325.701	282.97
7		1180.14	754.91	420.688	658.402	985.698	782.495	554.854	799.729	115.943	318.746	314.861	245.286	220.745	251.267	129.623	238.143	295.899	369.752	173.304	111.468	177.621	320.968	138.847	171.634	236.724	170.583	389.627	224.831	305.131	336.325	224.355	169.65	152.246	234.146	342.344	294.113	480.838	303.119	216.69	232.996	111.531	115.997	159.825	114.569	214.184	179.828	328.166	154.466
10		1710.13	1274.88	1071.02	1473.23	1870.39	1207.7	1238.92	1466.64	117.334	348.332	467.834	240.396	249.944	228.824	170.816	194.728	288.446	357.605	157.366	113.963	186.81	374.707	143.847	142.422	341.018	180.741	520.488	310.279	493.049	311.009	233.019	183.26	138.169	309.394	455.914	306.782	532.418	294.174	294.69	269.521	65.4902	87.9217	150.54	112.367	179.576	161.395	248.166	170.22
14										180.366	275.723	350.728	311.445	215.136	207.237	180.394	334.565	153.305	162.675	88.0142	71.0249	73.7812	255.585	84.3879	94.08	584.485	288.477	513.34	500.533	383.642	260.169	281.393	237.375	106.214	346.503	330.373	272.64	504.115	377.193	198.35	174.476	108.308	106.929	132.71	196.474	218.018	127.027	259.52	174.184
17										145.722	223.681	529.257	323.452	263.509	204.49	151.947	194.952	268.147	189.851	84.0944	41.766	90.4982	216.428	75.8892	118.886	1292.43	312.926	979.705	844.82	656.942	313.348	335.717	188.054	139.126	403.785	366.044	274.763	649.297	522.664	309.734	301.966	60.5113	77.7958	161.041	86.4023	132.14	138.905	339.239	244.741
21										136.338	189.275	467.774	259.474	319.001	165.027	107.445	202.343	146.174	187.095	50.8766	49.479	42.5209	174.086	81.9127	87.9492	2446.94	481.906	1239.54	975.379	908.713	273.172	409.009	194.471	130.645	441.445	507.845	272.499	1064.74	786.263	306.572	365.655	32	87.18	115.175	79.7402	185.694	402.275	276.316	214.889
24										141.891	251.904	657.812	324.525	600.066	158.949	124.032	191.775	167.432	195.616	50.1333	63.5406	49.8332	227.027	63.4375	86.8884		905.085	1391.52	1114.01	1417.52	376.685	551.181	383.042	144.966	683.482	667.98	306.793	1672.45	1532.54	409.483	289.953	100.026	175.577	250.849	70.5144	308.915	581.378	413.402	160.062
28										158.025	283.381	1278.99	640.881	961.106	156.749	121.29	291.786	173.531	184.465	63.1108	74.4513	70.9078	356.229	62.9797	82.8655		1263.88	1338.09	1273.36	1749.24	332.035	673.441	406.889	81.6732	890.753	842.49	373.215	1791.9	1687.1	345.6	348.629	127.429	187.075	340.681	81.4698	373.411	670.045	789.355	247.271
31										160.874	375.953	1985.32	866.593	2185.93	201.22	248.959	789.32	181.817	195.89	75.3157	110.813	104.114	464.881	63.9865	67.964		1323.85	2065.85	1538.43	2096.65	637.812	752.253	804.808	111.557	1033.23	1317.36	524.297	2122.88	2535.92	600.665	834.571	171.15	281.271	731.837	112.804	474.288	1025.91	1182.78	241.991
35										155.852	458.405		1269.69		475.134	160.235	1176	346.112	180.709	60.7267	191.232	126.389	606.566	44.6243	59.3629									140.175	1253.55	1787.07	742.647			841.206	1379.05	342.449	408.417	1132.02	141.926	637.603	1357.57	1186.31	356.233
[truncated: 24 more columns]
