# Supplementary material for: The HER2-directed antibody-drug conjugate DHES0815A in advanced and/or metastatic breast cancer: preclinical characterization and phase 1 trial results
Source: Nat Commun. 2024 Jan 11;15:466. doi: 10.1038/s41467-023-44533-z (PMC10784567; doi:10.1038/s41467-023-44533-z)
Supplement: Supplementary file 4 — Source Data [file 41467_2023_44533_MOESM4_ESM.zip › source data files/supp figures/Supp fig 8 SKBR3 PBDma dividing.xlsx]

## Sheet: Template
Cell Line:	SK-BR-3
Seeding density (cells per well):	5000
Assay start date:	2015-02-05
Assay termination date:	2015-02-09
Drug 1 name:	(PBD mono-amide
Drug 1 starting concentration:	1000
Drug 1 dilution ratio:	3
Drug 1 units:	nM
Drug 2 name:
Drug 2 starting concentration:	10000
Drug 1 dilution ratio:	3
Drug 2 units:	nM
Notes:	cells plated on 2/5; media removed on 2/6 and replaced with media containing drug dilutions; assay terminated on 2/9 with CTG.
	1	2	3	4	5	6	7	8	9	10	11	12
A	1567754	1743523	1804453	1848067	1746617	1771216	1687672	1706370	1672307	1755050	1673231	1995
B	1596442	20460	42173	111148	92499	379568	648567	869935	1075571	1273444	1692402	3091
C	1612061	21771	44653	119121	104202	369108	626864	876098	1093433	1296676	1709239	3387
D	1589180	18280	45369	125334	87953	406992	613678	920794	1065722	1195233	1682737	3912
E	1579692	92303	349448	845117	1247156	1595030	1753176	1752477	1740934	1728675	1676818	3954
F	1761067	79790	340248	819716	1282790	1602198	1700511	1923957	1903895	1831110	1846531	3939
G	1710850	93780	364678	856530	1242939	1657169	1867229	1858000	1823659	1867847	1882782	3671
H	1597892	1735516	1636037	1706627	1755092	1760980	1744889	1679676	1671925	1627719	1623678	2785
		Mean	Std. Dev.	Std. Error	CV							Raw Data
	Neg. Control	1.74842e+06	91425.6	37324.3	0.0522905						Transposed->	Concentration	(PBD mono-amide	Error	Concentration	0	Error
												1000	20170.3	1018.12	10000	88624.3	4437.7
Raw Data --->		1000	333.333	111.111	37.037	12.3457	4.11523	1.37174	0.457247	0.152416		333.333	44065	968.317	3333.33	351458	7123.58
	(PBD mono-amide	20170.3	44065	118534	94884.7	385223	629703	888942	1078242	1.25512e+06		111.111	118534	4105.64	1111.11	840454	10880
	Error	1018.12	968.317	4105.64	4839.97	11295.7	10171.1	16024.9	8110.19	30684.2		37.037	94884.7	4839.97	370.37	1.25763e+06	12639.6
												12.3457	385223	11295.7	123.457	1.61813e+06	19627.7
		10000	3333.33	1111.11	370.37	123.457	41.1523	13.7174	4.57247	1.52416		4.11523	629703	10171.1	41.1523	1.77364e+06	49202.9
	0	88624.3	351458	840454	1.25763e+06	1.61813e+06	1.77364e+06	1.84481e+06	1.82283e+06	1.80921e+06		1.37174	888942	16024.9	13.7174	1.84481e+06	49939.3
	Error	4437.7	7123.58	10880	12639.6	19627.7	49202.9	49939.3	47044.6	41640.9		0.457247	1078242	8110.19	4.57247	1.82283e+06	47044.6
												0.152416	1.25512e+06	30684.2	1.52416	1.80921e+06	41640.9
												Percent of Control Data
Ratio of Control Data --->		1000	333.333	111.111	37.037	12.3457	4.11523	1.37174	0.457247	0.152416		Concentration	(PBD mono-amide	Error	Concentration	0	Error
	(PBD mono-amide	1.15363	2.52028	6.77952	5.42689	22.0326	36.0156	50.8427	61.6696	71.7859		1000	1.15363	0.0582309	10000	5.06883	0.253812
	Error	0.0582309	0.0553824	0.23482	0.27682	0.646054	0.581733	0.916537	0.463859	1.75497		333.333	2.52028	0.0553824	3333.33	20.1015	0.40743
												111.111	6.77952	0.23482	1111.11	48.0694	0.622277
		10000	3333.33	1111.11	370.37	123.457	41.1523	13.7174	4.57247	1.52416		37.037	5.42689	0.27682	370.37	71.9295	0.722916
	0	5.06883	20.1015	48.0694	71.9295	92.5484	101.442	105.513	104.256	103.477		12.3457	22.0326	0.646054	123.457	92.5484	1.1226
	Error	0.253812	0.40743	0.622277	0.722916	1.1226	2.81414	2.85626	2.6907	2.38163		4.11523	36.0156	0.581733	41.1523	101.442	2.81414
												1.37174	50.8427	0.916537	13.7174	105.513	2.85626
												0.457247	61.6696	0.463859	4.57247	104.256	2.6907
												0.152416	71.7859	1.75497	1.52416	103.477	2.38163
