# Supplementary material for: The HER2-directed antibody-drug conjugate DHES0815A in advanced and/or metastatic breast cancer: preclinical characterization and phase 1 trial results
Source: Nat Commun. 2024 Jan 11;15:466. doi: 10.1038/s41467-023-44533-z (PMC10784567; doi:10.1038/s41467-023-44533-z)
Supplement: Supplementary file 4 — Source Data [file 41467_2023_44533_MOESM4_ESM.zip › source data files/supp figures/Supp fig 14 WSU.xls]

## Sheet: RawandLMEFit_studyId_32822_anal
GROUPNAME	GROUPNUMBER	DAY	FITTEDVALS
01 - Vehicle (Histidine Buffer #8), 100 uL, IV once	1	0	207.212
01 - Vehicle (Histidine Buffer #8), 100 uL, IV once	1	10	723.821
01 - Vehicle (Histidine Buffer #8), 100 uL, IV once	1	14	1189.66
01 - Vehicle (Histidine Buffer #8), 100 uL, IV once	1	3	290.924
01 - Vehicle (Histidine Buffer #8), 100 uL, IV once	1	7	484.651
02 - Thio Hu anti-CD22 10F4v3 LC K149C-SG3451 (CNJ 2928), 0.5 mg/kg, IV once	2	0	202.83
02 - Thio Hu anti-CD22 10F4v3 LC K149C-SG3451 (CNJ 2928), 0.5 mg/kg, IV once	2	10	354.133
02 - Thio Hu anti-CD22 10F4v3 LC K149C-SG3451 (CNJ 2928), 0.5 mg/kg, IV once	2	14	368.927
02 - Thio Hu anti-CD22 10F4v3 LC K149C-SG3451 (CNJ 2928), 0.5 mg/kg, IV once	2	17	402.495
02 - Thio Hu anti-CD22 10F4v3 LC K149C-SG3451 (CNJ 2928), 0.5 mg/kg, IV once	2	21	480.387
02 - Thio Hu anti-CD22 10F4v3 LC K149C-SG3451 (CNJ 2928), 0.5 mg/kg, IV once	2	3	260.54
02 - Thio Hu anti-CD22 10F4v3 LC K149C-SG3451 (CNJ 2928), 0.5 mg/kg, IV once	2	7	331.674
03 - Thio Hu anti-CD22 10F4v3 LC K149C-SG3451 (CNJ 2928), 2 mg/kg, IV once	3	0	208.318
03 - Thio Hu anti-CD22 10F4v3 LC K149C-SG3451 (CNJ 2928), 2 mg/kg, IV once	3	10	111.844
03 - Thio Hu anti-CD22 10F4v3 LC K149C-SG3451 (CNJ 2928), 2 mg/kg, IV once	3	14	55.1997
03 - Thio Hu anti-CD22 10F4v3 LC K149C-SG3451 (CNJ 2928), 2 mg/kg, IV once	3	17	40.0842
03 - Thio Hu anti-CD22 10F4v3 LC K149C-SG3451 (CNJ 2928), 2 mg/kg, IV once	3	21	32.3813
03 - Thio Hu anti-CD22 10F4v3 LC K149C-SG3451 (CNJ 2928), 2 mg/kg, IV once	3	3	217.225
03 - Thio Hu anti-CD22 10F4v3 LC K149C-SG3451 (CNJ 2928), 2 mg/kg, IV once	3	7	177.958
04 - Thio Hu anti-CD22 10F4v3 LC K149C-SG3451-mono amide (CNJ 3017), 2 mg/kg, IV once	4	0	196.542
04 - Thio Hu anti-CD22 10F4v3 LC K149C-SG3451-mono amide (CNJ 3017), 2 mg/kg, IV once	4	10	488.646
04 - Thio Hu anti-CD22 10F4v3 LC K149C-SG3451-mono amide (CNJ 3017), 2 mg/kg, IV once	4	14	784.713
04 - Thio Hu anti-CD22 10F4v3 LC K149C-SG3451-mono amide (CNJ 3017), 2 mg/kg, IV once	4	17	1142.72
04 - Thio Hu anti-CD22 10F4v3 LC K149C-SG3451-mono amide (CNJ 3017), 2 mg/kg, IV once	4	3	248.882
04 - Thio Hu anti-CD22 10F4v3 LC K149C-SG3451-mono amide (CNJ 3017), 2 mg/kg, IV once	4	7	355.872
05 - Thio Hu anti-CD22 10F4v3 LC K149C-SG3451-mono amide (CNJ 3017), 5 mg/kg, IV once	5	0	206.295
05 - Thio Hu anti-CD22 10F4v3 LC K149C-SG3451-mono amide (CNJ 3017), 5 mg/kg, IV once	5	10	386.738
05 - Thio Hu anti-CD22 10F4v3 LC K149C-SG3451-mono amide (CNJ 3017), 5 mg/kg, IV once	5	14	573.522
05 - Thio Hu anti-CD22 10F4v3 LC K149C-SG3451-mono amide (CNJ 3017), 5 mg/kg, IV once	5	17	797.078
05 - Thio Hu anti-CD22 10F4v3 LC K149C-SG3451-mono amide (CNJ 3017), 5 mg/kg, IV once	5	21	1263.24
05 - Thio Hu anti-CD22 10F4v3 LC K149C-SG3451-mono amide (CNJ 3017), 5 mg/kg, IV once	5	3	238.608
05 - Thio Hu anti-CD22 10F4v3 LC K149C-SG3451-mono amide (CNJ 3017), 5 mg/kg, IV once	5	7	303.423
06 - Thio Hu anti-CD22 10F4v3 LC K149C-SG3451-mono amide (CNJ 3017), 10 mg/kg, IV once	6	0	194.374
06 - Thio Hu anti-CD22 10F4v3 LC K149C-SG3451-mono amide (CNJ 3017), 10 mg/kg, IV once	6	10	268.775
06 - Thio Hu anti-CD22 10F4v3 LC K149C-SG3451-mono amide (CNJ 3017), 10 mg/kg, IV once	6	14	328.412
06 - Thio Hu anti-CD22 10F4v3 LC K149C-SG3451-mono amide (CNJ 3017), 10 mg/kg, IV once	6	17	370.955
06 - Thio Hu anti-CD22 10F4v3 LC K149C-SG3451-mono amide (CNJ 3017), 10 mg/kg, IV once	6	21	423.697
06 - Thio Hu anti-CD22 10F4v3 LC K149C-SG3451-mono amide (CNJ 3017), 10 mg/kg, IV once	6	3	207.015
06 - Thio Hu anti-CD22 10F4v3 LC K149C-SG3451-mono amide (CNJ 3017), 10 mg/kg, IV once	6	7	233.915
07 - Thio Hu anti-Her2 7C2 LC K149C-SG3451-mono amide (CNJ 3016), 10 mg/kg, IV once	7	0	205.34
07 - Thio Hu anti-Her2 7C2 LC K149C-SG3451-mono amide (CNJ 3016), 10 mg/kg, IV once	7	10	678.743
07 - Thio Hu anti-Her2 7C2 LC K149C-SG3451-mono amide (CNJ 3016), 10 mg/kg, IV once	7	14	1042.85
07 - Thio Hu anti-Her2 7C2 LC K149C-SG3451-mono amide (CNJ 3016), 10 mg/kg, IV once	7	3	300.518
07 - Thio Hu anti-Her2 7C2 LC K149C-SG3451-mono amide (CNJ 3016), 10 mg/kg, IV once	7	7	485.508
