# Supplementary material for: The HER2-directed antibody-drug conjugate DHES0815A in advanced and/or metastatic breast cancer: preclinical characterization and phase 1 trial results
Source: Nat Commun. 2024 Jan 11;15:466. doi: 10.1038/s41467-023-44533-z (PMC10784567; doi:10.1038/s41467-023-44533-z)
Supplement: Supplementary file 4 — Source Data [file 41467_2023_44533_MOESM4_ESM.zip › source data files/in vivo/fig 4d fo5 DTX.xls]

## Sheet: RawandLMEFit_studyId_38226_anal
GROUPNAME	GROUPNUMBER	DAY	FITTEDVALS
01 - Vehicle (HB#8, IV, q3wx2 + saline, IV, qwx3)	1	0	291.249
01 - Vehicle (HB#8, IV, q3wx2 + saline, IV, qwx3)	1	10	1670.23
01 - Vehicle (HB#8, IV, q3wx2 + saline, IV, qwx3)	1	3	851.015
01 - Vehicle (HB#8, IV, q3wx2 + saline, IV, qwx3)	1	7	1359.41
10 - Thio Hu anti-Her2 7C2 LC K149C-SG3451-mono amide (CNJ3400), 12 mg/kg, IV, q3wx2 + Docetaxel, 10 mg/kg, IV, qwx3	10	0	321.139
10 - Thio Hu anti-Her2 7C2 LC K149C-SG3451-mono amide (CNJ3400), 12 mg/kg, IV, q3wx2 + Docetaxel, 10 mg/kg, IV, qwx3	10	10	28.3052
10 - Thio Hu anti-Her2 7C2 LC K149C-SG3451-mono amide (CNJ3400), 12 mg/kg, IV, q3wx2 + Docetaxel, 10 mg/kg, IV, qwx3	10	14	15.5406
10 - Thio Hu anti-Her2 7C2 LC K149C-SG3451-mono amide (CNJ3400), 12 mg/kg, IV, q3wx2 + Docetaxel, 10 mg/kg, IV, qwx3	10	17	11.7966
10 - Thio Hu anti-Her2 7C2 LC K149C-SG3451-mono amide (CNJ3400), 12 mg/kg, IV, q3wx2 + Docetaxel, 10 mg/kg, IV, qwx3	10	21	10.0568
10 - Thio Hu anti-Her2 7C2 LC K149C-SG3451-mono amide (CNJ3400), 12 mg/kg, IV, q3wx2 + Docetaxel, 10 mg/kg, IV, qwx3	10	24	9.77884
10 - Thio Hu anti-Her2 7C2 LC K149C-SG3451-mono amide (CNJ3400), 12 mg/kg, IV, q3wx2 + Docetaxel, 10 mg/kg, IV, qwx3	10	28	9.74493
10 - Thio Hu anti-Her2 7C2 LC K149C-SG3451-mono amide (CNJ3400), 12 mg/kg, IV, q3wx2 + Docetaxel, 10 mg/kg, IV, qwx3	10	3	142.268
10 - Thio Hu anti-Her2 7C2 LC K149C-SG3451-mono amide (CNJ3400), 12 mg/kg, IV, q3wx2 + Docetaxel, 10 mg/kg, IV, qwx3	10	31	9.95378
10 - Thio Hu anti-Her2 7C2 LC K149C-SG3451-mono amide (CNJ3400), 12 mg/kg, IV, q3wx2 + Docetaxel, 10 mg/kg, IV, qwx3	10	35	10.8877
10 - Thio Hu anti-Her2 7C2 LC K149C-SG3451-mono amide (CNJ3400), 12 mg/kg, IV, q3wx2 + Docetaxel, 10 mg/kg, IV, qwx3	10	38	12.0846
10 - Thio Hu anti-Her2 7C2 LC K149C-SG3451-mono amide (CNJ3400), 12 mg/kg, IV, q3wx2 + Docetaxel, 10 mg/kg, IV, qwx3	10	42	13.747
10 - Thio Hu anti-Her2 7C2 LC K149C-SG3451-mono amide (CNJ3400), 12 mg/kg, IV, q3wx2 + Docetaxel, 10 mg/kg, IV, qwx3	10	45	14.6018
10 - Thio Hu anti-Her2 7C2 LC K149C-SG3451-mono amide (CNJ3400), 12 mg/kg, IV, q3wx2 + Docetaxel, 10 mg/kg, IV, qwx3	10	49	15.3584
10 - Thio Hu anti-Her2 7C2 LC K149C-SG3451-mono amide (CNJ3400), 12 mg/kg, IV, q3wx2 + Docetaxel, 10 mg/kg, IV, qwx3	10	52	15.8965
10 - Thio Hu anti-Her2 7C2 LC K149C-SG3451-mono amide (CNJ3400), 12 mg/kg, IV, q3wx2 + Docetaxel, 10 mg/kg, IV, qwx3	10	56	16.6323
10 - Thio Hu anti-Her2 7C2 LC K149C-SG3451-mono amide (CNJ3400), 12 mg/kg, IV, q3wx2 + Docetaxel, 10 mg/kg, IV, qwx3	10	59	17.104
10 - Thio Hu anti-Her2 7C2 LC K149C-SG3451-mono amide (CNJ3400), 12 mg/kg, IV, q3wx2 + Docetaxel, 10 mg/kg, IV, qwx3	10	63	17.5464
10 - Thio Hu anti-Her2 7C2 LC K149C-SG3451-mono amide (CNJ3400), 12 mg/kg, IV, q3wx2 + Docetaxel, 10 mg/kg, IV, qwx3	10	66	17.7533
10 - Thio Hu anti-Her2 7C2 LC K149C-SG3451-mono amide (CNJ3400), 12 mg/kg, IV, q3wx2 + Docetaxel, 10 mg/kg, IV, qwx3	10	7	52.4732
10 - Thio Hu anti-Her2 7C2 LC K149C-SG3451-mono amide (CNJ3400), 12 mg/kg, IV, q3wx2 + Docetaxel, 10 mg/kg, IV, qwx3	10	70	18.0253
10 - Thio Hu anti-Her2 7C2 LC K149C-SG3451-mono amide (CNJ3400), 12 mg/kg, IV, q3wx2 + Docetaxel, 10 mg/kg, IV, qwx3	10	77	21.0226
10 - Thio Hu anti-Her2 7C2 LC K149C-SG3451-mono amide (CNJ3400), 12 mg/kg, IV, q3wx2 + Docetaxel, 10 mg/kg, IV, qwx3	10	84	29.5877
10 - Thio Hu anti-Her2 7C2 LC K149C-SG3451-mono amide (CNJ3400), 12 mg/kg, IV, q3wx2 + Docetaxel, 10 mg/kg, IV, qwx3	10	91	42.408
04 - Thio Hu anti-Her2 7C2 LC K149C-SG3451-mono amide (CNJ3400), 12 mg/kg, IV, q3wx2	4	0	288.792
04 - Thio Hu anti-Her2 7C2 LC K149C-SG3451-mono amide (CNJ3400), 12 mg/kg, IV, q3wx2	4	10	419.673
04 - Thio Hu anti-Her2 7C2 LC K149C-SG3451-mono amide (CNJ3400), 12 mg/kg, IV, q3wx2	4	14	578.626
04 - Thio Hu anti-Her2 7C2 LC K149C-SG3451-mono amide (CNJ3400), 12 mg/kg, IV, q3wx2	4	17	803.663
04 - Thio Hu anti-Her2 7C2 LC K149C-SG3451-mono amide (CNJ3400), 12 mg/kg, IV, q3wx2	4	21	1333.04
04 - Thio Hu anti-Her2 7C2 LC K149C-SG3451-mono amide (CNJ3400), 12 mg/kg, IV, q3wx2	4	3	310.923
04 - Thio Hu anti-Her2 7C2 LC K149C-SG3451-mono amide (CNJ3400), 12 mg/kg, IV, q3wx2	4	7	357.022
06 - Docetaxel, 10 mg/kg, IV, qwx3	6	0	273.704
06 - Docetaxel, 10 mg/kg, IV, qwx3	6	10	201.558
06 - Docetaxel, 10 mg/kg, IV, qwx3	6	14	200.274
06 - Docetaxel, 10 mg/kg, IV, qwx3	6	17	251.783
06 - Docetaxel, 10 mg/kg, IV, qwx3	6	21	462.956
06 - Docetaxel, 10 mg/kg, IV, qwx3	6	24	790.033
06 - Docetaxel, 10 mg/kg, IV, qwx3	6	28	1555.67
06 - Docetaxel, 10 mg/kg, IV, qwx3	6	3	251.459
06 - Docetaxel, 10 mg/kg, IV, qwx3	6	31	2541.06
06 - Docetaxel, 10 mg/kg, IV, qwx3	6	7	222.445
