# Supplementary material for: The HER2-directed antibody-drug conjugate DHES0815A in advanced and/or metastatic breast cancer: preclinical characterization and phase 1 trial results
Source: Nat Commun. 2024 Jan 11;15:466. doi: 10.1038/s41467-023-44533-z (PMC10784567; doi:10.1038/s41467-023-44533-z)
Supplement: Supplementary file 4 — Source Data [file 41467_2023_44533_MOESM4_ESM.zip › source data files/supp figures/Supp fig 9 HMEC 7C2 (MHES).xlsx]

## Sheet: Template
Cell Line:	HMEC
Seeding density (cells per well):	2000
Assay start date:	2016-03-11
Assay termination date:	2016-03-16
Drug 1 name:	7C2
Drug 1 starting concentration:	10
Drug 1 units:	ug/mL
Drug 1 dilution ratio:	4
Drug 2 name:
Drug 2 starting concentration:	10
Drug 2 units:	ug/mL
Drug 2 dilution ratio:	4
Notes:	cells plated on 3/11; media removed on 3/12 and replaced with fresh media containing drug dilutions; assay terminated on 3/16 with CTG.
	1	2	3	4	5	6	7	8	9	10	11	12
A	3100	5200	6640	7160	7900	7840	7720	7900	8360	7120	5240	3080
B	5260	2000560	1801120	1718400	1946820	2158640	1394080	1837780	1903220	2177340	1572160	4960
C	6360	2149000	1709920	1995680	1991040	2099080	1968920	1987020	1843180	2056620	1614660	6380
D	5880	2341260	2314280	1656300	1912960	2349120	1410400	1631120	2013880	1899480	1380880	7020
E	3780	15320	72180	805540	1410540	2109780	1861980	1794980	2020460	2180420	1863420	7780
F	2120	3480	35860	741420	872920	1701280	890380	1774380	1776740	1691800	1165660	6980
G	1220	2180	44040	631240	830820	1615180	1659440	1081660	1860440	1713160	2279940	5240
H	820	1380	2300	3340	4920	6080	6900	6980	7560	6560	5560	3660
		Mean	Std. Dev.	Std. Error	CV							Raw Data
	Neg. Control	1646120	388999	158808	0.236313						Transposed->	Concentration	7C2	Error	Concentration	0	Error
												10	2.16361e+06	98622.4	10	6993.33	4180.21
Raw Data --->		10	2.5	0.625	0.15625	0.0390625	0.00976562	0.00244141	0.000610352	0.000152588		2.5	1.94177e+06	188105	2.5	50693.3	10999.8
	7C2	2.16361e+06	1.94177e+06	1.79013e+06	1.95027e+06	2202280	1.59113e+06	1818640	1.92009e+06	2044480		0.625	1.79013e+06	104328	0.625	726067	50898.3
	Error	98622.4	188105	104328	22605.8	75406.3	188952	103184	49993.8	80440.6		0.15625	1.95027e+06	22605.8	0.15625	1.03809e+06	186619
												0.0390625	2202280	75406.3	0.0390625	1.80875e+06	152555
		10	2.5	0.625	0.15625	0.0390625	0.00976562	0.00244141	0.000610352	0.000152588		0.00976562	1.59113e+06	188952	0.00976562	1470600	295943
	0	6993.33	50693.3	726067	1.03809e+06	1.80875e+06	1470600	1550340	1885880	1.86179e+06		0.00244141	1818640	103184	0.00244141	1550340	234415
	Error	4180.21	10999.8	50898.3	186619	152555	295943	234415	71496.5	159433		0.000610352	1.92009e+06	49993.8	0.000610352	1885880	71496.5
												0.000152588	2044480	80440.6	0.000152588	1.86179e+06	159433
												Percent of Control Data
Ratio of Control Data --->		10	2.5	0.625	0.15625	0.0390625	0.00976562	0.00244141	0.000610352	0.000152588		Concentration	7C2	Error	Concentration	0	Error
	7C2	131.437	117.961	108.748	118.477	133.786	96.6596	110.48	116.644	124.2		10	131.437	5.9912	10	0.424837	0.253943
	Error	5.9912	11.4272	6.33784	1.37328	4.58085	11.4786	6.26833	3.03707	4.88668		2.5	117.961	11.4272	2.5	3.07956	0.668225
												0.625	108.748	6.33784	0.625	44.1078	3.09202
		10	2.5	0.625	0.15625	0.0390625	0.00976562	0.00244141	0.000610352	0.000152588		0.15625	118.477	1.37328	0.15625	63.063	11.3369
	0	0.424837	3.07956	44.1078	63.063	109.879	89.3374	94.1815	114.565	113.102		0.0390625	133.786	4.58085	0.0390625	109.879	9.26755
	Error	0.253943	0.668225	3.09202	11.3369	9.26755	17.9782	14.2405	4.34334	9.68536		0.00976562	96.6596	11.4786	0.00976562	89.3374	17.9782
												0.00244141	110.48	6.26833	0.00244141	94.1815	14.2405
												0.000610352	116.644	3.03707	0.000610352	114.565	4.34334
												0.000152588	124.2	4.88668	0.000152588	113.102	9.68536
