# Supplementary material for: The HER2-directed antibody-drug conjugate DHES0815A in advanced and/or metastatic breast cancer: preclinical characterization and phase 1 trial results
Source: Nat Commun. 2024 Jan 11;15:466. doi: 10.1038/s41467-023-44533-z (PMC10784567; doi:10.1038/s41467-023-44533-z)
Supplement: Supplementary file 4 — Source Data [file 41467_2023_44533_MOESM4_ESM.zip › source data files/supp figures/Supp fig 8 SKBR3 PBDma nondividing.xlsx]

## Sheet: Template
Cell Line:	SK-BR-3
Seeding density (cells per well):	5000
Assay start date:	2015-02-02
Assay termination date:	2015-02-09
Drug 1 name:	PBD mono-amide
Drug 1 starting concentration:	1000
Drug 1 dilution ratio:	3
Drug 1 units:	nM
Drug 2 name:
Drug 2 starting concentration:	10000
Drug 1 dilution ratio:	3
Drug 2 units:	nM
Notes:	cells plated on 2/2; media removed and replaced with serum-free media on 2/4; media removed on 2/6 and replaced with serum-free media containing drug dilutions; assay terminated on 2/9 with CTG.
	1	2	3	4	5	6	7	8	9	10	11	12
A	2107355	2564645	2626927	2842317	2730810	2742705	2670807	2653850	2608315	2609317	2545659	1057
B	2424569	7612	6995	8690	11728	24065	19597	21483	17731	18051	20848	1375
C	2511292	5880	6494	9152	19148	24224	21604	17463	24626	20344	21069	955
D	2472460	4567	4753	4351	10608	13326	13826	14908	11426	12848	11930	637
E	2541759	11031	18511	17168	22608	21166	20128	16627	16948	16129	12832	537
F	2484966	5662	9367	12527	11406	9787	8787	9728	13168	12267	12730	937
G	2774247	12248	24502	22531	23655	22346	23621	18790	18829	20301	21779	1295
H	2136835	2799350	2862023	2902834	2884816	2831494	2861154	2916048	2919329	2860042	2792187	1266
		Mean	Std. Dev.	Std. Error	CV							Raw Data
	Neg. Control	16864.7	4804.22	1961.32	0.284869						Transposed->	Concentration	PBD mono-amide	Error	Concentration	0	Error
												1000	6019.67	881.785	10000	9647	2023.24
Raw Data --->		1000	333.333	111.111	37.037	12.3457	4.11523	1.37174	0.457247	0.152416		333.333	6080.67	679.405	3333.33	17460	4400.59
	PBD mono-amide	6019.67	6080.67	7397.67	13828	20538.3	18342.3	17951.3	17927.7	17081		111.111	7397.67	1529.16	1111.11	17408.7	2890.41
	Error	881.785	679.405	1529.16	2679.58	3606.46	2331.31	1913.68	3811.78	2217.59		37.037	13828	2679.58	370.37	19223	3920.17
												12.3457	20538.3	3606.46	123.457	17766.3	4004.18
		10000	3333.33	1111.11	370.37	123.457	41.1523	13.7174	4.57247	1.52416		4.11523	18342.3	2331.31	41.1523	17512	4477.52
	0	9647	17460	17408.7	19223	17766.3	17512	15048.3	16315	16232.3		1.37174	17951.3	1913.68	13.7174	15048.3	2732.47
	Error	2023.24	4400.59	2890.41	3920.17	4004.18	4477.52	2732.47	1664.56	2319.79		0.457247	17927.7	3811.78	4.57247	16315	1664.56
												0.152416	17081	2217.59	1.52416	16232.3	2319.79
												Percent of Control Data
Ratio of Control Data --->		1000	333.333	111.111	37.037	12.3457	4.11523	1.37174	0.457247	0.152416		Concentration	PBD mono-amide	Error	Concentration	0	Error
	PBD mono-amide	35.694	36.0557	43.8649	81.9939	121.783	108.762	106.443	106.303	101.283		1000	35.694	5.2286	10000	57.2024	11.9969
	Error	5.2286	4.02857	9.06724	15.8887	21.3847	13.8236	11.3473	22.6022	13.1494		333.333	36.0557	4.02857	3333.33	103.53	26.0935
												111.111	43.8649	9.06724	1111.11	103.226	17.1389
		10000	3333.33	1111.11	370.37	123.457	41.1523	13.7174	4.57247	1.52416		37.037	81.9939	15.8887	370.37	113.984	23.2449
	0	57.2024	103.53	103.226	113.984	105.346	103.838	89.2299	96.7407	96.2505		12.3457	121.783	21.3847	123.457	105.346	23.743
	Error	11.9969	26.0935	17.1389	23.2449	23.743	26.5497	16.2023	9.87008	13.7553		4.11523	108.762	13.8236	41.1523	103.838	26.5497
												1.37174	106.443	11.3473	13.7174	89.2299	16.2023
												0.457247	106.303	22.6022	4.57247	96.7407	9.87008
												0.152416	101.283	13.1494	1.52416	96.2505	13.7553
