# Supplementary material for: The HER2-directed antibody-drug conjugate DHES0815A in advanced and/or metastatic breast cancer: preclinical characterization and phase 1 trial results
Source: Nat Commun. 2024 Jan 11;15:466. doi: 10.1038/s41467-023-44533-z (PMC10784567; doi:10.1038/s41467-023-44533-z)
Supplement: Supplementary file 4 — Source Data [file 41467_2023_44533_MOESM4_ESM.zip › source data files/in vivo/fig 4b STO41.xls]

## Sheet: RawandLMEFit_studyId_37860_anal
GROUPNAME	GROUPNUMBER	DAY	FITTEDVALS
1-Vehicle,100ul	1	0	177.74
1-Vehicle,100ul	1	11	410.522
1-Vehicle,100ul	1	14	506.669
1-Vehicle,100ul	1	18	640.605
1-Vehicle,100ul	1	21	752.267
1-Vehicle,100ul	1	25	939.439
1-Vehicle,100ul	1	28	1115.3
1-Vehicle,100ul	1	4	240.19
1-Vehicle,100ul	1	7	302.087
10-Thio Hu anti-CD22 10F4v3 LC K149C-SG3451-mono amide,10mg/kg	10	0	178.04
10-Thio Hu anti-CD22 10F4v3 LC K149C-SG3451-mono amide,10mg/kg	10	11	399.668
10-Thio Hu anti-CD22 10F4v3 LC K149C-SG3451-mono amide,10mg/kg	10	14	482.877
10-Thio Hu anti-CD22 10F4v3 LC K149C-SG3451-mono amide,10mg/kg	10	18	618.616
10-Thio Hu anti-CD22 10F4v3 LC K149C-SG3451-mono amide,10mg/kg	10	21	728.33
10-Thio Hu anti-CD22 10F4v3 LC K149C-SG3451-mono amide,10mg/kg	10	25	860.029
10-Thio Hu anti-CD22 10F4v3 LC K149C-SG3451-mono amide,10mg/kg	10	28	952.721
10-Thio Hu anti-CD22 10F4v3 LC K149C-SG3451-mono amide,10mg/kg	10	4	244.659
10-Thio Hu anti-CD22 10F4v3 LC K149C-SG3451-mono amide,10mg/kg	10	7	305.941
2-Herceptin-MCC-DM1,15mg/kg	2	0	179.345
2-Herceptin-MCC-DM1,15mg/kg	2	11	269.069
2-Herceptin-MCC-DM1,15mg/kg	2	14	280.939
2-Herceptin-MCC-DM1,15mg/kg	2	18	299.447
2-Herceptin-MCC-DM1,15mg/kg	2	21	318.562
2-Herceptin-MCC-DM1,15mg/kg	2	25	353.923
2-Herceptin-MCC-DM1,15mg/kg	2	28	386.664
2-Herceptin-MCC-DM1,15mg/kg	2	4	218.628
2-Herceptin-MCC-DM1,15mg/kg	2	7	245.773
6-Thio Hu anti-Her2 7C2 LC K149C-SG3451-mono amide,5mg/kg	6	0	178.612
6-Thio Hu anti-Her2 7C2 LC K149C-SG3451-mono amide,5mg/kg	6	11	307.679
6-Thio Hu anti-Her2 7C2 LC K149C-SG3451-mono amide,5mg/kg	6	14	323.319
6-Thio Hu anti-Her2 7C2 LC K149C-SG3451-mono amide,5mg/kg	6	18	345.888
6-Thio Hu anti-Her2 7C2 LC K149C-SG3451-mono amide,5mg/kg	6	21	365.438
6-Thio Hu anti-Her2 7C2 LC K149C-SG3451-mono amide,5mg/kg	6	25	394.183
6-Thio Hu anti-Her2 7C2 LC K149C-SG3451-mono amide,5mg/kg	6	28	417.542
6-Thio Hu anti-Her2 7C2 LC K149C-SG3451-mono amide,5mg/kg	6	4	234.082
6-Thio Hu anti-Her2 7C2 LC K149C-SG3451-mono amide,5mg/kg	6	7	274.048
7-Thio Hu anti-Her2 7C2 LC K149C-SG3451-mono amide,10mg/kg	7	0	181.277
7-Thio Hu anti-Her2 7C2 LC K149C-SG3451-mono amide,10mg/kg	7	11	217.019
7-Thio Hu anti-Her2 7C2 LC K149C-SG3451-mono amide,10mg/kg	7	14	195.081
7-Thio Hu anti-Her2 7C2 LC K149C-SG3451-mono amide,10mg/kg	7	18	173.834
7-Thio Hu anti-Her2 7C2 LC K149C-SG3451-mono amide,10mg/kg	7	21	166.127
7-Thio Hu anti-Her2 7C2 LC K149C-SG3451-mono amide,10mg/kg	7	25	166.244
7-Thio Hu anti-Her2 7C2 LC K149C-SG3451-mono amide,10mg/kg	7	28	170.601
7-Thio Hu anti-Her2 7C2 LC K149C-SG3451-mono amide,10mg/kg	7	4	218.333
7-Thio Hu anti-Her2 7C2 LC K149C-SG3451-mono amide,10mg/kg	7	7	232.768
8-Thio Hu anti-Her2 7C2 LC K149C-SG3451-mono amide,15mg/kg	8	0	179.465
8-Thio Hu anti-Her2 7C2 LC K149C-SG3451-mono amide,15mg/kg	8	11	170.982
8-Thio Hu anti-Her2 7C2 LC K149C-SG3451-mono amide,15mg/kg	8	14	136.582
8-Thio Hu anti-Her2 7C2 LC K149C-SG3451-mono amide,15mg/kg	8	18	118.372
8-Thio Hu anti-Her2 7C2 LC K149C-SG3451-mono amide,15mg/kg	8	21	112.713
8-Thio Hu anti-Her2 7C2 LC K149C-SG3451-mono amide,15mg/kg	8	25	102.48
8-Thio Hu anti-Her2 7C2 LC K149C-SG3451-mono amide,15mg/kg	8	28	93.6547
8-Thio Hu anti-Her2 7C2 LC K149C-SG3451-mono amide,15mg/kg	8	4	217.697
8-Thio Hu anti-Her2 7C2 LC K149C-SG3451-mono amide,15mg/kg	8	7	219.685
