# Supplementary material for: The HER2-directed antibody-drug conjugate DHES0815A in advanced and/or metastatic breast cancer: preclinical characterization and phase 1 trial results
Source: Nat Commun. 2024 Jan 11;15:466. doi: 10.1038/s41467-023-44533-z (PMC10784567; doi:10.1038/s41467-023-44533-z)
Supplement: Supplementary file 4 — Source Data [file 41467_2023_44533_MOESM4_ESM.zip › source data files/in vivo/fig 4d HCC1569 DTX.xls]

## Sheet: RawandLMEFit_studyId_38680_anal
GROUPNAME	GROUPNUMBER	DAY	FITTEDVALS
01 - Vehicle (HB#8, IV, q3wx2 + saline, IV, qwx3)	1	0	342.561
01 - Vehicle (HB#8, IV, q3wx2 + saline, IV, qwx3)	1	10	1149.12
01 - Vehicle (HB#8, IV, q3wx2 + saline, IV, qwx3)	1	14	1960.67
01 - Vehicle (HB#8, IV, q3wx2 + saline, IV, qwx3)	1	3	601.393
01 - Vehicle (HB#8, IV, q3wx2 + saline, IV, qwx3)	1	7	918.596
03 - Thio Hu anti-Her2 7C2 LC K149C-SG3451-mono amide (CNJ3400), 5 mg/kg, IV, q3wx2	3	0	350.726
03 - Thio Hu anti-Her2 7C2 LC K149C-SG3451-mono amide (CNJ3400), 5 mg/kg, IV, q3wx2	3	10	635.72
03 - Thio Hu anti-Her2 7C2 LC K149C-SG3451-mono amide (CNJ3400), 5 mg/kg, IV, q3wx2	3	14	659.754
03 - Thio Hu anti-Her2 7C2 LC K149C-SG3451-mono amide (CNJ3400), 5 mg/kg, IV, q3wx2	3	17	734.227
03 - Thio Hu anti-Her2 7C2 LC K149C-SG3451-mono amide (CNJ3400), 5 mg/kg, IV, q3wx2	3	21	937.857
03 - Thio Hu anti-Her2 7C2 LC K149C-SG3451-mono amide (CNJ3400), 5 mg/kg, IV, q3wx2	3	24	1098.27
03 - Thio Hu anti-Her2 7C2 LC K149C-SG3451-mono amide (CNJ3400), 5 mg/kg, IV, q3wx2	3	28	1234.94
03 - Thio Hu anti-Her2 7C2 LC K149C-SG3451-mono amide (CNJ3400), 5 mg/kg, IV, q3wx2	3	3	455.743
03 - Thio Hu anti-Her2 7C2 LC K149C-SG3451-mono amide (CNJ3400), 5 mg/kg, IV, q3wx2	3	31	1308.83
03 - Thio Hu anti-Her2 7C2 LC K149C-SG3451-mono amide (CNJ3400), 5 mg/kg, IV, q3wx2	3	35	1419.17
03 - Thio Hu anti-Her2 7C2 LC K149C-SG3451-mono amide (CNJ3400), 5 mg/kg, IV, q3wx2	3	38	1512.29
03 - Thio Hu anti-Her2 7C2 LC K149C-SG3451-mono amide (CNJ3400), 5 mg/kg, IV, q3wx2	3	7	590.813
04 - Docetaxel, 2 mg/kg, IV, qwx3	4	0	331.259
04 - Docetaxel, 2 mg/kg, IV, qwx3	4	10	613.256
04 - Docetaxel, 2 mg/kg, IV, qwx3	4	14	811.887
04 - Docetaxel, 2 mg/kg, IV, qwx3	4	17	1022.11
04 - Docetaxel, 2 mg/kg, IV, qwx3	4	21	1423.65
04 - Docetaxel, 2 mg/kg, IV, qwx3	4	24	1842.49
04 - Docetaxel, 2 mg/kg, IV, qwx3	4	3	395.582
04 - Docetaxel, 2 mg/kg, IV, qwx3	4	7	504.963
05 - Thio Hu anti-Her2 7C2 LC K149C-SG3451-mono amide (CNJ3400), 5 mg/kg, IV, q3wx2 + Docetaxel, 2 mg/kg, IV, qwx3	5	0	352.64
05 - Thio Hu anti-Her2 7C2 LC K149C-SG3451-mono amide (CNJ3400), 5 mg/kg, IV, q3wx2 + Docetaxel, 2 mg/kg, IV, qwx3	5	10	349.004
05 - Thio Hu anti-Her2 7C2 LC K149C-SG3451-mono amide (CNJ3400), 5 mg/kg, IV, q3wx2 + Docetaxel, 2 mg/kg, IV, qwx3	5	14	235.942
05 - Thio Hu anti-Her2 7C2 LC K149C-SG3451-mono amide (CNJ3400), 5 mg/kg, IV, q3wx2 + Docetaxel, 2 mg/kg, IV, qwx3	5	17	176.062
05 - Thio Hu anti-Her2 7C2 LC K149C-SG3451-mono amide (CNJ3400), 5 mg/kg, IV, q3wx2 + Docetaxel, 2 mg/kg, IV, qwx3	5	21	127.374
05 - Thio Hu anti-Her2 7C2 LC K149C-SG3451-mono amide (CNJ3400), 5 mg/kg, IV, q3wx2 + Docetaxel, 2 mg/kg, IV, qwx3	5	24	106.103
05 - Thio Hu anti-Her2 7C2 LC K149C-SG3451-mono amide (CNJ3400), 5 mg/kg, IV, q3wx2 + Docetaxel, 2 mg/kg, IV, qwx3	5	28	83.3172
05 - Thio Hu anti-Her2 7C2 LC K149C-SG3451-mono amide (CNJ3400), 5 mg/kg, IV, q3wx2 + Docetaxel, 2 mg/kg, IV, qwx3	5	3	405.09
05 - Thio Hu anti-Her2 7C2 LC K149C-SG3451-mono amide (CNJ3400), 5 mg/kg, IV, q3wx2 + Docetaxel, 2 mg/kg, IV, qwx3	5	31	66.3134
05 - Thio Hu anti-Her2 7C2 LC K149C-SG3451-mono amide (CNJ3400), 5 mg/kg, IV, q3wx2 + Docetaxel, 2 mg/kg, IV, qwx3	5	35	51.649
05 - Thio Hu anti-Her2 7C2 LC K149C-SG3451-mono amide (CNJ3400), 5 mg/kg, IV, q3wx2 + Docetaxel, 2 mg/kg, IV, qwx3	5	38	49.2637
05 - Thio Hu anti-Her2 7C2 LC K149C-SG3451-mono amide (CNJ3400), 5 mg/kg, IV, q3wx2 + Docetaxel, 2 mg/kg, IV, qwx3	5	42	55.1978
05 - Thio Hu anti-Her2 7C2 LC K149C-SG3451-mono amide (CNJ3400), 5 mg/kg, IV, q3wx2 + Docetaxel, 2 mg/kg, IV, qwx3	5	45	65.5614
05 - Thio Hu anti-Her2 7C2 LC K149C-SG3451-mono amide (CNJ3400), 5 mg/kg, IV, q3wx2 + Docetaxel, 2 mg/kg, IV, qwx3	5	49	82.925
05 - Thio Hu anti-Her2 7C2 LC K149C-SG3451-mono amide (CNJ3400), 5 mg/kg, IV, q3wx2 + Docetaxel, 2 mg/kg, IV, qwx3	5	52	92.7842
05 - Thio Hu anti-Her2 7C2 LC K149C-SG3451-mono amide (CNJ3400), 5 mg/kg, IV, q3wx2 + Docetaxel, 2 mg/kg, IV, qwx3	5	56	101.313
05 - Thio Hu anti-Her2 7C2 LC K149C-SG3451-mono amide (CNJ3400), 5 mg/kg, IV, q3wx2 + Docetaxel, 2 mg/kg, IV, qwx3	5	7	417.323
