# Supplementary material for: The HER2-directed antibody-drug conjugate DHES0815A in advanced and/or metastatic breast cancer: preclinical characterization and phase 1 trial results
Source: Nat Commun. 2024 Jan 11;15:466. doi: 10.1038/s41467-023-44533-z (PMC10784567; doi:10.1038/s41467-023-44533-z)
Supplement: Supplementary file 4 — Source Data [file 41467_2023_44533_MOESM4_ESM.zip › source data files/supp figures/Supp fig 8 SKBR3 DM1 dividing.xlsx]

## Sheet: Template
Cell Line:	SK-BR-3
Seeding density (cells per well):	5000
Assay start date:	2014-08-25
Assay termination date:	2014-08-29
Drug 1 name:	DM1
Drug 1 starting concentration:	10
Drug 1 dilution ratio:	3
Drug 1 units:	nM
Drug 2 name:
Drug 2 starting concentration:	10
Drug 1 dilution ratio:	3
Drug 2 units:	nM
Notes:	cells plated on 8/25 in 100 uL; media removed and replaced with drug dilutions on 8/26; assay terminated on 8/29 with CTG.
	1	2	3	4	5	6	7	8	9	10	11	12
A	880	922	1290	1428	1650	1990	2102	2248	2497	2441	1952	1519
B	1282	379572	338860	346048	335272	337304	859287	928915	887263	868110	909123	1772
C	1422	376869	342182	356196	328214	339762	836121	901151	909878	877802	863823	2521
D	1197	399660	375270	364298	360635	336225	912267	970112	941494	949426	918658	2470
E	1194	124172	109958	86795	258172	501472	839886	980601	992822	928641	1014659	2550
F	1136	112769	102636	72352	255968	452676	786668	888798	931075	930622	878277	2578
G	1056	115933	111999	77910	249564	519892	890264	1007527	1005466	1046879	985223	2057
H	1100	1136	1236	1383	1628	2072	2296	2692	2992	2764	2437	1719
		Mean	Std. Dev.	Std. Error	CV							Raw Data
	Neg. Control	928294	59696.6	24371	0.0643079						Transposed->	Concentration	DM1	Error	Concentration	0	Error
												10	385367	7188.97	10	117625	3398.7
Raw Data --->		10	3.33333	1.11111	0.37037	0.123457	0.0411523	0.0137174	0.00457247	0.00152416		3.33333	352104	11622.6	3.33333	108198	2842.56
	DM1	385367	352104	355514	341374	337764	869225	933393	912878	898446		1.11111	355514	5279.35	1.11111	79019	4206.05
	Error	7188.97	11622.6	5279.35	9843.83	1046.59	22536.1	20032.8	15726.9	25643.1		0.37037	341374	9843.83	0.37037	254568	2581.63
												0.123457	337764	1046.59	0.123457	491347	20053.2
		10	3.33333	1.11111	0.37037	0.123457	0.0411523	0.0137174	0.00457247	0.00152416		0.0411523	869225	22536.1	0.0411523	838939	29909.3
	0	117625	108198	79019	254568	491347	838939	958975	976454	968714		0.0137174	933393	20032.8	0.0137174	958975	35939.3
	Error	3398.7	2842.56	4206.05	2581.63	20053.2	29909.3	35939.3	22981.4	39086.7		0.00457247	912878	15726.9	0.00457247	976454	22981.4
												0.00152416	898446	25643.1	0.00152416	968714	39086.7
												Percent of Control Data
Ratio of Control Data --->		10	3.33333	1.11111	0.37037	0.123457	0.0411523	0.0137174	0.00457247	0.00152416		Concentration	DM1	Error	Concentration	0	Error
	DM1	41.5135	37.9302	38.2976	36.7743	36.3854	93.6368	100.549	98.3394	96.7847		10	41.5135	0.774428	10	12.6711	0.366123
	Error	0.774428	1.25204	0.568715	1.06042	0.112744	2.42769	2.15803	1.69417	2.76239		3.33333	37.9302	1.25204	3.33333	11.6555	0.306214
												1.11111	38.2976	0.568715	1.11111	8.51228	0.453094
		10	3.33333	1.11111	0.37037	0.123457	0.0411523	0.0137174	0.00457247	0.00152416		0.37037	36.7743	1.06042	0.37037	27.4232	0.278105
	0	12.6711	11.6555	8.51228	27.4232	52.9301	90.3743	103.305	105.188	104.354		0.123457	36.3854	0.112744	0.123457	52.9301	2.16022
	Error	0.366123	0.306214	0.453094	0.278105	2.16022	3.22197	3.87154	2.47566	4.21059		0.0411523	93.6368	2.42769	0.0411523	90.3743	3.22197
												0.0137174	100.549	2.15803	0.0137174	103.305	3.87154
												0.00457247	98.3394	1.69417	0.00457247	105.188	2.47566
												0.00152416	96.7847	2.76239	0.00152416	104.354	4.21059
