# Supplementary material for: The HER2-directed antibody-drug conjugate DHES0815A in advanced and/or metastatic breast cancer: preclinical characterization and phase 1 trial results
Source: Nat Commun. 2024 Jan 11;15:466. doi: 10.1038/s41467-023-44533-z (PMC10784567; doi:10.1038/s41467-023-44533-z)
Supplement: Supplementary file 4 — Source Data [file 41467_2023_44533_MOESM4_ESM.zip › source data files/supp figures/Supp fig 8 keratinocytes DM1 nondividing.xlsx]

## Sheet: Template
Cell Line:	NHEka	non-dividing
Seeding density (cells per well):	10000
Assay start date:	2014-08-25
Assay termination date:	2014-09-01
Drug 1 name:	DM1
Drug 1 starting concentration:	10
Drug 1 dilution ratio:	3
Drug 1 units:	nM
Drug 2 name:
Drug 2 starting concentration:	10
Drug 1 dilution ratio:	3
Drug 2 units:	nM
Notes:	cells plated on 8/25 in 100 uL; cells reached confluence on 8/29; media removed and replaced with drug dilutions on 8/29; assay terminated on 9/1 with CTG.
	1	2	3	4	5	6	7	8	9	10	11	12
A	2118	3536	4873	5620	6356	6741	6645	6796	6471	6019	4548	2858
B	3374	987532	1386897	1837990	1853520	1831338	1908748	1855963	1782908	1839953	1703855	4308
C	1374776	1272476	2439278	2541422	2941134	2855726	2491984	2802438	2388877	2571962	1969024	5773
D	4680	1248218	1812097	1821365	1921250	1559390	1558238	1833563	2000272	1767640	1633453	6901
E	4112	1004647	244252	1969823	2189761	2176126	1908218	1990420	1929501	1965547	1932032	6900
F	3293	902139	214760	2052062	2294398	2193470	2066702	2011020	2013229	1925189	1785107	6310
G	2609	1117431	206348	2028555	2332324	2070886	1952896	1905458	1873247	1974119	1746405	4999
H	1699	2609	4236	5821	7458	7831	8075	7765	7592	6831	5319	3758
		Mean	Std. Dev.	Std. Error	CV							Raw Data
	Neg. Control	1.79498e+06	131093	53518.3	0.0730329						Transposed->	Concentration	DM1	Error	Concentration		Error
												10	1.16941e+06	91207.6	10	1.00807e+06	62173
Raw Data --->		10	3.33333	1.11111	0.37037	0.123457	0.0411523	0.0137174	0.00457247	0.00152416		3.33333	1879424	305656	3.33333	221787	11492.2
	DM1	1.16941e+06	1879424	2.06693e+06	2.23863e+06	2.08215e+06	1.98632e+06	2163988	2.05735e+06	2.05985e+06		1.11111	2.06693e+06	237297	1.11111	2.01681e+06	24455.5
	Error	91207.6	305656	237297	351793	394674	272326	319290	177241	256905		0.37037	2.23863e+06	351793	0.37037	2272161	42629.9
												0.123457	2.08215e+06	394674	0.123457	2.14683e+06	38299.3
		10	3.33333	1.11111	0.37037	0.123457	0.0411523	0.0137174	0.00457247	0.00152416		0.0411523	1.98632e+06	272326	0.0411523	1.97594e+06	47178.8
	0	1.00807e+06	221787	2.01681e+06	2272161	2.14683e+06	1.97594e+06	1968966	1938659	1.95495e+06		0.0137174	2163988	319290	0.0137174	1968966	32306
	Error	62173	11492.2	24455.5	42629.9	38299.3	47178.8	32306	40667.9	15085.7		0.00457247	2.05735e+06	177241	0.00457247	1938659	40667.9
												0.00152416	2.05985e+06	256905	0.00152416	1.95495e+06	15085.7
												Percent of Control Data
Ratio of Control Data --->		10	3.33333	1.11111	0.37037	0.123457	0.0411523	0.0137174	0.00457247	0.00152416		Concentration	DM1	Error	Concentration		Error
	DM1	65.1489	104.704	115.15	124.716	115.999	110.66	120.558	114.617	114.756		10	65.1489	5.08126	10	56.1607	3.46372
	Error	5.08126	17.0284	13.22	19.5987	21.9877	15.1715	17.788	9.87427	14.3124		3.33333	104.704	17.0284	3.33333	12.3559	0.640239
												1.11111	115.15	13.22	1.11111	112.359	1.36244
		10	3.33333	1.11111	0.37037	0.123457	0.0411523	0.0137174	0.00457247	0.00152416		0.37037	124.716	19.5987	0.37037	126.584	2.37495
	0	56.1607	12.3559	112.359	126.584	119.602	110.081	109.693	108.005	108.912		0.123457	115.999	21.9877	0.123457	119.602	2.13369
	Error	3.46372	0.640239	1.36244	2.37495	2.13369	2.62838	1.7998	2.26565	0.840437		0.0411523	110.66	15.1715	0.0411523	110.081	2.62838
												0.0137174	120.558	17.788	0.0137174	109.693	1.7998
												0.00457247	114.617	9.87427	0.00457247	108.005	2.26565
												0.00152416	114.756	14.3124	0.00152416	108.912	0.840437
