# Supplementary material for: The HER2-directed antibody-drug conjugate DHES0815A in advanced and/or metastatic breast cancer: preclinical characterization and phase 1 trial results
Source: Nat Commun. 2024 Jan 11;15:466. doi: 10.1038/s41467-023-44533-z (PMC10784567; doi:10.1038/s41467-023-44533-z)
Supplement: Supplementary file 4 — Source Data [file 41467_2023_44533_MOESM4_ESM.zip › source data files/in vivo/fig 4d fo5 TDM1.xls]

## Sheet: RawandLMEFit_studyId_35488_anal
GROUPNAME	GROUPNUMBER	DAY	FITTEDVALS
01 - Vehicle	1	0	293.299
01 - Vehicle	1	3	774.802
01 - Vehicle	1	7	1580.06
03 - Tmab-DM1, 10mg/kg	3	0	304.876
03 - Tmab-DM1, 10mg/kg	3	10	433.393
03 - Tmab-DM1, 10mg/kg	3	14	639.8
03 - Tmab-DM1, 10mg/kg	3	17	1004.47
03 - Tmab-DM1, 10mg/kg	3	3	346.879
03 - Tmab-DM1, 10mg/kg	3	7	391.902
05 - Thio-Her2 7C2 LC-K149C-SG3451-mono amide, 10mg/kg	5	0	324.767
05 - Thio-Her2 7C2 LC-K149C-SG3451-mono amide, 10mg/kg	5	10	406.349
05 - Thio-Her2 7C2 LC-K149C-SG3451-mono amide, 10mg/kg	5	14	406.075
05 - Thio-Her2 7C2 LC-K149C-SG3451-mono amide, 10mg/kg	5	17	534.163
05 - Thio-Her2 7C2 LC-K149C-SG3451-mono amide, 10mg/kg	5	21	988.304
05 - Thio-Her2 7C2 LC-K149C-SG3451-mono amide, 10mg/kg	5	3	388.392
05 - Thio-Her2 7C2 LC-K149C-SG3451-mono amide, 10mg/kg	5	7	433.388
09 - Tmab-DM1, 10mg/kg + Thio-Her2 7C2 LC-K149C-SG3451-mono amide, 10mg/kg	9	0	324.139
09 - Tmab-DM1, 10mg/kg + Thio-Her2 7C2 LC-K149C-SG3451-mono amide, 10mg/kg	9	10	147.642
09 - Tmab-DM1, 10mg/kg + Thio-Her2 7C2 LC-K149C-SG3451-mono amide, 10mg/kg	9	14	120.311
09 - Tmab-DM1, 10mg/kg + Thio-Her2 7C2 LC-K149C-SG3451-mono amide, 10mg/kg	9	17	109.364
09 - Tmab-DM1, 10mg/kg + Thio-Her2 7C2 LC-K149C-SG3451-mono amide, 10mg/kg	9	21	119.951
09 - Tmab-DM1, 10mg/kg + Thio-Her2 7C2 LC-K149C-SG3451-mono amide, 10mg/kg	9	24	165.679
09 - Tmab-DM1, 10mg/kg + Thio-Her2 7C2 LC-K149C-SG3451-mono amide, 10mg/kg	9	28	314.299
09 - Tmab-DM1, 10mg/kg + Thio-Her2 7C2 LC-K149C-SG3451-mono amide, 10mg/kg	9	3	248.664
09 - Tmab-DM1, 10mg/kg + Thio-Her2 7C2 LC-K149C-SG3451-mono amide, 10mg/kg	9	7	180.122
