# Supplementary material for: The HER2-directed antibody-drug conjugate DHES0815A in advanced and/or metastatic breast cancer: preclinical characterization and phase 1 trial results
Source: Nat Commun. 2024 Jan 11;15:466. doi: 10.1038/s41467-023-44533-z (PMC10784567; doi:10.1038/s41467-023-44533-z)
Supplement: Supplementary file 4 — Source Data [file 41467_2023_44533_MOESM4_ESM.zip › source data files/supp figures/Supp fig 8 keratinocytes PBDma nondividing.xlsx]

## Sheet: Template
Cell Line:	NHEKa
Seeding density (cells per well):	15000
Assay start date:	2015-02-05
Assay termination date:	2015-02-12
Drug 1 name:	PBD dimer, mono-amide
Drug 1 starting concentration:	300
Drug 1 dilution ratio:	3
Drug 1 units:	nM
Drug 2 name:
Drug 2 starting concentration:	30000
Drug 1 dilution ratio:	3
Drug 2 units:	nM
Notes:	cells plated on 2/5; cells became confluent on 2/7; media removed on 2/9 and replaced with media containing drug dilutions; assay terminated on 2/12 with CTG.
	1	2	3	4	5	6	7	8	9	10	11	12
A	60833	209206	765411	215387	101839	107088	150626	97899	567652	404335	298970	6197
B	312242	21048	107385	263081	2503429	2819575	2682381	2496696	2647187	2758261	3041213	7811
C	295892	13355	92796	669314	2995294	3002570	2797067	2765707	2802165	2851932	3099039	10459
D	3560	98713	201830	179674	1634093	2237629	2506762	2276378	2411229	2662134	2663997	10528
E	285397	7799	1134576	2388714	2596539	2832411	3086184	2829835	3207119	2998755	3191575	11439
F	4005	42046	436065	1177502	1126272	1366396	1443419	1667355	1784916	1763708	1937995	10457
G	328122	8955	1512644	2749881	2682770	2985146	3125226	3206195	3207496	3163033	3326475	8913
H	74774	284424	577536	166537	93815	91462	120578	100448	329339	296607	362194	6743
		Mean	Std. Dev.	Std. Error	CV							Raw Data
	Neg. Control	2.87672e+06	510755	208515	0.177548						Transposed->	Concentration	PBD dimer, mono-amide	Error	Concentration	0	Error
												300	44372	27261.1	30000	19600	11228
Raw Data --->		300	100	33.3333	11.1111	3.7037	1.23457	0.411523	0.137174	0.0457247		100	134004	34173.7	10000	1.02776e+06	315337
	PBD dimer, mono-amide	44372	134004	370690	2.37761e+06	2.68659e+06	2662070	2512927	2.62019e+06	2.75744e+06		33.3333	370690	151241	3333.33	2.10537e+06	475503
	Error	27261.1	34173.7	151241	397949	230613	84416.9	141490	113658	54791.5		11.1111	2.37761e+06	397949	1111.11	2.13519e+06	505075
												3.7037	2.68659e+06	230613	370.37	2394651	516015
		30000	10000	3333.33	1111.11	370.37	123.457	41.1523	13.7174	4.57247		1.23457	2662070	84416.9	123.457	2.55161e+06	554210
	0	19600	1.02776e+06	2.10537e+06	2.13519e+06	2394651	2.55161e+06	2567795	2733177	2641832		0.411523	2512927	141490	41.1523	2567795	463144
	Error	11228	315337	475503	505075	516015	554210	463144	474131	441616		0.137174	2.62019e+06	113658	13.7174	2733177	474131
												0.0457247	2.75744e+06	54791.5	4.57247	2641832	441616
												Percent of Control Data
Ratio of Control Data --->		300	100	33.3333	11.1111	3.7037	1.23457	0.411523	0.137174	0.0457247		Concentration	PBD dimer, mono-amide	Error	Concentration	0	Error
	PBD dimer, mono-amide	1.54245	4.65822	12.8859	82.65	93.3909	92.5385	87.354	91.0828	95.8538		300	1.54245	0.947647	30000	0.681333	0.390305
	Error	0.947647	1.18794	5.25742	13.8335	8.01654	2.93449	4.91846	3.95095	1.90465		100	4.65822	1.18794	10000	35.7269	10.9617
												33.3333	12.8859	5.25742	3333.33	73.1864	16.5294
		30000	10000	3333.33	1111.11	370.37	123.457	41.1523	13.7174	4.57247		11.1111	82.65	13.8335	1111.11	74.2233	17.5573
	0	0.681333	35.7269	73.1864	74.2233	83.2425	88.6987	89.2613	95.0103	91.835		3.7037	93.3909	8.01654	370.37	83.2425	17.9376
	Error	0.390305	10.9617	16.5294	17.5573	17.9376	19.2654	16.0997	16.4817	15.3514		1.23457	92.5385	2.93449	123.457	88.6987	19.2654
												0.411523	87.354	4.91846	41.1523	89.2613	16.0997
												0.137174	91.0828	3.95095	13.7174	95.0103	16.4817
												0.0457247	95.8538	1.90465	4.57247	91.835	15.3514
