# Supplementary material for: The HER2-directed antibody-drug conjugate DHES0815A in advanced and/or metastatic breast cancer: preclinical characterization and phase 1 trial results
Source: Nat Commun. 2024 Jan 11;15:466. doi: 10.1038/s41467-023-44533-z (PMC10784567; doi:10.1038/s41467-023-44533-z)
Supplement: Supplementary file 4 — Source Data [file 41467_2023_44533_MOESM4_ESM.zip › source data files/supp figures/Supp fig 9 SAEC DHES.xlsx]

## Sheet: Template
Cell Line:	SAEC
Seeding density (cells per well):	2000
Assay start date:	2016-03-11
Assay termination date:	2016-03-16
Drug 1 name:	CNJ 3185 (7C2-SG3451ma)		DHES
Drug 1 starting concentration:	10
Drug 1 units:	ug/mL
Drug 1 dilution ratio:	4
Drug 2 name:
Drug 2 starting concentration:	10
Drug 2 units:	ug/mL
Drug 2 dilution ratio:	4
Notes:	cells plated on 3/11; media removed on 3/12 and replaced with fresh media containing drug dilutions; assay terminated on 3/16 with CTG.
	1	2	3	4	5	6	7	8	9	10	11	12
A	240	360	760	940	940	1040	980	1080	960	820	620	460
B	380	40900	200740	265660	234820	234100	260580	221560	242580	210620	243460	660
C	500	52640	230860	228780	257160	260340	274740	276540	258340	276860	248420	920
D	420	58960	259240	222640	275580	276780	239260	270720	270560	277300	247340	1180
E	260	2760	40420	260440	285040	268940	258360	291700	297740	260280	264820	1080
F	280	2820	42800	238700	304980	220120	266280	302040	271960	347960	206620	920
G	260	1960	38720	277980	227480	256820	223660	307060	284600	230820	213120	720
H	120	200	500	760	940	880	1100	1120	1000	920	800	540
		Mean	Std. Dev.	Std. Error	CV							Raw Data
	Neg. Control	237297	22564.1	9211.74	0.095088						Transposed->	Concentration	CNJ 3185 (7C2-SG3451ma)	Error	Concentration	0	Error
												10	50833.3	5291.15	10	2513.33	277.208
Raw Data --->		10	2.5	0.625	0.15625	0.0390625	0.00976562	0.00244141	0.000610352	0.000152588		2.5	230280	16890	2.5	40646.7	1183.23
	CNJ 3185 (7C2-SG3451ma)	50833.3	230280	239027	255853	257073	258193	256273	257160	254927		0.625	239027	13434.1	0.625	259040	11360.7
	Error	5291.15	16890	13434.1	11784.5	12428.4	10311.5	17437.8	8098.65	22153.7		0.15625	255853	11784.5	0.15625	272500	23234.3
												0.0390625	257073	12428.4	0.0390625	248627	14676.5
		10	2.5	0.625	0.15625	0.0390625	0.00976562	0.00244141	0.000610352	0.000152588		0.00976562	258193	10311.5	0.00976562	249433	13087.9
	0	2513.33	40646.7	259040	272500	248627	249433	300267	284767	279687		0.00244141	256273	17437.8	0.00244141	300267	4521.83
	Error	277.208	1183.23	11360.7	23234.3	14676.5	13087.9	4521.83	7442.51	35180.1		0.000610352	257160	8098.65	0.000610352	284767	7442.51
												0.000152588	254927	22153.7	0.000152588	279687	35180.1
												Percent of Control Data
Ratio of Control Data --->		10	2.5	0.625	0.15625	0.0390625	0.00976562	0.00244141	0.000610352	0.000152588		Concentration	CNJ 3185 (7C2-SG3451ma)	Error	Concentration	0	Error
	CNJ 3185 (7C2-SG3451ma)	21.4218	97.0431	100.729	107.82	108.334	108.806	107.997	108.371	107.43		10	21.4218	2.22976	10	1.05915	0.116819
	Error	2.22976	7.11767	5.66131	4.96616	5.23751	4.3454	7.34852	3.41288	9.33587		2.5	97.0431	7.11767	2.5	17.1291	0.498631
												0.625	100.729	5.66131	0.625	109.163	4.78757
		10	2.5	0.625	0.15625	0.0390625	0.00976562	0.00244141	0.000610352	0.000152588		0.15625	107.82	4.96616	0.15625	114.835	9.79126
	0	1.05915	17.1291	109.163	114.835	104.775	105.115	126.536	120.004	117.864		0.0390625	108.334	5.23751	0.0390625	104.775	6.18486
	Error	0.116819	0.498631	4.78757	9.79126	6.18486	5.51542	1.90556	3.13637	14.8253		0.00976562	108.806	4.3454	0.00976562	105.115	5.51542
												0.00244141	107.997	7.34852	0.00244141	126.536	1.90556
												0.000610352	108.371	3.41288	0.000610352	120.004	3.13637
												0.000152588	107.43	9.33587	0.000152588	117.864	14.8253
