# Supplementary material for: The HER2-directed antibody-drug conjugate DHES0815A in advanced and/or metastatic breast cancer: preclinical characterization and phase 1 trial results
Source: Nat Commun. 2024 Jan 11;15:466. doi: 10.1038/s41467-023-44533-z (PMC10784567; doi:10.1038/s41467-023-44533-z)
Supplement: Supplementary file 4 — Source Data [file 41467_2023_44533_MOESM4_ESM.zip › source data files/supp figures/Supp fig 10 KPL-4-1.xlsx]

## Sheet: Template
KPL4 (10k/well)
		1	2	3	4	5	6	7	8	9	10	11	12
Raw Data -->	A	694539	692186	700799	731742	763822	752019	730863	737817	758565	736143	723285	671985
	B	674197	714074	720155	764531	744435	748203	732116	765126	741168	739190	708129	713697
	C	550002	570817	567308	569805	568186	579544	597846	581567	614321	584996	600102	582204
	D	399408	419020	435401	408457	412425	400559	412577	422438	420112	400988	449094	415558
	E	352318	345282	348780	347185	347465	351427	345066	345382	352864	354799	361979	340334
	F	334833	327545	329446	332189	323187	330750	320827	328951	321524	346050	318864	322596
	G	324790	327814	323110	316659	315861	319560	321916	319452	316754	316236	314161	332190
	H	2112227	1973749	2092346	105204	103552	102406	326144	334358	337883	306245	294234	285471
		1	2	3	4	5	6	7	8	9	10	11	12
Background subtracted -->	A	598522	596169	604782	635725	667805	656002	634846	641800	662548	640126	627268	575968
	B	578180	618057	624138	668514	648418	652186	636099	669109	645151	643173	612112	617680
	C	453985	474800	471291	473788	472169	483527	501829	485550	518304	488979	504085	486187
	D	303391	323003	339384	312440	316408	304542	316560	326421	324095	304971	353077	319541
	E	256301	249265	252763	251168	251448	255410	249049	249365	256847	258782	265962	244317
	F	238816	231528	233429	236172	227170	234733	224810	232934	225507	250033	222847	226579
	G	228773	231797	227093	220642	219844	223543	225899	223435	220737	220219	218144	236173
	H	2.01621e+06	1.87773e+06	1.99633e+06	9186.67	7534.67	6388.67	230127	238341	241866	210228	198217	189454
		1.96342e+06	<--target cells only + Digitonin (max target killing)
		7703.33	<--target cells only
		236778	<--target + effector cells
		199299	<--effector cells only
		96017.3	<--no cells (media only) [from KPL4 plate #1]
	Concentration (ng/mL)	7C2	7C2	7C2	7C2 AVG	Std. Dev.	Std. Error	7C2-DM1	7C2-DM1	7C2-DM1	7C2-DM1 AVG	Std. Dev.	Std. Error	7C2-SN36514	7C2-SN36514	7C2-SN36514	7C2-SN36514 AVG	Std. Dev.	Std. Error	7C2-PBDma	7C2-PBDma	7C2-PBDma	7C2-PBDma AVG	Std. Dev.	Std. Error
	100	30.4836	30.3637	30.8024	30.5499	0.226734	0.130905	32.3784	34.0123	33.4111	33.2673	0.826386	0.477114	32.3336	32.6878	33.7445	32.922	0.734025	0.42379	32.6025	31.9477	29.3349	31.295	1.72883	0.99814
	25	29.4475	31.4785	31.7882	30.9048	1.27147	0.734082	34.0484	33.0249	33.2168	33.43	0.544058	0.314112	32.3974	34.0787	32.8585	33.1115	0.868722	0.501557	32.7577	31.1757	31.4593	31.7976	0.843497	0.486993
	6.25	23.1221	24.1822	24.0035	23.7693	0.567558	0.32768	24.1307	24.0482	24.6267	24.2685	0.31291	0.180659	25.5589	24.7297	26.398	25.5622	0.834109	0.481573	24.9044	25.6738	24.7622	25.1134	0.490427	0.283148
	1.5625	15.4521	16.451	17.2853	16.3961	0.917818	0.529902	15.913	16.1151	15.5107	15.8463	0.307651	0.177622	16.1228	16.6251	16.5066	16.4182	0.262537	0.151576	15.5326	17.9827	16.2747	16.5967	1.25639	0.725377
	0.390625	13.0538	12.6954	12.8736	12.8742	0.179178	0.103448	12.7923	12.8066	13.0084	12.8691	0.120831	0.0697618	12.6844	12.7005	13.0816	12.8222	0.2248	0.129789	13.1801	13.5458	12.4434	13.0564	0.561516	0.324191
	0.0976562	12.1632	11.792	11.8889	11.948	0.192541	0.111164	12.0286	11.5701	11.9553	11.8513	0.246291	0.142196	11.4499	11.8636	11.4854	11.5996	0.229329	0.132403	12.7345	11.3499	11.54	11.8748	0.750583	0.433349
	0.0244141	11.6517	11.8057	11.5662	11.6745	0.12141	0.0700959	11.2376	11.197	11.3854	11.2733	0.0991425	0.05724	11.5053	11.3799	11.2424	11.3759	0.131499	0.075921	11.2161	11.1104	12.0286	11.4517	0.502426	0.290076
Notes: 4-hour assay; target cells added to plate first (50 uL), then antibody (50 uL) followed by PBMCs (50 uL) at 25:1 ratio; incubated at 37C for 4 hrs; terminate with Promega Cytotox-Glo (dead-cell protease) kit and Perkin-Elmer Envision plate reader after 10 minutes incubation.
