# Supplementary material for: The HER2-directed antibody-drug conjugate DHES0815A in advanced and/or metastatic breast cancer: preclinical characterization and phase 1 trial results
Source: Nat Commun. 2024 Jan 11;15:466. doi: 10.1038/s41467-023-44533-z (PMC10784567; doi:10.1038/s41467-023-44533-z)
Supplement: Supplementary file 4 — Source Data [file 41467_2023_44533_MOESM4_ESM.zip › source data files/supp figures/Supp fig 9 SAEC MHES.xltx]

## Sheet: Template
Cell Line:	SAEC
Seeding density (cells per well):	2000
Assay start date:	2016-03-11
Assay termination date:	2016-03-16
Drug 1 name:	7C2 (MHES)
Drug 1 starting concentration:	10
Drug 1 units:	ug/mL
Drug 1 dilution ratio:	4
Drug 2 name:
Drug 2 starting concentration:	10
Drug 2 units:	ug/mL
Drug 2 dilution ratio:	4
Notes:	cells plated on 3/11; media removed on 3/12 and replaced with fresh media containing drug dilutions; assay terminated on 3/16 with CTG.
	1	2	3	4	5	6	7	8	9	10	11	12
A	460	820	1020	1080	1180	1320	1300	1200	1220	980	720	460
B	800	310020	326980	276000	271620	312400	276220	325360	258700	273260	251140	860
C	900	276820	255540	275960	278520	312920	297260	327160	300420	337440	261380	1080
D	800	264480	262140	295020	346380	337640	272300	337280	284960	316140	288320	1040
E	600	3020	63160	238620	311160	353660	292860	347860	300400	287920	333280	1080
F	380	3160	66900	294260	310120	318520	376540	322420	280340	305400	233980	1040
G	260	1580	49980	271200	289220	297000	241360	259400	262080	300140	192600	780
H	120	360	640	800	1060	1020	1220	1140	1180	1120	640	500
		Mean	Std. Dev.	Std. Error	CV							Raw Data
	Neg. Control	260117	47900.1	19555.1	0.184149						Transposed->	Concentration	7C2 (MHES)	Error	Concentration	0	Error
												10	283773	13598.2	10	2586.67	504.953
Raw Data --->		10	2.5	0.625	0.15625	0.0390625	0.00976562	0.00244141	0.000610352	0.000152588		2.5	281553	22793.1	2.5	60013.3	5131.53
	7C2 (MHES)	283773	281553	282327	298840	320987	281927	329933	281360	308947		0.625	282327	6346.68	0.625	268027	16140.1
	Error	13598.2	22793.1	6346.68	23853.3	8328.02	7749.73	3709.9	12177.3	18873.1		0.15625	298840	23853.3	0.15625	303500	7146.31
												0.0390625	320987	8328.02	0.0390625	323060	16513.1
		10	2.5	0.625	0.15625	0.0390625	0.00976562	0.00244141	0.000610352	0.000152588		0.00976562	281927	7749.73	0.00976562	303587	39389.9
	0	2586.67	60013.3	268027	303500	323060	303587	309893	280940	297820		0.00244141	329933	3709.9	0.00244141	309893	26293.1
	Error	504.953	5131.53	16140.1	7146.31	16513.1	39389.9	26293.1	11066.1	5177.66		0.000610352	281360	12177.3	0.000610352	280940	11066.1
												0.000152588	308947	18873.1	0.000152588	297820	5177.66
												Percent of Control Data
Ratio of Control Data --->		10	2.5	0.625	0.15625	0.0390625	0.00976562	0.00244141	0.000610352	0.000152588		Concentration	7C2 (MHES)	Error	Concentration	0	Error
	7C2 (MHES)	109.095	108.241	108.538	114.887	123.401	108.385	126.841	108.167	118.772		10	109.095	5.22774	10	0.994426	0.194126
	Error	5.22774	8.76265	2.43993	9.17024	3.20165	2.97933	1.42625	4.68147	7.25561		2.5	108.241	8.76265	2.5	23.0717	1.97278
												0.625	108.538	2.43993	0.625	103.041	6.20493
		10	2.5	0.625	0.15625	0.0390625	0.00976562	0.00244141	0.000610352	0.000152588		0.15625	114.887	9.17024	0.15625	116.678	2.74735
	0	0.994426	23.0717	103.041	116.678	124.198	116.712	119.136	108.005	114.495		0.0390625	123.401	3.20165	0.0390625	124.198	6.34834
	Error	0.194126	1.97278	6.20493	2.74735	6.34834	15.1432	10.1082	4.25428	1.99051		0.00976562	108.385	2.97933	0.00976562	116.712	15.1432
												0.00244141	126.841	1.42625	0.00244141	119.136	10.1082
												0.000610352	108.167	4.68147	0.000610352	108.005	4.25428
												0.000152588	118.772	7.25561	0.000152588	114.495	1.99051
