# Supplementary material for: The HER2-directed antibody-drug conjugate DHES0815A in advanced and/or metastatic breast cancer: preclinical characterization and phase 1 trial results
Source: Nat Commun. 2024 Jan 11;15:466. doi: 10.1038/s41467-023-44533-z (PMC10784567; doi:10.1038/s41467-023-44533-z)
Supplement: Supplementary file 4 — Source Data [file 41467_2023_44533_MOESM4_ESM.zip › source data files/in vivo/fig 4d HCC1569 TDM1.xls]

## Sheet: RawandLMEFit_studyId_36504_anal
GROUPNAME	GROUPNUMBER	DAY	FITTEDVALS
01 - Vehicle, once	1	0	270.896
01 - Vehicle, once	1	10	703.999
01 - Vehicle, once	1	15	1045.24
01 - Vehicle, once	1	3	385.787
01 - Vehicle, once	1	7	563.116
02 - Tmab-DM1, 3mg/kg, once	2	0	298.032
02 - Tmab-DM1, 3mg/kg, once	2	10	299.804
02 - Tmab-DM1, 3mg/kg, once	2	15	345.36
02 - Tmab-DM1, 3mg/kg, once	2	18	386.697
02 - Tmab-DM1, 3mg/kg, once	2	21	437.107
02 - Tmab-DM1, 3mg/kg, once	2	3	289.441
02 - Tmab-DM1, 3mg/kg, once	2	7	287.8
04 - Thio-Her2 7C2 LC-K149C-SG3451-mono amide, 5mg/kg, once	4	0	262.269
04 - Thio-Her2 7C2 LC-K149C-SG3451-mono amide, 5mg/kg, once	4	10	498.797
04 - Thio-Her2 7C2 LC-K149C-SG3451-mono amide, 5mg/kg, once	4	15	524.069
04 - Thio-Her2 7C2 LC-K149C-SG3451-mono amide, 5mg/kg, once	4	18	591.778
04 - Thio-Her2 7C2 LC-K149C-SG3451-mono amide, 5mg/kg, once	4	21	697.937
04 - Thio-Her2 7C2 LC-K149C-SG3451-mono amide, 5mg/kg, once	4	3	354.107
04 - Thio-Her2 7C2 LC-K149C-SG3451-mono amide, 5mg/kg, once	4	7	468.929
06 - Tmab-DM1, 3mg/kg + Thio-Her2 7C2 LC-K149C-SG3451-mono amide, 5mg/kg, once	6	0	296.339
06 - Tmab-DM1, 3mg/kg + Thio-Her2 7C2 LC-K149C-SG3451-mono amide, 5mg/kg, once	6	10	181.168
06 - Tmab-DM1, 3mg/kg + Thio-Her2 7C2 LC-K149C-SG3451-mono amide, 5mg/kg, once	6	15	152.976
06 - Tmab-DM1, 3mg/kg + Thio-Her2 7C2 LC-K149C-SG3451-mono amide, 5mg/kg, once	6	18	180.93
06 - Tmab-DM1, 3mg/kg + Thio-Her2 7C2 LC-K149C-SG3451-mono amide, 5mg/kg, once	6	21	239.43
06 - Tmab-DM1, 3mg/kg + Thio-Her2 7C2 LC-K149C-SG3451-mono amide, 5mg/kg, once	6	3	272.242
06 - Tmab-DM1, 3mg/kg + Thio-Her2 7C2 LC-K149C-SG3451-mono amide, 5mg/kg, once	6	7	225.654
