# Supplementary material for: The HER2-directed antibody-drug conjugate DHES0815A in advanced and/or metastatic breast cancer: preclinical characterization and phase 1 trial results
Source: Nat Commun. 2024 Jan 11;15:466. doi: 10.1038/s41467-023-44533-z (PMC10784567; doi:10.1038/s41467-023-44533-z)
Supplement: Supplementary file 4 — Source Data [file 41467_2023_44533_MOESM4_ESM.zip › source data files/supp figures/Supp fig 8 SKBR3 DM1 nondividing.xlsx]

## Sheet: Template
Cell Line:	SK-BR-3
Seeding density (cells per well):	5000
Assay start date:	2014-08-22
Assay termination date:	2014-08-29
Drug 1 name:	DM1
Drug 1 starting concentration:	10
Drug 1 dilution ratio:	3
Drug 1 units:	nM
Drug 2 name:
Drug 2 starting concentration:	10
Drug 1 dilution ratio:	3
Drug 2 units:	nM
Notes:	cells plated on 8/22; media removed on 8/23 and replaced with 0% FBS; media removed again on 8/26 and replaced with 0% FBS containing drug dilutions; assay terminated on 8/29 with CTG.
	1	2	3	4	5	6	7	8	9	10	11	12
A	1459	1404	1689	1584	1814	1698	1678	1836	1703	1806	1472	1259
B	1584	268405	246288	266678	315970	297400	300181	309543	272333	260749	229778	1632
C	1576	307709	300509	319404	358724	353440	357110	382435	337580	327777	330821	1731
D	1565	361040	347601	418117	452517	447815	375946	383234	378044	349160	312023	2135
E	1515	120063	80575	258103	443670	396538	438148	446795	370191	439157	372793	2123
F	1673	127777	75555	305273	399051	433140	393789	389694	433518	383123	352981	1787
G	1497	109674	93085	275392	418946	462552	447859	409100	422682	314291	305522	1816
H	1619	1697	1900	1863	2213	2284	2187	2175	2272	2134	2016	1659
		Mean	Std. Dev.	Std. Error	CV							Raw Data
	Neg. Control	317320	49723.4	20299.5	0.156698						Transposed->	Concentration	DM1	Error	Concentration	0	Error
												10	312385	26843.4	10	119171	5244.87
Raw Data --->		10	3.33333	1.11111	0.37037	0.123457	0.0411523	0.0137174	0.00457247	0.00152416		3.33333	298133	29270.7	3.33333	83071.7	5212.17
	DM1	312385	298133	334733	375737	366218	344412	358404	329319	312562		1.11111	334733	44383.5	1.11111	279589	13777.6
	Error	26843.4	29270.7	44383.5	40325.1	43888.6	22774.3	24431.6	30794.4	26631.7		0.37037	375737	40325.1	0.37037	420556	12905.5
												0.123457	366218	43888.6	0.123457	430743	19094.2
		10	3.33333	1.11111	0.37037	0.123457	0.0411523	0.0137174	0.00457247	0.00152416		0.0411523	344412	22774.3	0.0411523	426599	16642.6
	0	119171	83071.7	279589	420556	430743	426599	415196	408797	378857		0.0137174	358404	24431.6	0.0137174	415196	16763.1
	Error	5244.87	5212.17	13777.6	12905.5	19094.2	16642.6	16763.1	19554.8	36108.8		0.00457247	329319	30794.4	0.00457247	408797	19554.8
												0.00152416	312562	26631.7	0.00152416	378857	36108.8
												Percent of Control Data
Ratio of Control Data --->		10	3.33333	1.11111	0.37037	0.123457	0.0411523	0.0137174	0.00457247	0.00152416		Concentration	DM1	Error	Concentration	0	Error
	DM1	98.4448	93.9534	105.488	118.41	115.41	108.538	112.947	103.781	98.5007		10	98.4448	8.45942	10	37.5556	1.65287
	Error	8.45942	9.22435	13.987	12.7081	13.831	7.17709	7.69936	9.70454	8.39272		3.33333	93.9534	9.22435	3.33333	26.1792	1.64256
												1.11111	105.488	13.987	1.11111	88.1097	4.34186
		10	3.33333	1.11111	0.37037	0.123457	0.0411523	0.0137174	0.00457247	0.00152416		0.37037	118.41	12.7081	0.37037	132.534	4.06704
	0	37.5556	26.1792	88.1097	132.534	135.744	134.438	130.845	128.828	119.393		0.123457	115.41	13.831	0.123457	135.744	6.01735
	Error	1.65287	1.64256	4.34186	4.06704	6.01735	5.24475	5.28272	6.1625	11.3793		0.0411523	108.538	7.17709	0.0411523	134.438	5.24475
												0.0137174	112.947	7.69936	0.0137174	130.845	5.28272
												0.00457247	103.781	9.70454	0.00457247	128.828	6.1625
												0.00152416	98.5007	8.39272	0.00152416	119.393	11.3793
