# Supplementary material for: The HER2-directed antibody-drug conjugate DHES0815A in advanced and/or metastatic breast cancer: preclinical characterization and phase 1 trial results
Source: Nat Commun. 2024 Jan 11;15:466. doi: 10.1038/s41467-023-44533-z (PMC10784567; doi:10.1038/s41467-023-44533-z)
Supplement: Supplementary file 4 — Source Data [file 41467_2023_44533_MOESM4_ESM.zip › source data files/supp figures/Supp fig 10 KPL4-2.xlsx]

## Sheet: Template
KPL4 (10k/well)
		1	2	3	4	5	6	7	8	9	10	11	12
Raw Data -->	A	694539	692186	700799	731742	763822	752019	730863	737817	758565	736143	723285	671985
	B	674197	714074	720155	764531	744435	748203	732116	765126	741168	739190	708129	713697
	C	550002	570817	567308	569805	568186	579544	597846	581567	614321	584996	600102	582204
	D	399408	419020	435401	408457	412425	400559	412577	422438	420112	400988	449094	415558
	E	352318	345282	348780	347185	347465	351427	345066	345382	352864	354799	361979	340334
	F	334833	327545	329446	332189	323187	330750	320827	328951	321524	346050	318864	322596
	G	324790	327814	323110	316659	315861	319560	321916	319452	316754	316236	314161	332190
	H	2112227	1973749	2092346	105204	103552	102406	326144	334358	337883	306245	294234	285471
		1	2	3	4	5	6	7	8	9	10	11	12
Background subtracted -->	A	598522	596169	604782	635725	667805	656002	634846	641800	662548	640126	627268	575968
	B	578180	618057	624138	668514	648418	652186	636099	669109	645151	643173	612112	617680
	C	453985	474800	471291	473788	472169	483527	501829	485550	518304	488979	504085	486187
	D	303391	323003	339384	312440	316408	304542	316560	326421	324095	304971	353077	319541
	E	256301	249265	252763	251168	251448	255410	249049	249365	256847	258782	265962	244317
	F	238816	231528	233429	236172	227170	234733	224810	232934	225507	250033	222847	226579
	G	228773	231797	227093	220642	219844	223543	225899	223435	220737	220219	218144	236173
	H	2.01621e+06	1.87773e+06	1.99633e+06	9186.67	7534.67	6388.67	230127	238341	241866	210228	198217	189454
		1.96342e+06	<--target cells only + Digitonin (max target killing)
		7703.33	<--target cells only
		236778	<--target + effector cells
		199299	<--effector cells only
		96017.3	<--no cells (media only) [from KPL4 plate #1]
	Concentration (ng/mL)	7C2	7C2	7C2	7C2 AVG	Std. Dev.	Std. Error	7C2-DM1	7C2-DM1	7C2-DM1	7C2-DM1 AVG	Std. Dev.	Std. Error	7C2-SN36514	7C2-SN36514	7C2-SN36514	7C2-SN36514 AVG	Std. Dev.	Std. Error	7C2-PBDma	7C2-PBDma	7C2-PBDma	7C2-PBDma AVG	Std. Dev.	Std. Error
	100	30.4836	30.3637	30.8024	30.5499	0.226734	0.130905	32.3784	34.0123	33.4111	33.2673	0.826386	0.477114	32.3336	32.6878	33.7445	32.922	0.734025	0.42379	32.6025	31.9477	29.3349	31.295	1.72883	0.99814
	25	29.4475	31.4785	31.7882	30.9048	1.27147	0.734082	34.0484	33.0249	33.2168	33.43	0.544058	0.314112	32.3974	34.0787	32.8585	33.1115	0.868722	0.501557	32.7577	31.1757	31.4593	31.7976	0.843497	0.486993
	6.25	23.1221	24.1822	24.0035	23.7693	0.567558	0.32768	24.1307	24.0482	24.6267	24.2685	0.31291	0.180659	25.5589	24.7297	26.398	25.5622	0.834109	0.481573	24.9044	25.6738	24.7622	25.1134	0.490427	0.283148
	1.5625	15.4521	16.451	17.2853	16.3961	0.917818	0.529902	15.913	16.1151	15.5107	15.8463	0.307651	0.177622	16.1228	16.6251	16.5066	16.4182	0.262537	0.151576	15.5326	17.9827	16.2747	16.5967	1.25639	0.725377
	0.390625	13.0538	12.6954	12.8736	12.8742	0.179178	0.103448	12.7923	12.8066	13.0084	12.8691	0.120831	0.0697618	12.6844	12.7005	13.0816	12.8222	0.2248	0.129789	13.1801	13.5458	12.4434	13.0564	0.561516	0.324191
	0.0976562	12.1632	11.792	11.8889	11.948	0.192541	0.111164	12.0286	11.5701	11.9553	11.8513	0.246291	0.142196	11.4499	11.8636	11.4854	11.5996	0.229329	0.132403	12.7345	11.3499	11.54	11.8748	0.750583	0.433349
	0.0244141	11.6517	11.8057	11.5662	11.6745	0.12141	0.0700959	11.2376	11.197	11.3854	11.2733	0.0991425	0.05724	11.5053	11.3799	11.2424	11.3759	0.131499	0.075921	11.2161	11.1104	12.0286	11.4517	0.502426	0.290076
Notes: 4-hour assay; target cells added to plate first (50 uL), then antibody (50 uL) followed by PBMCs (50 uL) at 25:1 ratio; incubated at 37C for 4 hrs; terminate with Promega Cytotox-Glo (dead-cell protease) kit and Perkin-Elmer Envision plate reader after 10 minutes incubation.
KPL4 (10k/well)
		1	2	3	4	5	6	7	8	9	10	11	12
Raw Data -->	A	814436	860897	884602	889227	918750	899451	390793	390654	396114	112473	112811	111594
	B	812576	844073	868672	887510	884820	873587	396477	408595	403951	109709	111050	111073
	C	697622	702384	729483	715192	724201	701348	383877	388697	393775	106534	103973	104055
	D	518203	532081	517789	519139	515556	508889	375462	384368	389404	103657	102416	103218
	E	408956	396609	411574	396008	407294	404240	366491	361937	363751	97744	98079	96639
	F	369848	356572	371293	372734	368050	369854	360403	359524	363100	95247	97362	95479
	G	363029	357776	353934	354250	359233	356013	348930	353215	348987	89651	92186	101769
	H	2147302	2157502	2059357	225478	222035	218191	438456	424170	422643	381620	362370	351885
		1	2	3	4	5	6	7	8	9	10	11	12
Background subtracted -->	A	718419	764880	788585	793210	822733	803434	294776	294637	300097	16455.7	16793.7	15576.7
	B	716559	748056	772655	791493	788803	777570	300460	312578	307934	13691.7	15032.7	15055.7
	C	601605	606367	633466	619175	628184	605331	287860	292680	297758	10516.7	7955.67	8037.67
	D	422186	436064	421772	423122	419539	412872	279445	288351	293387	7639.67	6398.67	7200.67
	E	312939	300592	315557	299991	311277	308223	270474	265920	267734	1726.67	2061.67	621.667
	F	273831	260555	275276	276717	272033	273837	264386	263507	267083	-770.333	1344.67	-538.333
	G	267012	261759	257917	258233	263216	259996	252913	257198	252970	-6366.33	-3831.33	5751.67
	H	2.05128e+06	2.06148e+06	1.96334e+06	129461	126018	122174	342439	328153	326626	285603	266353	255868
		2.02537e+06	<--target cells only + Triton 1% (max target killing)
		125884	<--target cells only
		332406	<--target + effector cells
		269274	<--effector cells only
		96017.3	<--no cells (media only) - FROM ANOTHER PLATE (enter value here manually)
	Concentration (ng/mL)	Tmab	Tmab	Tmab	Tmab AVG	Std. Dev.	Std. Error	TDM1	TDM1	TDM1	TDM1 AVG	Std. Dev.	Std. Error	gD	gD	gD	gD AVG	Std. Dev.	Std. Error	Blank	Blank	Blank	Blank AVG	Std. Dev.	Std. Error
	100	35.471	37.7649	38.9353	37.3904	1.76228	1.01745	39.1637	40.6214	39.6685	39.8179	0.740218	0.427365	14.5542	14.5473	14.8169	14.6395	0.153699	0.0887384	0.812477	0.829166	0.769078	0.803573	0.0310176	0.017908
	25	35.3792	36.9343	38.1488	36.8208	1.38832	0.801546	39.0789	38.9461	38.3915	38.8055	0.364645	0.210528	14.8348	15.4331	15.2038	15.1572	0.301862	0.17428	0.676008	0.742218	0.743354	0.720527	0.0385584	0.0222617
	6.25	29.7035	29.9386	31.2765	30.3062	0.848537	0.489903	30.5709	31.0158	29.8874	30.4914	0.568362	0.328144	14.2127	14.4507	14.7014	14.4549	0.244378	0.141092	0.519247	0.392801	0.396849	0.436299	0.0718634	0.0414904
	1.5625	20.8449	21.5301	20.8244	21.0665	0.401636	0.231885	20.8911	20.7142	20.385	20.6634	0.25683	0.148281	13.7972	14.2369	14.4856	14.1732	0.348576	0.20125	0.377199	0.315926	0.355524	0.349549	0.0310702	0.0179384
	0.390625	15.4509	14.8413	15.5802	15.2908	0.394606	0.227826	14.8117	15.3689	15.2181	15.1329	0.288225	0.166407	13.3543	13.1294	13.219	13.2342	0.113196	0.0653537	0.0852519	0.101792	0.030694	0.0725793	0.0372046	0.0214801
	0.0976562	13.52	12.8645	13.5914	13.3253	0.400631	0.231305	13.6625	13.4313	13.5203	13.538	0.116646	0.0673455	13.0537	13.0103	13.1869	13.0836	0.0920044	0.0531188	-0.0380342	0.0663912	-0.0265795	0.000592484	0.0572704	0.0330651
	0.0244141	13.1834	12.924	12.7343	12.9472	0.225426	0.13015	12.7499	12.9959	12.8369	12.8609	0.124755	0.0720274	12.4872	12.6988	12.49	12.5587	0.121344	0.0700578	-0.314329	-0.189167	0.283981	-0.0731718	0.315571	0.182195
