# Supplementary material for: The HER2-directed antibody-drug conjugate DHES0815A in advanced and/or metastatic breast cancer: preclinical characterization and phase 1 trial results
Source: Nat Commun. 2024 Jan 11;15:466. doi: 10.1038/s41467-023-44533-z (PMC10784567; doi:10.1038/s41467-023-44533-z)
Supplement: Supplementary file 4 — Source Data [file 41467_2023_44533_MOESM4_ESM.zip › source data files/in vivo/fig 4a WHIM8.xlsx]

## Sheet: Sheet1
GROUPNAME	GROUPNUMBER	DAY	FITTEDVALS
01 - Vehicle (HB#8), IV, once	1	0	186.143
01 - Vehicle (HB#8), IV, once	1	11	374.556
01 - Vehicle (HB#8), IV, once	1	16	394.11
01 - Vehicle (HB#8), IV, once	1	19	479.51
01 - Vehicle (HB#8), IV, once	1	22	610.057
01 - Vehicle (HB#8), IV, once	1	25	758.061
01 - Vehicle (HB#8), IV, once	1	29	981.889
01 - Vehicle (HB#8), IV, once	1	4	293.719
01 - Vehicle (HB#8), IV, once	1	8	374.879
02 - thio 7C2-SG3451 mono amide, 5 mg/kg, IV, once, GMP lot 3129426	2	0	187.792
02 - thio 7C2-SG3451 mono amide, 5 mg/kg, IV, once, GMP lot 3129426	2	11	148.337
02 - thio 7C2-SG3451 mono amide, 5 mg/kg, IV, once, GMP lot 3129426	2	16	142.442
02 - thio 7C2-SG3451 mono amide, 5 mg/kg, IV, once, GMP lot 3129426	2	19	161.976
02 - thio 7C2-SG3451 mono amide, 5 mg/kg, IV, once, GMP lot 3129426	2	22	195.568
02 - thio 7C2-SG3451 mono amide, 5 mg/kg, IV, once, GMP lot 3129426	2	25	235.337
02 - thio 7C2-SG3451 mono amide, 5 mg/kg, IV, once, GMP lot 3129426	2	29	286.58
02 - thio 7C2-SG3451 mono amide, 5 mg/kg, IV, once, GMP lot 3129426	2	32	316.33
02 - thio 7C2-SG3451 mono amide, 5 mg/kg, IV, once, GMP lot 3129426	2	36	346.437
02 - thio 7C2-SG3451 mono amide, 5 mg/kg, IV, once, GMP lot 3129426	2	39	374.613
02 - thio 7C2-SG3451 mono amide, 5 mg/kg, IV, once, GMP lot 3129426	2	4	179.601
02 - thio 7C2-SG3451 mono amide, 5 mg/kg, IV, once, GMP lot 3129426	2	43	430.435
02 - thio 7C2-SG3451 mono amide, 5 mg/kg, IV, once, GMP lot 3129426	2	46	479.859
02 - thio 7C2-SG3451 mono amide, 5 mg/kg, IV, once, GMP lot 3129426	2	50	546.565
02 - thio 7C2-SG3451 mono amide, 5 mg/kg, IV, once, GMP lot 3129426	2	53	598.69
02 - thio 7C2-SG3451 mono amide, 5 mg/kg, IV, once, GMP lot 3129426	2	8	164.128
03 - thio 7C2-SG3451 mono amide, 10 mg/kg, IV, once, GMP lot 3129426	3	0	221.065
03 - thio 7C2-SG3451 mono amide, 10 mg/kg, IV, once, GMP lot 3129426	3	11	51.431
03 - thio 7C2-SG3451 mono amide, 10 mg/kg, IV, once, GMP lot 3129426	3	16	33.8665
03 - thio 7C2-SG3451 mono amide, 10 mg/kg, IV, once, GMP lot 3129426	3	19	26.5972
03 - thio 7C2-SG3451 mono amide, 10 mg/kg, IV, once, GMP lot 3129426	3	22	21.1135
03 - thio 7C2-SG3451 mono amide, 10 mg/kg, IV, once, GMP lot 3129426	3	25	17.1423
03 - thio 7C2-SG3451 mono amide, 10 mg/kg, IV, once, GMP lot 3129426	3	29	13.8664
03 - thio 7C2-SG3451 mono amide, 10 mg/kg, IV, once, GMP lot 3129426	3	32	12.7381
03 - thio 7C2-SG3451 mono amide, 10 mg/kg, IV, once, GMP lot 3129426	3	36	12.4484
03 - thio 7C2-SG3451 mono amide, 10 mg/kg, IV, once, GMP lot 3129426	3	39	12.6733
03 - thio 7C2-SG3451 mono amide, 10 mg/kg, IV, once, GMP lot 3129426	3	4	118.869
03 - thio 7C2-SG3451 mono amide, 10 mg/kg, IV, once, GMP lot 3129426	3	43	13.0917
03 - thio 7C2-SG3451 mono amide, 10 mg/kg, IV, once, GMP lot 3129426	3	46	13.2776
03 - thio 7C2-SG3451 mono amide, 10 mg/kg, IV, once, GMP lot 3129426	3	50	13.193
03 - thio 7C2-SG3451 mono amide, 10 mg/kg, IV, once, GMP lot 3129426	3	53	12.995
03 - thio 7C2-SG3451 mono amide, 10 mg/kg, IV, once, GMP lot 3129426	3	8	69.839
04 - T-DM1, 5 mg/kg, IV, once, CNJ2521	4	0	169.472
04 - T-DM1, 5 mg/kg, IV, once, CNJ2521	4	11	258.774
04 - T-DM1, 5 mg/kg, IV, once, CNJ2521	4	16	291.408
04 - T-DM1, 5 mg/kg, IV, once, CNJ2521	4	19	352.747
04 - T-DM1, 5 mg/kg, IV, once, CNJ2521	4	22	447.681
04 - T-DM1, 5 mg/kg, IV, once, CNJ2521	4	25	551.09
04 - T-DM1, 5 mg/kg, IV, once, CNJ2521	4	29	657.176
04 - T-DM1, 5 mg/kg, IV, once, CNJ2521	4	32	720.101
04 - T-DM1, 5 mg/kg, IV, once, CNJ2521	4	4	211.323
04 - T-DM1, 5 mg/kg, IV, once, CNJ2521	4	8	246.483
05 - T-DM1, 10 mg/kg, IV, once, CNJ2521	5	0	175.8
05 - T-DM1, 10 mg/kg, IV, once, CNJ2521	5	11	193.461
05 - T-DM1, 10 mg/kg, IV, once, CNJ2521	5	16	173.937
05 - T-DM1, 10 mg/kg, IV, once, CNJ2521	5	19	216.421
05 - T-DM1, 10 mg/kg, IV, once, CNJ2521	5	22	298.041
05 - T-DM1, 10 mg/kg, IV, once, CNJ2521	5	25	386.431
05 - T-DM1, 10 mg/kg, IV, once, CNJ2521	5	29	467.619
05 - T-DM1, 10 mg/kg, IV, once, CNJ2521	5	32	519.175
05 - T-DM1, 10 mg/kg, IV, once, CNJ2521	5	36	609.866
05 - T-DM1, 10 mg/kg, IV, once, CNJ2521	5	39	695.354
05 - T-DM1, 10 mg/kg, IV, once, CNJ2521	5	4	214.258
05 - T-DM1, 10 mg/kg, IV, once, CNJ2521	5	8	221.19
