# Supplementary material for: The HER2-directed antibody-drug conjugate DHES0815A in advanced and/or metastatic breast cancer: preclinical characterization and phase 1 trial results
Source: Nat Commun. 2024 Jan 11;15:466. doi: 10.1038/s41467-023-44533-z (PMC10784567; doi:10.1038/s41467-023-44533-z)
Supplement: Supplementary file 4 — Source Data [file 41467_2023_44533_MOESM4_ESM.zip › source data files/supp figures/Supp fig 8 keratinocytes DM1 dividing.xlsx]

## Sheet: Template
Cell Line:	NHEka	dividing
Seeding density (cells per well):	2000
Assay start date:	2014-08-25
Assay termination date:	2014-08-29
Drug 1 name:	DM1
Drug 1 starting concentration:	10
Drug 1 dilution ratio:	3
Drug 1 units:	nM
Drug 2 name:
Drug 2 starting concentration:	10
Drug 1 dilution ratio:	3
Drug 2 units:	nM
Notes:	cells plated on 8/25 in 100 uL; media removed and replaced with drug dilutions on 8/26; assay terminated on 8/29 with CTG.
	1	2	3	4	5	6	7	8	9	10	11	12
A	560	1000	963	1056	1087	1415	1722	2313	3045	2952	2275	1599
B	899	390005	272946	214235	257222	311192	279517	419047	1040229	1198297	1188417	2395
C	1061	478488	339489	272055	339945	377912	353829	686057	1253637	1185631	1342381	3263
D	1177	496593	294620	300043	335491	396499	364766	811081	1285271	1310457	1313358	3848
E	992	134524	128213	56246	269561	773778	1133062	1258373	1532891	1386092	1243673	4343
F	753	131037	131348	52030	286583	739290	1191659	1421037	1465556	1400012	1321117	3907
G	572	135084	137952	62462	284041	909945	1286130	1447053	1406350	1312584	1451837	2780
H	460	592	771	1187	1901	2532	3514	4101	4449	4348	3460	2259
		Mean	Std. Dev.	Std. Error	CV							Raw Data
	Neg. Control	1.31013e+06	89980.8	36734.5	0.0686808						Transposed->	Concentration	DM1	Error	Concentration	0	Error
												10	455029	32929.2	10	133548	1266.03
Raw Data --->		10	3.33333	1.11111	0.37037	0.123457	0.0411523	0.0137174	0.00457247	0.00152416		3.33333	302352	19594.4	3.33333	132504	2870.24
	DM1	455029	302352	262111	310886	361868	332704	638728	1.19305e+06	1.23146e+06		1.11111	262111	25264.7	1.11111	56912.7	3029.85
	Error	32929.2	19594.4	25264.7	26862.8	25899.7	26780.3	115618	76952.1	39666.5		0.37037	310886	26862.8	0.37037	280062	5301.37
												0.123457	361868	25899.7	0.123457	807671	52097.1
		10	3.33333	1.11111	0.37037	0.123457	0.0411523	0.0137174	0.00457247	0.00152416		0.0411523	332704	26780.3	0.0411523	1203617	44589.6
	0	133548	132504	56912.7	280062	807671	1203617	1.37549e+06	1.46827e+06	1.36623e+06		0.0137174	638728	115618	0.0137174	1.37549e+06	59037
	Error	1266.03	2870.24	3029.85	5301.37	52097.1	44589.6	59037	36554.4	27122		0.00457247	1.19305e+06	76952.1	0.00457247	1.46827e+06	36554.4
												0.00152416	1.23146e+06	39666.5	0.00152416	1.36623e+06	27122
												Percent of Control Data
Ratio of Control Data --->		10	3.33333	1.11111	0.37037	0.123457	0.0411523	0.0137174	0.00457247	0.00152416		Concentration	DM1	Error	Concentration	0	Error
	DM1	34.7316	23.078	20.0065	23.7294	27.6207	25.3947	48.753	91.0631	93.9953		10	34.7316	2.51343	10	10.1935	0.0966339
	Error	2.51343	1.49561	1.92841	2.05039	1.97688	2.04409	8.82493	5.87362	3.02768		3.33333	23.078	1.49561	3.33333	10.1138	0.219081
												1.11111	20.0065	1.92841	1.11111	4.34405	0.231263
		10	3.33333	1.11111	0.37037	0.123457	0.0411523	0.0137174	0.00457247	0.00152416		0.37037	23.7294	2.05039	0.37037	21.3766	0.404644
	0	10.1935	10.1138	4.34405	21.3766	61.6481	91.87	104.989	112.07	104.282		0.123457	27.6207	1.97688	0.123457	61.6481	3.97648
	Error	0.0966339	0.219081	0.231263	0.404644	3.97648	3.40345	4.50619	2.79013	2.07018		0.0411523	25.3947	2.04409	0.0411523	91.87	3.40345
												0.0137174	48.753	8.82493	0.0137174	104.989	4.50619
												0.00457247	91.0631	5.87362	0.00457247	112.07	2.79013
												0.00152416	93.9953	3.02768	0.00152416	104.282	2.07018
