# Supplementary material for: The HER2-directed antibody-drug conjugate DHES0815A in advanced and/or metastatic breast cancer: preclinical characterization and phase 1 trial results
Source: Nat Commun. 2024 Jan 11;15:466. doi: 10.1038/s41467-023-44533-z (PMC10784567; doi:10.1038/s41467-023-44533-z)
Supplement: Supplementary file 4 — Source Data [file 41467_2023_44533_MOESM4_ESM.zip › source data files/supp figures/in vitro source data (2a, 5a, S6a, S6b, S7, S11).xlsx]

## Sheet: Fig 1d SKBR3
Fig 1d SKBR3
	conc. (ug/ml)	1st exp	2nd exp	3rd exp	average	STDEV	S.E
7C2-PBD dimer	1	17	12	17	15.3333	2.88675	1.66667
	0.333333	18	12	16	15.3333	3.05505	1.76383
	0.111111	18	14	16	16	2	1.1547
	0.037037	20	18	21	19.6667	1.52753	0.881917
	0.0123456	29	22	32	27.6667	5.1316	2.96273
	0.0041152	45	49	45	46.3333	2.3094	1.33333
	0.0013717	79	87	72	79.3333	7.50555	4.33333
	0.0004572	97	97	89	94.3333	4.6188	2.66667
	0.0001524	99	96	93	96	3	1.73205
	5.08e-05	100	101	97	99.3333	2.08167	1.20185
	1e-05	100	100	100	100	0	0
	conc. (ug/ml)	1st exp	2nd exp	3rd exp	average	STDEV	S.E
7C2-PBD monoamine	1	17.4673	18.3271	23.0747	19.623	3.01997	1.74358
	0.333333	20.1767	20.809	23.4419	21.4759	1.73172	0.999811
	0.111111	22.989	23.0248	24.07	23.3613	0.614053	0.354524
	0.037037	27.3992	23.785	25.3221	25.5021	1.81383	1.04722
	0.0123456	47.0982	20.8802	25.7804	31.2529	13.9394	8.04792
	0.0041152	87.2891	56.6334	58.3915	67.438	17.214	9.93852
	0.0013717	98.8786	85.614	95.1881	93.2269	6.84635	3.95274
	0.0004572	101.964	94.7156	100.303	98.9941	3.79727	2.19236
	0.0001524	100.97	99.9073	106.505	102.461	3.54266	2.04535
	5.08e-05	100.944	99.4054	104.218	101.523	2.45773	1.41897
	1e-05	100	100	100	100	1.42109e-14	8.20464e-15
	conc. (ug/ml)	1st exp	2nd exp	3rd exp	average	STDEV	S.E
7C2-PBD monoamide	1	27	18	31	25.3333	6.65833	3.84419
	0.333333	26	21	31	26	5	2.88675
	0.111111	27	24	32	27.6667	4.04145	2.33333
	0.037037	48	31	46	41.6667	9.29157	5.36449
	0.0123456	82	72	85	79.6667	6.80686	3.92994
	0.0041152	89	98	96	94.3333	4.72582	2.72845
	0.0013717	88	98	96	94	5.2915	3.05505
	0.0004572	88	98	95	93.6667	5.1316	2.96273
	0.0001524	89	101	96	95.3333	6.02771	3.4801
	5.08e-05	91	99	94	94.6667	4.04145	2.33333
	1e-05	100	100	100	100	0	0

## Sheet: Fig 2a SKBR3
Fig 2a SKBR3
DHES0815A	conc. (ug/ml)	1st exp	2nd exp	3rd exp	average	STDEV	S.E
	1	18	22	28	22.6667	5.03322	2.90593
	0.333333	21	24	29	24.6667	4.04145	2.33333
	0.111111	24	26	30	26.6667	3.05505	1.76383
	0.037037	31	44	45	40	7.81025	4.50925
	0.0123456	72	87	86	81.6667	8.3865	4.84195
	0.0041152	98	98	102	99.3333	2.3094	1.33333
	0.0013717	98	101	101	100	1.73205	1
	0.0004572	98	103	102	101	2.64575	1.52753
	0.0001524	101	101	103	101.667	1.1547	0.666667
	5.08e-05	99	100	100	99.6667	0.57735	0.333333
	1e-05	100	100	100	100	0	0
non-targeted control	conc. (ug/ml)	1st exp	2nd exp	3rd exp	average	STDEV	S.E
	1	81	85	73	79.6667	6.1101	3.52767
	0.333333	93	96	87	92	4.58258	2.64575
	0.111111	97	102	95	98	3.60555	2.08167
	0.037037	99	100	94	97.6667	3.21455	1.85592
	0.0123456	102	106	94	100.667	6.1101	3.52767
	0.0041152	101	106	101	102.667	2.88675	1.66667
	0.0013717	101	110	101	104	5.19615	3
	0.0004572	101	106	102	103	2.64575	1.52753
	0.0001524	100	107	100	102.333	4.04145	2.33333
	5.08e-05	101	108	100	103	4.3589	2.51661
	1e-05	100	100	100	100	0	0
MHES0488A	conc. (ug/ml)	1st exp	2nd exp	3rd exp	average	STDEV	S.E
	1.1111	91	97	89	92.3333	4.16333	2.4037
	0.37037	98	96	88	94	5.2915	3.05505
	0.12346	97	98	95	96.6667	1.52753	0.881917
	0.041152	101	97	95	97.6667	3.05505	1.76383
	0.013717	104	102	96	100.667	4.16333	2.4037
	0.0045725	104	104	99	102.333	2.88675	1.66667
	0.0015242	103	110	104	105.667	3.78594	2.18581
	0.00050805	101	101	104	102	1.73205	1
	0.0001	100	100	100	100	0	0

## Sheet: Fig 2a MCF7
Fig 2a MCF7
DHES0815A	conc. (ug/ml)	1st exp	2nd exp	3rd exp	average	STDEV	S.E
	1	93	95	95	94.3333	1.1547	0.666667
	0.333333	95	91	96	94	2.64575	1.52753
	0.111111	93	92	97	94	2.64575	1.52753
	0.037037	97	101	98	98.6667	2.08167	1.20185
	0.0123456	97	96	103	98.6667	3.78594	2.18581
	0.0041152	95	98	101	98	3	1.73205
	0.0013717	97	95	107	99.6667	6.4291	3.71184
	0.0004572	102	96	103	100.333	3.78594	2.18581
	0.0001524	102	103	98	101	2.64575	1.52753
	5.08e-05	100	104	100	101.333	2.3094	1.33333
	1e-05	100	100	100	100	0	0
non-targeted control	conc. (ug/ml)	1st exp	2nd exp	3rd exp	average	STDEV	S.E
	1	83	86	99	89.3333	8.5049	4.91031
	0.333333	87	100	101	96	7.81025	4.50925
	0.111111	88	97	102	95.6667	7.0946	4.09607
	0.037037	92	96	103	97	5.56776	3.21455
	0.0123456	91	100	104	98.3333	6.65833	3.84419
	0.0041152	92	96	104	97.3333	6.1101	3.52767
	0.0013717	91	96	107	98	8.18535	4.72582
	0.0004572	94	105	107	102	7	4.04145
	0.0001524	94	105	102	100.333	5.68624	3.28295
	5.08e-05	97	104	104	101.667	4.04145	2.33333
	1e-05	100	100	100	100	0	0
MHES0488A	conc. (ug/ml)	1st exp	2nd exp	3rd exp	average	STDEV	S.E
	1	87	88	105	93.3333	10.116	5.84047
	0.333333	98	87	101	95.3333	7.37111	4.25572
	0.111111	91	95	102	96	5.56776	3.21455
	0.037037	95	88	100	94.3333	6.02771	3.4801
	0.0123456	97	97	104	99.3333	4.04145	2.33333
	0.0041152	97	92	104	97.6667	6.02771	3.4801
	0.0013717	98	99	106	101	4.3589	2.51661
	0.0004572	100	91	104	98.3333	6.65833	3.84419
	0.0001524	100	105	101	102	2.64575	1.52753
	5.08e-05	100	95	102	99	3.60555	2.08167
	1e-05	100	100	100	100	0	0

## Sheet: Fig 2a DHES0815A
Fig 2a DHES0815A
	conc. (ug/ml)	1st exp	2nd exp	3rd exp	average	STDEV	S.E
SKBR3	10	8	13	14	11.6667	3.21455	1.85592
	3.3333	14	21	20	18.3333	3.78594	2.18581
	1.1111	19	27	24	23.3333	4.04145	2.33333
	0.37037	21	31	28	26.6667	5.1316	2.96273
	0.12346	23	32	29	28	4.58258	2.64575
	0.041152	26	38	45	36.3333	9.60902	5.54777
	0.013717	56	66	84	68.6667	14.1892	8.19214
	0.0045725	90	96	97	94.3333	3.78594	2.18581
	0.0015242	99	102	99	100	1.73205	1
	0.00050805	98	102	98	99.3333	2.3094	1.33333
	0.0001	100	100	100	100	0	0
KPL4	conc. (ug/ml)	1st exp	2nd exp	3rd exp	average	STDEV	S.E
	100	5	0	1	2	2.64575	1.52753
	33.333	6	1	2	3	2.64575	1.52753
	11.111	12	5	7	8	3.60555	2.08167
	3.7037	33	28	32	31	2.64575	1.52753
	1.2346	67	59	63	63	4	2.3094
	0.41152	85	76	87	82.6667	5.85947	3.38296
	0.13717	100	88	95	94.3333	6.02771	3.4801
	0.045725	101	91	99	97	5.2915	3.05505
	0.015242	98	93	102	97.6667	4.50925	2.60342
	0.0050805	98	94	98	96.6667	2.3094	1.33333
	0.001	100	100	100	100	0	0
BT474	conc. (ug/ml)	1st exp	2nd exp	3rd exp	average	STDEV	S.E
	100	6	4	26	12	12.1655	7.02377
	33.333	72	59	83	71.3333	12.0139	6.93622
	11.111	90	105	89	94.6667	8.96289	5.17472
	3.7037	103	99	91	97.6667	6.1101	3.52767
	1.2346	107	103	92	100.667	7.76745	4.48454
	0.41152	112	105	96	104.333	8.02081	4.63081
	0.13717	107	105	100	104	3.60555	2.08167
	0.045725	106	101	103	103.333	2.51661	1.45297
	0.015242	105	103	102	103.333	1.52753	0.881917
	0.0050805	102	104	97	101	3.60555	2.08167
	0.001	100	100	100	100	0	0
	conc. (ug/ml)	1st exp	2nd exp	3rd exp	average	STDEV	S.E
HCC1954	100	21	20	12	17.6667	4.93288	2.848
	33.333	25	24	19	22.6667	3.21455	1.85592
	11.111	33	33	29	31.6667	2.3094	1.33333
	3.7037	68	64	61	64.3333	3.51188	2.02759
	1.2346	88	86	80	84.6667	4.16333	2.4037
	0.41152	96	94	90	93.3333	3.05505	1.76383
	0.13717	99	104	104	102.333	2.88675	1.66667
	0.045725	100	100	96	98.6667	2.3094	1.33333
	0.015242	102	100	101	101	1	0.57735
	0.0050805	100	99	101	100	1	0.57735
	0.001	100	100	100	100	0	0
	conc. (ug/ml)	1st exp	2nd exp	3rd exp	average	STDEV	S.E
HCC1569	100	6	17	18	13.6667	6.65833	3.84419
	33.333	7	26	31	21.3333	12.6623	7.31057
	11.111	32	54	60	48.6667	14.7422	8.51143
	3.7037	86	84	101	90.3333	9.29157	5.36449
	1.2346	96	98	107	100.333	5.85947	3.38296
	0.41152	91	95	105	97	7.2111	4.16333
	0.13717	96	94	100	96.6667	3.05505	1.76383
	0.045725	100	100	100	100	0	0

## Sheet: Fig 2a T-DM1
Fig 2a T-DM1
SKBR3	conc.(ug/ml)	1st exp	2nd exp	3rd exp	average	STDEV	S.E
	10	16	7.54	9	10.8467	4.52223	2.61091
	3.3333	16	8.91	9	11.3033	4.06768	2.34848
	1.1111	15	9.19	9	11.0633	3.41058	1.9691
	0.37037	14	9.23	10	11.0767	2.56079	1.47847
	0.12346	15	10.1	9	11.3667	3.19427	1.84421
	0.041152	15	11.3	10	12.1	2.59422	1.49778
	0.013717	17	14.4	11	14.1333	3.00888	1.73718
	0.0045725	76	64.2	67	69.0667	6.1655	3.55965
	0.0015242	100	106	99	101.667	3.78594	2.18581
	0.00050805	99	108	103	103.333	4.50925	2.60342
	0.0001	100	100	100	100	0	0
KPL4	conc.(ug/ml)	1st exp	2nd exp	3rd exp	average	STDEV	S.E
	10	3	1.61	7	3.87	2.79834	1.61562
	3.3333	3	1.7	6	3.56667	2.2053	1.27323
	1.1111	3	1.64	6	3.54667	2.23081	1.28796
	0.37037	3	1.83	6	3.61	2.15088	1.24181
	0.12346	3	1.96	6	3.65333	2.09774	1.21113
	0.041152	4	2.09	7	4.36333	2.47508	1.42899
	0.013717	3	3.27	8	4.75667	2.81205	1.62354
	0.0045725	20	32.88	50	34.2933	15.0499	8.68904
	0.0015242	93	92.18	92	92.3933	0.533042	0.307752
	0.00050805	103	95.98	100	99.66	3.52233	2.03362
	0.0001	100	100	100	100	0	0
BT474	conc.(ug/ml)	1st exp	2nd exp	3rd exp	average	STDEV	S.E
	10	27	19	27.0786	24.3595	4.64166	2.67987
	3.3333	27	23	27.9925	25.9975	2.64293	1.5259
	1.1111	28	25	26.2368	26.4123	1.50768	0.870458
	0.37037	29	26	27.0577	27.3526	1.52158	0.878483
	0.12346	34	32	29.8931	31.9644	2.05368	1.18569
	0.041152	65	69	78.5972	70.8657	6.98796	4.0345
	0.013717	95	94	97.8433	95.6144	1.99395	1.15121
	0.0045725	102	96	99.4181	99.1394	3.0097	1.73765
	0.0015242	103	94	95.0731	97.3577	4.91576	2.83811
	0.00050805	100	94	97.3942	97.1314	3.00862	1.73703
	0.0001	100	100	100	100	0	0
	conc.(ug/ml)	1st exp	2nd exp	3rd exp	average	STDEV	S.E
HCC1954	10	12	10	6.60844	9.53615	2.72554	1.57359
	3.3333	16	10	7.66329	11.2211	4.30041	2.48284
	1.1111	18	11	7.67695	12.2256	5.26954	3.04237
	0.37037	19	13	9.41227	13.8041	4.84418	2.79679
	0.12346	24	18	11.0896	17.6965	6.46057	3.73001
	0.041152	43	31	22.1325	32.0442	10.4729	6.04652
	0.013717	83	76	69.6006	76.2002	6.70195	3.86937
	0.0045725	100	98	95.4654	97.8218	2.27254	1.31205
	0.0015242	99	102	98.2305	99.7435	1.99169	1.1499
	0.00050805	102	104	101.872	102.624	1.19341	0.689015
	0.0001	100	100	100	100	0	0
	conc.(ug/ml)	1st exp	2nd exp	3rd exp	average	STDEV	S.E
HCC1569	10	59	44.6792	51.614	51.7644	7.16157	4.13473
	3.3333	69	55.929	66.7083	63.8791	6.97969	4.02973
	1.1111	82	67.8517	69.4486	73.1001	7.74877	4.47376
	0.37037	91	76.9151	73.0762	80.3304	9.43739	5.44868
	0.12346	93	81.0841	80.3312	84.8051	7.10695	4.1032
	0.041152	94	87.9117	88.5326	90.1481	3.35028	1.93428
	0.013717	96	95.2979	82.9598	91.4193	7.33447	4.23456
	0.0045725	104	101.409	90.642	98.6836	7.08368	4.08976
	0.0015242	95	103.712	90.1952	96.3024	6.85197	3.95599
	0.00050805	98	105.188	100	101.063	3.70969	2.14179
	0.0001	100	100	100	100	0	0

## Sheet: Fig 5a KPL4
Fig 5a KPL4
	conc. (nM)	1st exp	2nd exp	3rd exp	average	STDEV	S.E
S-me-DM1	10	7	1.57	1.09423	3.22141	3.28099	1.89428
	3.3333	7	1.51	1.10707	3.20569	3.29214	1.90072
	1.1111	7	1.68	1.28408	3.32136	3.19194	1.84287
	0.37037	7	1.58	1.53386	3.37129	3.14264	1.81441
	0.12346	8	1.93	1.35744	3.76248	3.68095	2.1252
	0.041152	8	2.2	1.71633	3.97211	3.49663	2.01878
	0.013717	8	2.75	1.98611	4.24537	3.27396	1.89022
	0.0045725	85	100.55	98.942	94.8307	8.5515	4.93721
	0.0015242	98	103.64	96.0821	99.2407	3.92874	2.26826
	0.00050805	92	104.53	96.9017	97.8106	6.31425	3.64553
	0.0001	100	100	100	100	0	0
PBD dimer	conc. (nM)	1st exp	2nd exp	3rd exp	average	STDEV	S.E
	10	0	0.17	0	0.0566667	0.0981495	0.0566667
	3.3333	1	0.07	0	0.356667	0.558241	0.322301
	1.1111	3	0.11	2	1.70333	1.46766	0.847355
	0.37037	6	0.41	3	3.13667	2.7975	1.61514
	0.12346	11	9.68	4	8.22667	3.71943	2.14741
	0.041152	18	29.27	9	18.7567	10.1562	5.86366
	0.013717	50	76.74	48	58.2467	16.0469	9.26467
	0.0045725	94	94.68	90	92.8933	2.52866	1.45992
	0.0015242	104	95.58	98	99.1933	4.33499	2.50281
	0.00050805	104	91.6	99	98.2	6.23859	3.60185
	0.0001	100	100	100	100	0	0
PBD monoamide	conc. (nM)	1st exp	2nd exp	3rd exp	average	STDEV	S.E
	10	1	0	1	0.666667	0.57735	0.333333
	3.3333	11	4	4	6.33333	4.04145	2.33333
	1.1111	39	23	32	31.3333	8.02081	4.63081
	0.37037	98	88	87	91	6.08276	3.51188
	0.12346	105	98	106	103	4.3589	2.51661
	0.041152	103	103	108	104.667	2.88675	1.66667
	0.013717	102	98	109	103	5.56776	3.21455
	0.0045725	100	100	107	102.333	4.04145	2.33333
	0.0015242	100	102	107	103	3.60555	2.08167
	0.00050805	99	100	102	100.333	1.52753	0.881917
	0.0001	100	100	100	100	0	0
DXd	conc. (nM)	1st exp	2nd exp	3rd exp	average	STDEV	S.E
	1000	2	4	4	3.33333	1.1547	0.666667
	333.33	2	4	4	3.33333	1.1547	0.666667
	111.11	2	3	4	3	1	0.57735
	37.037	3	6	6	5	1.73205	1
	12.346	22	30	19	23.6667	5.68624	3.28295
	4.1152	91	77	60	76	15.5242	8.96289
	1.3717	100	92	95	95.6667	4.04145	2.33333
	0.45725	101	95	102	99.3333	3.78594	2.18581
	0.15242	101	96	102	99.6667	3.21455	1.85592
	0.050805	102	96	99	99	3	1.73205
	0.005		100	100	100	0	0
SN-38	conc. (nM)	1st exp	2nd exp	3rd exp	average	STDEV	S.E
	1000	5	5	5	5	0	0
	333.33	5	5	6	5.33333	0.57735	0.333333
	111.11	4	4	7	5	1.73205	1
	37.037	8	8	10	8.66667	1.1547	0.666667
	12.346	27	27	29	27.6667	1.1547	0.666667
	4.1152	71	71	77	73	3.4641	2
	1.3717	95	95	95	95	0	0
	0.45725	100	100	95	98.3333	2.88675	1.66667
	0.15242	101	101	98	100	1.73205	1
	0.050805	100	100	96	98.6667	2.3094	1.33333
	0.005	100	100	100	100	0	0

## Sheet: Fig 5a SKBR3
Fig 5a SKBR3
	conc. (nM)	1st exp	2nd exp	3rd exp	average	STDEV	S.E
S-me-DM1	10	21	18.6	21	20.2	1.38564	0.8
	3.3333	19	13.7	22	18.2333	4.20278	2.42647
	1.1111	18	12.5	23	17.8333	5.25198	3.03223
	0.37037	17	11.6	23	17.2	5.70263	3.29242
	0.12346	16	12.2	24	17.4	6.02329	3.47755
	0.041152	17	13.8	22	17.6	4.1328	2.38607
	0.013717	38	74.9	71	61.3	20.2724	11.7043
	0.0045725	92	100	92	94.6667	4.6188	2.66667
	0.0015242	99	103	94	98.6667	4.50925	2.60342
	0.00050805	100	102	99	100.333	1.52753	0.881917
	0.0001	100	100	100	100	0	0
PBD dimer	conc. (nM)	1st exp	2nd exp	3rd exp	average	STDEV	S.E
	10	1	7.73	1	3.24333	3.88557	2.24333
	3.3333	2	0.95	1	1.31667	0.592312	0.341971
	1.1111	3	0.24	2	1.74667	1.39733	0.806749
	0.37037	9	1.98	9	6.66	4.053	2.34
	0.12346	15	7.06	14	12.02	4.32449	2.49674
	0.041152	20	12.56	18	16.8533	3.85026	2.22295
	0.013717	23	19.86	25	22.62	2.59098	1.49591
	0.0045725	32	33.64	44	36.5467	6.50665	3.75662
	0.0015242	48	63.37	74	61.79	13.0718	7.54701
	0.00050805	63	79.26	90	77.42	13.5937	7.84834
	0.0001	100	100	100	100	0	0
PBD monoamide	conc. (nM)	1st exp	2nd exp	3rd exp	average	STDEV	S.E
	10	1	2	1	1.33333	0.57735	0.333333
	3.3333	8	13	4	8.33333	4.50925	2.60342
	1.1111	17	23	11	17	6	3.4641
	0.37037	30	33	23	28.6667	5.1316	2.96273
	0.12346	76	76	68	73.3333	4.6188	2.66667
	0.041152	92	93	92	92.3333	0.57735	0.333333
	0.013717	97	104	98	99.6667	3.78594	2.18581
	0.0045725	97	98	102	99	2.64575	1.52753
	0.0015242	101	101	101	101	0	0
	0.00050805	98	102	102	100.667	2.3094	1.33333
	0.0001	100	100	100	100	0	0
DXd	conc. (nM)	1st exp	2nd exp	3rd exp	average	STDEV	S.E
	1000	12	10	12	11.3333	1.1547	0.666667
	333.33	17	11	15	14.3333	3.05505	1.76383
	111.11	18	12	20	16.6667	4.16333	2.4037
	37.037	20	13	25	19.3333	6.02771	3.4801
	12.346	22	16	29	22.3333	6.50641	3.75648
	4.1152	29	26	40	31.6667	7.37111	4.25572
	1.3717	74	70	67	70.3333	3.51188	2.02759
	0.45725	103	95	90	96	6.55744	3.78594
	0.15242	103	100	92	98.3333	5.68624	3.28295
	0.050805	103	100	99	100.667	2.08167	1.20185
	0.005	100	100	100	100	0	0
SN-38	conc. (nM)	1st exp	2nd exp	3rd exp	average	STDEV	S.E
	1000	10.6922	17.2503	18.1604	15.3676	4.07454	2.35244
	333.33	13.2386	18.3369	18.3254	16.6336	2.94023	1.69754
	111.11	14.3953	19.0503	19.8415	17.7624	2.94265	1.69894
	37.037	15.4201	20.9117	21.5897	19.3072	3.38328	1.95334
	12.346	18.5073	22.6785	22.9631	21.383	2.49447	1.44018
	4.1152	25.0095	23.6839	24.6132	24.4355	0.680436	0.39285
	1.3717	72.4366	38.0143	35.7146	48.7218	20.5698	11.876
	0.45725	92.8615	87.6714	84.516	88.3496	4.21389	2.43289
	0.15242	98.1558	98.9825	99.2299	98.7894	0.562516	0.324769
	0.050805	96.3971	101.277	102.671	100.115	3.29443	1.90204
	0.005	100	100	100	100	1.00486e-14	5.80156e-15

## Sheet: Supp Fig 6a
Supp Fig 6a
MDA468
	conc. (ug/ml)	1st exp	2nd exp	3rd exp	average	STDEV	S.E
DHES0815A	1	93	87	93	91	3.4641	2
	0.333333	98	100	97	98.3333	1.52753	0.881917
	0.111111	98	97	101	98.6667	2.08167	1.20185
	0.037037	95	101	104	100	4.58258	2.64575
	0.0123456	96	105	103	101.333	4.72582	2.72845
	0.0041152	97	105	104	102	4.3589	2.51661
	0.0013717	97	107	106	103.333	5.50757	3.1798
	0.0004572	97	102	104	101	3.60555	2.08167
	0.0001524	96	99	101	98.6667	2.51661	1.45297
	5.08e-05	100	104	101	101.667	2.08167	1.20185
	1e-05	100	100	100	100	0	0
	conc. (ug/ml)	1st exp	2nd exp	3rd exp	average	STDEV	S.E
non-targeted control	1	97	92	91	93.3333	3.21455	1.85592
	0.333333	96	99	98	97.6667	1.52753	0.881917
	0.111111	98	101	99	99.3333	1.52753	0.881917
	0.037037	98	106	100	101.333	4.16333	2.4037
	0.0123456	99	104	103	102	2.64575	1.52753
	0.0041152	98	110	102	103.333	6.1101	3.52767
	0.0013717	98	108	106	104	5.2915	3.05505
	0.0004572	98	108	102	102.667	5.03322	2.90593
	0.0001524	97	104	103	101.333	3.78594	2.18581
	5.08e-05	101	105	101	102.333	2.3094	1.33333
	1e-05	100	100	100	100	0	0
	conc. (ug/ml)	1st exp	2nd exp	3rd exp	average	STDEV	S.E
MHES0488A	1	101	92	96	96.3333	4.50925	2.60342
	0.333333	101	96	108	101.667	6.02771	3.4801
	0.111111	100	97	101	99.3333	2.08167	1.20185
	0.037037	100	101	110	103.667	5.50757	3.1798
	0.0123456	99	99	111	103	6.9282	4
	0.0041152	102	104	115	107	7	4.04145
	0.0013717	100	104	103	102.333	2.08167	1.20185
	0.0004572	100	104	110	104.667	5.03322	2.90593
	0.0001524	101	103	102	102	1	0.57735
	5.08e-05	100	102	106	102.667	3.05505	1.76383
	1e-05	100	100	100	100	0	0

## Sheet: Supp Fig 6b
Supp Fig 6b
MCF7	conc.(nM)	1st exp	2nd exp	3rd exp	average	STDEV	S.E
	1	15	12.9007	13.2565	13.7191	1.1235	0.648651
	0.333333	13	9.68191	9.84872	10.8435	1.86941	1.0793
	0.111111	11	9.87499	9.07841	9.98446	0.965463	0.55741
	0.037037	13	21.6878	20.1066	18.2648	4.62748	2.67168
	0.0123456	35	45.1449	41.6231	40.5894	5.15087	2.97386
	0.0041152	68	60.3819	60.2229	62.8683	4.44491	2.56627
	0.0013717	71	74	68.256	71.0853	2.87298	1.65871
	0.0004572	82	78.1324	72.2898	77.4741	4.88848	2.82236
	0.0001524	91	81.6245	80.5835	84.4027	5.73712	3.31233
	5.08e-05	97	89.09	89.7269	91.939	4.39454	2.53719
	1e-05	100	100	100	100	0	0
MDA-MB-468	conc.(nM)	1st exp	2nd exp	3rd exp	average	STDEV	S.E
	1	1	1	0.602859	0.86762	0.229289	0.13238
	0.333333	1	1	0.5451	0.848367	0.262637	0.151633
	0.111111	1	1	0.780949	0.926983	0.126469	0.0730169
	0.037037	2	1	0.481325	1.16044	0.771945	0.445683
	0.0123456	1	3	0.89406	1.63135	1.18647	0.685006
	0.0041152	3	8	6.53639	5.84546	2.57061	1.48414
	0.0013717	12	9	9.0116	10.0039	1.72871	0.998072
	0.0004572	30	14	14.3603	19.4534	9.13537	5.27431
	0.0001524	50	29	32.6819	37.2273	11.2136	6.47419
	5.08e-05	73	44	49.6968	55.5656	15.365	8.87097
	1e-05	100	100	100	100	0	0

## Sheet: Supp Fig 7 PBD monoamide
Supp Fig 7 PBD monoamide
	conc.(nM)	1st exp	2nd exp	3rd exp	average	STDEV	S.E
SKBR3	1	1	3	4	2.66667	1.52753	0.881917
	0.333333	7	9	10	8.66667	1.52753	0.881917
	0.111111	19	33	28	26.6667	7.0946	4.09607
	0.037037	55	72	78	68.3333	11.9304	6.88799
	0.0123456	91	89	92	90.6667	1.52753	0.881917
	0.0041152	102	91	102	98.3333	6.35085	3.66667
	0.0013717	109	98	107	104.667	5.85947	3.38296
	0.0004572	107	101	106	104.667	3.21455	1.85592
	0.0001524	105	103	110	106	3.60555	2.08167
	5.08e-05	105	99	109	104.333	5.03322	2.90593
	1e-05	100	100	100	100	0	0
KPL4	conc.(nM)	1st exp	2nd exp	3rd exp	average	STDEV	S.E
	10	1	1	1	1	0	0
	3.3333	4	4	4	4	0	0
	1.1111	32	11	42	28.3333	15.8219	9.13479
	0.37037	87	73	94	84.6667	10.6927	6.17342
	0.12346	106	106	100	104	3.4641	2
	0.041152	108	102	101	103.667	3.78594	2.18581
	0.013717	109	102	100	103.667	4.72582	2.72845
	0.0045725	107	100	94	100.333	6.50641	3.75648
	0.0015242	107	98	92	99	7.54983	4.3589
	0.00050805	102	103	95	100	4.3589	2.51661
	0.0001	100	100	100	100	0	0
BT474	conc.(nM)	1st exp	2nd exp	3rd exp	average	STDEV	S.E
	100	3	2	4	3	1	0.57735
	33.333	0	1	1	0	0.57735	0.333333
	11.111	8	16	8	8	4.6188	2.66667
	3.7037	59	60	56	59	2.08167	1.20185
	1.2346	94	92	84	94	5.2915	3.05505
	0.41152	104	93	103	104	6.08276	3.51188
	0.13717	103	94	103	103	5.19615	3
	0.045725	105	93	102	105	6.245	3.60555
	0.015242	104	93	102	104	5.85947	3.38296
	0.0050805	103	93	97	103	5.03322	2.90593
	0.001	100	100	100	100	0	0
HCC1954	conc.(nM)	1st exp	2nd exp	3rd exp	average	STDEV	S.E
	10	13	0	4	5.66667	6.65833	3.84419
	3.3333	15	21	16	17.3333	3.21455	1.85592
	1.1111	45	60	47	50.6667	8.14453	4.70225
	0.37037	78	76	86	80	5.2915	3.05505
	0.12346	98	93	93	94.6667	2.88675	1.66667
	0.041152	100	97	98	98.3333	1.52753	0.881917
	0.013717	103	99	98	100	2.64575	1.52753
	0.0045725	105	101	101	102.333	2.3094	1.33333
	0.0015242	109	99	102	103.333	5.1316	2.96273
	0.00050805	104	98	100	100.667	3.05505	1.76383
	0.0001	100	100	100	100	0	0
HCC1569	conc.(nM)	1st exp	2nd exp	3rd exp	average	STDEV	S.E
	10	11	2	2	5	5.19615	3
	3.3333	60	30	34	41.3333	16.2891	9.40449
	1.1111	96	83	84	87.6667	7.23418	4.17665
	0.37037	101	94	94	96.3333	4.04145	2.33333
	0.12346	112	95	93	100	10.4403	6.02771
	0.041152	99	101	98	99.3333	1.52753	0.881917
	0.013717	111	105	100	105.333	5.50757	3.1798
	0.0045725	100	100	100	100	0	0

[truncated: 2 more sheets: Supp Fig 7 DM1, Supp Fig 11]
