# Supplementary material for: The HER2-directed antibody-drug conjugate DHES0815A in advanced and/or metastatic breast cancer: preclinical characterization and phase 1 trial results
Source: Nat Commun. 2024 Jan 11;15:466. doi: 10.1038/s41467-023-44533-z (PMC10784567; doi:10.1038/s41467-023-44533-z)
Supplement: Supplementary file 4 — Source Data [file 41467_2023_44533_MOESM4_ESM.zip › source data files/in vitro/Fig 2b ADCC source data.xlsx]

## Sheet: Sheet1
SK-BR-3
ng/mL	TDM1	TDM1	TDM1	TDM1 AVG	Std. Dev.	Std. Error		7C2	7C2	7C2	7C2 AVG	Std. Dev.	Std. Error		7C2-DM1	7C2-DM1	7C2-DM1	7C2-DM1 AVG	Std. Dev.	Std. Error		7C2-PBDma	7C2-PBDma	7C2-PBDma	7C2-PBDma AVG	Std. Dev.	Std. Error
100	34.3	36.5	36.3	35.7	1.2	0.7		30.0889	29.6708	31.6044	30.4547	1.01735	0.587369		30.6532	31.2804	31.0225	30.9854	0.315267	0.182019		31.9679	29.9495	29.9054	30.6076	1.17828	0.680283
25	33.7	33.7	32.7	33.4	0.6	0.3		30.0229	30.5593	31.1817	30.5879	0.579948	0.334833		30.4242	31.2431	31.353	31.0068	0.507531	0.293023		31.497	30.8544	29.5608	30.6374	0.986183	0.569373
6.25	27.2	27.1	27.3	27.2	0.1	0.1		21.5849	21.0329	23.656	22.0913	1.38291	0.798426		24.3878	22.0089	22.3121	22.9029	1.29487	0.747591		23.5345	24.1463	24.5258	24.0689	0.500159	0.288767
1.5625	17.4	17.9	17.9	17.7	0.3	0.2		15.2371	15.1206	15.3865	15.2481	0.133305	0.0769639		14.9932	14.9186	14.6159	14.8426	0.199816	0.115364		15.4156	15.6	15.4819	15.4992	0.0933836	0.0539151
0.390625	13.5	13.2	14.2	13.6	0.5	0.3		11.8857	12.1804	12.093	12.053	0.151354	0.0873845		11.2103	11.8169	11.0463	11.3578	0.405923	0.23436		11.9358	12.2518	11.3623	11.8499	0.450916	0.260337
0.0976562	12	12.1	11.9	12	0.1	0.1		11.148	10.9868	10.9118	11.0155	0.12073	0.0697034		10.6448	11.0249	10.9105	10.8601	0.195019	0.112594		10.5674	10.476	10.7356	10.593	0.131681	0.0760263
0.0244141	10.7	11.2	11.1	11	0.3	0.2		10.7944	10.4257	10.556	10.592	0.186941	0.10793		10.2744	10.307	10.0398	10.2071	0.145775	0.0841634		10.0177	10.0641	10.5999	10.2272	0.323581	0.186819
							mean/s.e.
100	58.4584	57.165	55.9344	57.1859	1.26215	0.728702	46.5/4.8	7C2	7C2	7C2	7C2-Avg	Std. Dev.	Std. Error		7C2-DM1	7C2-DM1	7C2-DM1	7C2-DM1-Avg	Std. Dev.	Std. Error		7C2-SG3451ma	7C2-SG3451ma	7C2-SG3451ma	7C2-SG3451ma AVG	Std. Dev.	Std. Error
25	39.1334	38.9441	38.3542	38.8106	0.406401	0.234636	36.1/1.2	38.8692	38.7639	42.0717	39.9016	1.88008	1.08547	35.2/2.2	34.194	35.2769	33.7692	34.4134	0.77742	0.448844	32.7/0.8	26.4074	27.0758	27.759	27.0807	0.675824	0.390187	28.9/0.9
6.25	18.4114	18.4051	17.8301	18.2155	0.333828	0.192736	22.7/2.0	23.0555	21.3058	22.3567	22.2393	0.880714	0.508481	26.4/1.9	19.1831	18.5529	17.1246	18.2869	1.05476	0.608966	24.7/2.9	22.4521	22.1134	21.3367	21.9674	0.571859	0.330163	26.3/2.0
1.5625	10.42	9.6027	10.0298	10.0175	0.408806	0.236024	13.9/1.7	13.4	11.9879	12.6924	12.7017	0.718461	0.414804	17.4/2.1	12.3075	10.6682	13.3955	12.1238	1.37287	0.792628	17.5/2.5	15.018	13.6035	14.1169	14.2461	0.716077	0.413427	19.1/2.2
0.390625	6.41851	8.97845	7.38605	7.59434	1.29262	0.746294	10.6/1.3	8.97226	8.92016	9.39273	9.09505	0.25911	0.149597	12.2/1.4	8.24263	7.28372	11.2717	8.93267	2.08159	1.20181	11.9/1.4	10.2904	10.4904	10.277	10.3526	0.119485	0.0689848	12.9/1.1
0.0976562	6.73277	8.58155	6.69112	7.33515	1.07962	0.623317	9.7/1.1	7.36769	8.51987	7.72352	7.87036	0.58996	0.340614	10.0/1.0	7.52828	6.50634	10.8378	8.29082	2.26419	1.30723	9.8/0.9	8.88454	9.0273	9.05955	8.99046	0.0931394	0.0537741	10.4/0.7
0.0244141	5.71526	8.23512	7.6103	7.18689	1.3122	0.757601	9.1/0.9	8.71901	8.4997	8.66904	8.62925	0.11494	0.0663606	9.8/0.5	7.33002	6.70493	10.5324	8.1891	2.05324	1.18544	8.3/1.7	11.037	8.13581	8.33427	9.16903	1.62076	0.935746	9.90.5
								9.07315	7.9952	9.60433	8.8909	0.819902	0.473371	9.8/0.4	6.89063	6.85649	10.2468	7.99798	1.94762	1.12446	9.1/0.7
KPL-4
	TDM1	TDM1	TDM1	TDM1 AVG	Std. Dev.	Std. Error		7C2	7C2	7C2	7C2 AVG	Std. Dev.	Std. Error		7C2-DM1	7C2-DM1	7C2-DM1	7C2-DM1 AVG	Std. Dev.	Std. Error		7C2-SG3451ma	7C2-SG3451ma	7C2-SG3451ma	7C2-SG3451ma AVG	Std. Dev.	Std. Error
100	39.1637	40.6214	39.6685	39.8179	0.740218	0.427365		30.4836	30.3637	30.8024	30.5499	0.226734	0.130905		32.3784	34.0123	33.4111	33.2673	0.826386	0.477114		32.6025	31.9477	29.3349	31.295	1.72883	0.99814
25	39.0789	38.9461	38.3915	38.8055	0.364645	0.210528		29.4475	31.4785	31.7882	30.9048	1.27147	0.734082		34.0484	33.0249	33.2168	33.43	0.544058	0.314112		32.7577	31.1757	31.4593	31.7976	0.843497	0.486993
6.25	30.5709	31.0158	29.8874	30.4914	0.568362	0.328144		23.1221	24.1822	24.0035	23.7693	0.567558	0.32768		24.1307	24.0482	24.6267	24.2685	0.31291	0.180659		24.9044	25.6738	24.7622	25.1134	0.490427	0.283148
1.5625	20.8911	20.7142	20.385	20.6634	0.25683	0.148281		15.4521	16.451	17.2853	16.3961	0.917818	0.529902		15.913	16.1151	15.5107	15.8463	0.307651	0.177622		15.5326	17.9827	16.2747	16.5967	1.25639	0.725377
0.390625	14.8117	15.3689	15.2181	15.1329	0.288225	0.166407		13.0538	12.6954	12.8736	12.8742	0.179178	0.103448		12.7923	12.8066	13.0084	12.8691	0.120831	0.0697618		13.1801	13.5458	12.4434	13.0564	0.561516	0.324191
0.0976562	13.6625	13.4313	13.5203	13.538	0.116646	0.0673455		12.1632	11.792	11.8889	11.948	0.192541	0.111164		12.0286	11.5701	11.9553	11.8513	0.246291	0.142196		12.7345	11.3499	11.54	11.8748	0.750583	0.433349
0.0244141	12.7499	12.9959	12.8369	12.8609	0.124755	0.0720274		11.6517	11.8057	11.5662	11.6745	0.12141	0.0700959		11.2376	11.197	11.3854	11.2733	0.0991425	0.05724		11.2161	11.1104	12.0286	11.4517	0.502426	0.290076
100	49.8871	48.4809	50.1819	49.5166	0.908991	0.524806	44.7/2.2	41.5501	38.4088	39.4114	39.7901	1.6045	0.926361	35.2/2.1	33.5543	37.5153	32.9826	34.6841	2.46848	1.42518	34/0.7	29.5041	29.2377	29.2224	29.3214	0.158404	0.0914545	30.3/0.6
25	33.6266	36.9462	30.1184	33.5637	3.41434	1.97127	36.2/1.5	28.071	29.3783	28.809	28.7528	0.655483	0.378443	29.8/0.6	24.3581	22.9417	25.3018	24.2005	1.18789	0.685828	28.8/2.1	29.0852	27.9617	29.2899	28.7789	0.715131	0.412881	30.3/0.7
6.25	19.9152	21.1803	19.5525	20.216	0.854572	0.493387	25.4/2.3	20.0027	17.7483	18.259	18.67	1.18207	0.682471	21.2/1.2	15.4856	16.0209	19.9757	17.1607	2.45248	1.41594	20.7/1.7	20.0743	21.1392	20.6747	20.6294	0.533921	0.308259	22.9/1.0
1.5625	14.0753	14.7014	15.4129	14.7299	0.669258	0.386396	17.7/1.3	16.0564	14.4309	15.2049	15.2307	0.813038	0.469408	15.8/0.4	13.5878	13.2953	15.5619	14.1484	1.23291	0.711822	15/0.5	15.0605	17.0267	16.4911	16.1928	1.01649	0.586868	16.4/0.4
0.390625	13.396	15.8453	13.7011	14.3141	1.33479	0.770642	14.7/0.4	16.0629	13.5905	16.067	15.2401	1.4286	0.824804	14.1/0.6	12.9316	13.5616	16.8505	14.4479	2.10443	1.21499	13.7/0.7	13.8848	15.0016	14.5835	14.49	0.564224	0.325755	13.8/0.4
0.097656	12.8717	13.5548	11.7182	12.7149	0.928274	0.535939	13.1/0.3	14.0565	13.8144	14.6994	14.1901	0.457354	0.264054	13.1/0.5	11.9433	13.2226	15.116	13.4273	1.59622	0.921578	12.6/0.5	13.5731	14.0922	14.015	13.8934	0.280113	0.161723	12.9/0.5
0.024414	15.0916	11.8439	11.9281	12.9545	1.85126	1.06883	12.9/0.5	15.6361	12.8116	15.5264	14.658	1.60002	0.923771	11.6/1.3	12.6889	13.2298	16.4456	14.1215	2.03086	1.17252	12.7/0.8
		all values are % lysis
