# Supplementary material for: The HER2-directed antibody-drug conjugate DHES0815A in advanced and/or metastatic breast cancer: preclinical characterization and phase 1 trial results
Source: Nat Commun. 2024 Jan 11;15:466. doi: 10.1038/s41467-023-44533-z (PMC10784567; doi:10.1038/s41467-023-44533-z)
Supplement: Supplementary file 4 — Source Data [file 41467_2023_44533_MOESM4_ESM.zip › source data files/in vitro/fig 1b DNA binding source data.xlsx]

## Sheet: Sheet1
	Percent of starting oligos left after incubations with PBD analogs
		A		B		C
		Peak1	Peak2	Peak1	Peak2	Peak 1	Peak 2	Average	s.e.
	Saturated SG3451	100	100	100	100	100	100	100
	PBD	1.83333	0.232024	1.26473	0.615805	1.28454	0.433085	0.94392	0.25		0.991
	amine	5.79939	5.40609	5.66895	5.37075	5.51928	5.26876	5.50554	0.08		0.945
	amide	38.6852	46.7166	37.584	45.8217	39.9486	49.6616	43.0696	2.03		0.5693
