# Supplementary material for: The HER2-directed antibody-drug conjugate DHES0815A in advanced and/or metastatic breast cancer: preclinical characterization and phase 1 trial results
Source: Nat Commun. 2024 Jan 11;15:466. doi: 10.1038/s41467-023-44533-z (PMC10784567; doi:10.1038/s41467-023-44533-z)
Supplement: Supplementary file 4 — Source Data [file 41467_2023_44533_MOESM4_ESM.zip › source data files/supp figures/Supp fig 9 HUVEC DHES.xlsx]

## Sheet: Template
Cell Line:	HUVEC
Seeding density (cells per well):	2000
Assay start date:	2016-03-11
Assay termination date:	2016-03-16
Drug 1 name:	CNJ 3185 (7C2-SG3451ma)		DHES
Drug 1 starting concentration:	10
Drug 1 units:	ug/mL
Drug 1 dilution ratio:	4
Drug 2 name:
Drug 2 starting concentration:	10
Drug 2 units:	ug/mL
Drug 2 dilution ratio:	4
Notes:	cells plated on 3/11; media removed on 3/12 and replaced with fresh media containing drug dilutions; assay terminated on 3/16 with CTG.
	1	2	3	4	5	6	7	8	9	10	11	12
A	2100	3520	5240	6980	7780	8440	8720	8460	8020	6960	5480	3620
B	3200	702240	1577260	1741660	1880280	2336920	2155380	2105360	1939480	1834940	2117240	5560
C	4180	917100	1558000	1937320	1848700	2316800	2026020	2070920	1994460	2003000	2202600	7400
D	4040	1047980	1637660	1915880	1984800	2517080	1981740	2024100	2170420	1934140	2350700	8280
E	2840	5020	48700	1449080	2206680	2370560	2473300	1910100	2176000	2254940	2458000	8620
F	1600	3360	34180	911480	1898240	2122540	1965640	1783460	1923860	1842160	2388320	8020
G	1260	2180	25540	815700	1584900	1981560	1817160	1777540	1641680	2025980	2544300	6360
H	820	1460	2680	4420	6280	7320	8260	8260	8360	7320	6060	4300
		Mean	Std. Dev.	Std. Error	CV							Raw Data
	Neg. Control	2.34353e+06	159084	64945.6	0.0678821						Transposed->	Concentration	CNJ 3185 (7C2-SG3451ma)	Error	Concentration	0	Error
												10	889107	100783	10	3520	823.731
Raw Data --->		10	2.5	0.625	0.15625	0.0390625	0.00976562	0.00244141	0.000610352	0.000152588		2.5	1.59097e+06	23996.3	2.5	36140	6757.16
	CNJ 3185 (7C2-SG3451ma)	889107	1.59097e+06	1.86495e+06	1.90459e+06	2.39027e+06	2054380	2.06679e+06	2.03479e+06	1.92403e+06		0.625	1.86495e+06	61956.6	0.625	1.05875e+06	197112
	Error	100783	23996.3	61956.6	41126.5	63672.1	52092.6	23548.3	69649.1	48777.6		0.15625	1.90459e+06	41126.5	0.15625	1.89661e+06	179494
												0.0390625	2.39027e+06	63672.1	0.0390625	2158220	113703
		10	2.5	0.625	0.15625	0.0390625	0.00976562	0.00244141	0.000610352	0.000152588		0.00976562	2054380	52092.6	0.00976562	2.08537e+06	198646
	0	3520	36140	1.05875e+06	1.89661e+06	2158220	2.08537e+06	1823700	1.91385e+06	2.04103e+06		0.00244141	2.06679e+06	23548.3	0.00244141	1823700	43233.8
	Error	823.731	6757.16	197112	179494	113703	198646	43233.8	154326	119397		0.000610352	2.03479e+06	69649.1	0.000610352	1.91385e+06	154326
												0.000152588	1.92403e+06	48777.6	0.000152588	2.04103e+06	119397
												Percent of Control Data
Ratio of Control Data --->		10	2.5	0.625	0.15625	0.0390625	0.00976562	0.00244141	0.000610352	0.000152588		Concentration	CNJ 3185 (7C2-SG3451ma)	Error	Concentration	0	Error
	CNJ 3185 (7C2-SG3451ma)	37.9388	67.888	79.5789	81.2704	101.994	87.6619	88.1916	86.8258	82.0996		10	37.9388	4.30049	10	0.150201	0.0351492
	Error	4.30049	1.02394	2.64373	1.7549	2.71694	2.22283	1.00482	2.97198	2.08137		2.5	67.888	1.02394	2.5	1.54212	0.288333
												0.625	79.5789	2.64373	0.625	45.1778	8.41092
		10	2.5	0.625	0.15625	0.0390625	0.00976562	0.00244141	0.000610352	0.000152588		0.15625	81.2704	1.7549	0.15625	80.9296	7.65915
	0	0.150201	1.54212	45.1778	80.9296	92.0928	88.9841	77.8186	81.6652	87.0921		0.0390625	101.994	2.71694	0.0390625	92.0928	4.85179
	Error	0.0351492	0.288333	8.41092	7.65915	4.85179	8.47637	1.84482	6.58521	5.09474		0.00976562	87.6619	2.22283	0.00976562	88.9841	8.47637
												0.00244141	88.1916	1.00482	0.00244141	77.8186	1.84482
												0.000610352	86.8258	2.97198	0.000610352	81.6652	6.58521
												0.000152588	82.0996	2.08137	0.000152588	87.0921	5.09474
