# Supplementary material for: The HER2-directed antibody-drug conjugate DHES0815A in advanced and/or metastatic breast cancer: preclinical characterization and phase 1 trial results
Source: Nat Commun. 2024 Jan 11;15:466. doi: 10.1038/s41467-023-44533-z (PMC10784567; doi:10.1038/s41467-023-44533-z)
Supplement: Supplementary file 4 — Source Data [file 41467_2023_44533_MOESM4_ESM.zip › source data files/supp figures/Supp fig 8 keratinocyte PBDma dividing.xlsx]

## Sheet: Template
Cell Line:	NHEKa
Seeding density (cells per well):	2000
Assay start date:	2015-02-08
Assay termination date:	2015-02-12
Drug 1 name:	PBD dimer, mono-amide
Drug 1 starting concentration:	300
Drug 1 dilution ratio:	3
Drug 1 units:	nM
Drug 2 name:
Drug 2 starting concentration:	30000
Drug 1 dilution ratio:	3
Drug 2 units:	nM
Notes:	cells plated on 2/8; media removed on 2/9 and replaced with media containing drug dilutions; assay terminated on 2/12 with CTG.
	1	2	3	4	5	6	7	8	9	10	11	12
A	2007001	2017860	1867700	1758537	1634647	1848989	1722705	1785342	1886296	1915229	2063290	3495
B	2161951	16374	16467	13321	57235	882026	1010726	954240	890480	1064494	1437240	4203
C	2010889	16697	15108	11107	23124	651314	789315	885755	665900	944415	1732191	4382
D	1862608	14448	14270	12364	37035	766166	1076437	1020798	588151	745186	670870	4660
E	1826573	10918	5010	113392	877162	1122985	1136765	1155302	1403884	1072102	1168172	4198
F	1662889	10332	5791	118939	662790	991433	997969	902786	1053725	855988	1403119	4810
G	2111006	13121	6289	97217	784747	1142942	1109648	1432648	1482225	1588061	2062945	4754
H	2187525	2147040	1981522	2022731	1857379	2161606	1932354	1912991	1834108	1724418	2036401	4020
		Mean	Std. Dev.	Std. Error	CV							Raw Data
	Neg. Control	1.41242e+06	476590	194567	0.337428						Transposed->	Concentration	PBD dimer, mono-amide	Error	Concentration	0	Error
												300	15839.7	702.053	30000	11457	849.023
Raw Data --->		300	100	33.3333	11.1111	3.7037	1.23457	0.411523	0.137174	0.0457247		100	15281.7	640.136	10000	5696.67	372.216
	PBD dimer, mono-amide	15839.7	15281.7	12264	39131.3	766502	958826	953598	714844	918032		33.3333	12264	641.08	3333.33	109849	6515.99
	Error	702.053	640.136	641.08	9902.63	66601	86852.3	38984.9	90640.9	93115.4		11.1111	39131.3	9902.63	1111.11	774900	62079.4
												3.7037	766502	66601	370.37	1.08579e+06	47527.3
		30000	10000	3333.33	1111.11	370.37	123.457	41.1523	13.7174	4.57247		1.23457	958826	86852.3	123.457	1.08146e+06	42473.4
	0	11457	5696.67	109849	774900	1.08579e+06	1.08146e+06	1.16358e+06	1313278	1.17205e+06		0.411523	953598	38984.9	41.1523	1.16358e+06	153014
	Error	849.023	372.216	6515.99	62079.4	47527.3	42473.4	153014	131732	217160		0.137174	714844	90640.9	13.7174	1313278	131732
												0.0457247	918032	93115.4	4.57247	1.17205e+06	217160
												Percent of Control Data
Ratio of Control Data --->		300	100	33.3333	11.1111	3.7037	1.23457	0.411523	0.137174	0.0457247		Concentration	PBD dimer, mono-amide	Error	Concentration	0	Error
	PBD dimer, mono-amide	1.12145	1.08195	0.868295	2.77051	54.2686	67.8852	67.515	50.6112	64.9969		300	1.12145	0.0497056	30000	0.811159	0.0601111
	Error	0.0497056	0.0453218	0.0453886	0.701109	4.71537	6.14917	2.76014	6.41741	6.5926		100	1.08195	0.0453218	10000	0.403326	0.026353
												33.3333	0.868295	0.0453886	3333.33	7.77737	0.461334
		30000	10000	3333.33	1111.11	370.37	123.457	41.1523	13.7174	4.57247		11.1111	2.77051	0.701109	1111.11	54.8632	4.39524
	0	0.811159	0.403326	7.77737	54.8632	76.8741	76.5678	82.3818	92.9805	82.9815		3.7037	54.2686	4.71537	370.37	76.8741	3.36495
	Error	0.0601111	0.026353	0.461334	4.39524	3.36495	3.00713	10.8334	9.32669	15.375		1.23457	67.8852	6.14917	123.457	76.5678	3.00713
												0.411523	67.515	2.76014	41.1523	82.3818	10.8334
												0.137174	50.6112	6.41741	13.7174	92.9805	9.32669
												0.0457247	64.9969	6.5926	4.57247	82.9815	15.375
