# Supplementary material for: The HER2-directed antibody-drug conjugate DHES0815A in advanced and/or metastatic breast cancer: preclinical characterization and phase 1 trial results
Source: Nat Commun. 2024 Jan 11;15:466. doi: 10.1038/s41467-023-44533-z (PMC10784567; doi:10.1038/s41467-023-44533-z)
Supplement: Supplementary file 4 — Source Data [file 41467_2023_44533_MOESM4_ESM.zip › source data files/in vivo/fig 4a HCC1569X2.xlsx]

## Sheet: Sheet1
GROUPNAME	GROUP NUMBER	DAY	FITTED VALS
01 - Vehicle		0	274.42
01 - Vehicle	1	10	1172.24
01 - Vehicle	1	3	548.511
01 - Vehicle	1	7	876.451
02 - Thio-Her2 7C2 LC-K149C-SG3451 mono amide, 2mg/kg	2	0	265.27
02 - Thio-Her2 7C2 LC-K149C-SG3451 mono amide, 2mg/kg	2	10	651.166
02 - Thio-Her2 7C2 LC-K149C-SG3451 mono amide, 2mg/kg	2	14	951.613
02 - Thio-Her2 7C2 LC-K149C-SG3451 mono amide, 2mg/kg	2	17	1469.13
02 - Thio-Her2 7C2 LC-K149C-SG3451 mono amide, 2mg/kg	2	3	396.991
02 - Thio-Her2 7C2 LC-K149C-SG3451 mono amide, 2mg/kg	2	7	565.362
03 - Thio-Her2 7C2 LC-K149C-SG3451 mono amide, 5mg/kg	3	0	292.56
03 - Thio-Her2 7C2 LC-K149C-SG3451 mono amide, 5mg/kg	3	10	546.768
03 - Thio-Her2 7C2 LC-K149C-SG3451 mono amide, 5mg/kg	3	14	554.026
03 - Thio-Her2 7C2 LC-K149C-SG3451 mono amide, 5mg/kg	3	17	660.329
03 - Thio-Her2 7C2 LC-K149C-SG3451 mono amide, 5mg/kg	3	21	953.661
03 - Thio-Her2 7C2 LC-K149C-SG3451 mono amide, 5mg/kg	3	24	1238.83
03 - Thio-Her2 7C2 LC-K149C-SG3451 mono amide, 5mg/kg	3	28	1698.36
03 - Thio-Her2 7C2 LC-K149C-SG3451 mono amide, 5mg/kg	3	3	404.133
03 - Thio-Her2 7C2 LC-K149C-SG3451 mono amide, 5mg/kg	3	7	533.844
04 - Thio-Her2 7C2 LC-K149C-SG3451 mono amide, 10mg/kg	4	0	269.179
04 - Thio-Her2 7C2 LC-K149C-SG3451 mono amide, 10mg/kg	4	10	403.694
04 - Thio-Her2 7C2 LC-K149C-SG3451 mono amide, 10mg/kg	4	14	239.192
04 - Thio-Her2 7C2 LC-K149C-SG3451 mono amide, 10mg/kg	4	17	183.17
04 - Thio-Her2 7C2 LC-K149C-SG3451 mono amide, 10mg/kg	4	21	196.049
04 - Thio-Her2 7C2 LC-K149C-SG3451 mono amide, 10mg/kg	4	24	239.528
04 - Thio-Her2 7C2 LC-K149C-SG3451 mono amide, 10mg/kg	4	28	295.439
04 - Thio-Her2 7C2 LC-K149C-SG3451 mono amide, 10mg/kg	4	3	382.749
04 - Thio-Her2 7C2 LC-K149C-SG3451 mono amide, 10mg/kg	4	31	324.309
04 - Thio-Her2 7C2 LC-K149C-SG3451 mono amide, 10mg/kg	4	37	363.819
04 - Thio-Her2 7C2 LC-K149C-SG3451 mono amide, 10mg/kg	4	41	385.355
04 - Thio-Her2 7C2 LC-K149C-SG3451 mono amide, 10mg/kg	4	7	481.003
05 - Thio-Her2 7C2 LC-K149C-SG3451 mono amide, 15mg/kg	5	0	283.053
05 - Thio-Her2 7C2 LC-K149C-SG3451 mono amide, 15mg/kg	5	10	302.514
05 - Thio-Her2 7C2 LC-K149C-SG3451 mono amide, 15mg/kg	5	14	202.409
05 - Thio-Her2 7C2 LC-K149C-SG3451 mono amide, 15mg/kg	5	17	154.521
05 - Thio-Her2 7C2 LC-K149C-SG3451 mono amide, 15mg/kg	5	21	131.655
05 - Thio-Her2 7C2 LC-K149C-SG3451 mono amide, 15mg/kg	5	24	131.037
05 - Thio-Her2 7C2 LC-K149C-SG3451 mono amide, 15mg/kg	5	28	142.111
05 - Thio-Her2 7C2 LC-K149C-SG3451 mono amide, 15mg/kg	5	3	330.951
05 - Thio-Her2 7C2 LC-K149C-SG3451 mono amide, 15mg/kg	5	31	157.456
05 - Thio-Her2 7C2 LC-K149C-SG3451 mono amide, 15mg/kg	5	37	204.25
05 - Thio-Her2 7C2 LC-K149C-SG3451 mono amide, 15mg/kg	5	41	247.251
05 - Thio-Her2 7C2 LC-K149C-SG3451 mono amide, 15mg/kg	5	7	353.573
06 - Thio-CD22 LC-K149C-SG3451 mono amide, 5mg/kg	6	0	262.617
06 - Thio-CD22 LC-K149C-SG3451 mono amide, 5mg/kg	6	10	774.269
06 - Thio-CD22 LC-K149C-SG3451 mono amide, 5mg/kg	6	14	940.557
06 - Thio-CD22 LC-K149C-SG3451 mono amide, 5mg/kg	6	17	1116.56
06 - Thio-CD22 LC-K149C-SG3451 mono amide, 5mg/kg	6	3	421.438
06 - Thio-CD22 LC-K149C-SG3451 mono amide, 5mg/kg	6	7	657.625
07 - Thio-CD22 LC-K149C-SG3451 mono amide, 15mg/kg	7	0	269.514
07 - Thio-CD22 LC-K149C-SG3451 mono amide, 15mg/kg	7	10	584.459
07 - Thio-CD22 LC-K149C-SG3451 mono amide, 15mg/kg	7	14	768.664
07 - Thio-CD22 LC-K149C-SG3451 mono amide, 15mg/kg	7	17	1092.25
07 - Thio-CD22 LC-K149C-SG3451 mono amide, 15mg/kg	7	3	398.603
07 - Thio-CD22 LC-K149C-SG3451 mono amide, 15mg/kg	7	7	541.946
