# Supplementary material for: The HER2-directed antibody-drug conjugate DHES0815A in advanced and/or metastatic breast cancer: preclinical characterization and phase 1 trial results
Source: Nat Commun. 2024 Jan 11;15:466. doi: 10.1038/s41467-023-44533-z (PMC10784567; doi:10.1038/s41467-023-44533-z)
Supplement: Supplementary file 4 — Source Data [file 41467_2023_44533_MOESM4_ESM.zip › source data files/supp figures/Supp fig 9 HMEC DHES.xlsx]

## Sheet: Template
Cell Line:	HMEC
Seeding density (cells per well):	2000
Assay start date:	2016-03-11
Assay termination date:	2016-03-16
Drug 1 name:	CNJ 3185 (7C2-SG451ma)		DHES0815A
Drug 1 starting concentration:	10
Drug 1 units:	ug/mL
Drug 1 dilution ratio:	4
Drug 2 name:
Drug 2 starting concentration:	10
Drug 2 units:	ug/mL
Drug 2 dilution ratio:	4
Notes:	cells plated on 3/11; media removed on 3/12 and replaced with fresh media containing drug dilutions; assay terminated on 3/16 with CTG.
	1	2	3	4	5	6	7	8	9	10	11	12
A	840	1260	2500	3460	4180	4820	5060	5420	5500	5280	3700	2260
B	880	67140	708420	1041720	1266740	1316540	1396460	1345660	1307400	1316620	1328280	3500
C	1300	68680	680620	1022240	1305700	1339280	1399760	1385320	1364420	1319900	1373160	4580
D	1240	76460	714480	1107220	1345240	1449560	1414760	1311560	1342600	1334060	1308720	5040
E	920	10700	11420	367920	802680	1036900	1233180	1345360	1358520	1469000	1471940	5380
F	740	8000	7920	335800	820340	938180	1188900	1333440	1339120	1453160	1485500	4740
G	480	7980	7780	338300	780560	1119800	1335860	1504260	1622240	1642180	1599800	3940
H	400	540	1200	1780	2780	3780	4900	5440	5500	5180	4160	2700
		Mean	Std. Dev.	Std. Error	CV							Raw Data
	Neg. Control	1427900	111294	45435.4	0.0779422						Transposed->	Concentration	CNJ 3185 (7C2-SG451ma)	Error	Concentration	0	Error
												10	70760	2884.46	10	8893.33	903.352
Raw Data --->		10	2.5	0.625	0.15625	0.0390625	0.00976562	0.00244141	0.000610352	0.000152588		2.5	701173	10424.5	2.5	9040	1190.69
	CNJ 3185 (7C2-SG451ma)	70760	701173	1057060	1.30589e+06	1368460	1403660	1.34751e+06	1338140	1.32353e+06		0.625	1057060	25702.7	0.625	347340	10315.3
	Error	2884.46	10424.5	25702.7	22661.2	41077.9	5631.16	21312.8	16610.6	5351.1		0.15625	1.30589e+06	22661.2	0.15625	801193	11507.5
												0.0390625	1368460	41077.9	0.0390625	1.03163e+06	52495.4
		10	2.5	0.625	0.15625	0.0390625	0.00976562	0.00244141	0.000610352	0.000152588		0.00976562	1403660	5631.16	0.00976562	1.25265e+06	43525.9
	0	8893.33	9040	347340	801193	1.03163e+06	1.25265e+06	1.39435e+06	1439960	1.52145e+06		0.00244141	1.34751e+06	21312.8	0.00244141	1.39435e+06	55061
	Error	903.352	1190.69	10315.3	11507.5	52495.4	43525.9	55061	91311.9	60539.6		0.000610352	1338140	16610.6	0.000610352	1439960	91311.9
												0.000152588	1.32353e+06	5351.1	0.000152588	1.52145e+06	60539.6
												Percent of Control Data
Ratio of Control Data --->		10	2.5	0.625	0.15625	0.0390625	0.00976562	0.00244141	0.000610352	0.000152588		Concentration	CNJ 3185 (7C2-SG451ma)	Error	Concentration	0	Error
	CNJ 3185 (7C2-SG451ma)	4.95553	49.1052	74.029	91.4555	95.8372	98.3024	94.3703	93.7138	92.6904		10	4.95553	0.202007	10	0.622826	0.0632644
	Error	0.202007	0.730058	1.80004	1.58703	2.87681	0.394367	1.4926	1.16329	0.374753		2.5	49.1052	0.730058	2.5	0.633098	0.0833872
												0.625	74.029	1.80004	0.625	24.3252	0.722409
		10	2.5	0.625	0.15625	0.0390625	0.00976562	0.00244141	0.000610352	0.000152588		0.15625	91.4555	1.58703	0.15625	56.1099	0.805906
	0	0.622826	0.633098	24.3252	56.1099	72.2478	87.7265	97.6506	100.845	106.551		0.0390625	95.8372	2.87681	0.0390625	72.2478	3.67641
	Error	0.0632644	0.0833872	0.722409	0.805906	3.67641	3.04825	3.85608	6.39484	4.23976		0.00976562	98.3024	0.394367	0.00976562	87.7265	3.04825
												0.00244141	94.3703	1.4926	0.00244141	97.6506	3.85608
												0.000610352	93.7138	1.16329	0.000610352	100.845	6.39484
												0.000152588	92.6904	0.374753	0.000152588	106.551	4.23976
