# Supplementary material for: The HER2-directed antibody-drug conjugate DHES0815A in advanced and/or metastatic breast cancer: preclinical characterization and phase 1 trial results
Source: Nat Commun. 2024 Jan 11;15:466. doi: 10.1038/s41467-023-44533-z (PMC10784567; doi:10.1038/s41467-023-44533-z)
Supplement: Supplementary file 4 — Source Data [file 41467_2023_44533_MOESM4_ESM.zip › source data files/supp figures/Supp fig 9 RPTC DHES.xlsx]

## Sheet: Template
Cell Line:	RPTC (renal proximal tubule cells)
Seeding density (cells per well):	2000
Assay start date:	2016-03-09
Assay termination date:	2016-03-14
Drug 1 name:	CNJ 3185 (7C2-SG3451ma)		DHES
Drug 1 starting concentration:	10
Drug 1 units:	ug/mL
Drug 1 dilution ratio:	4
Drug 2 name:
Drug 2 starting concentration:	10
Drug 2 units:	ug/mL
Drug 2 dilution ratio:	4
Notes:	cells plated on 3/9; media removed on 3/10 and replaced with fresh media containing drug dilutions; assay terminated on 3/14 with CTG.
	1	2	3	4	5	6	7	8	9	10	11	12
A	860	1620	2120	2760	3340	3580	3920	3940	3940	3440	2800	1780
B	1340	418940	572600	701240	766260	863060	972080	894500	928200	948620	1029460	2760
C	1580	343960	509060	630080	693040	858420	793240	919560	842580	893280	903060	3520
D	1440	352060	558940	666940	726160	864820	825360	879500	879800	817060	897380	3680
E	1080	6720	15680	304140	546280	587660	852680	772160	835340	888280	1037940	4120
F	720	6100	14760	292160	413420	534780	653880	697700	767680	916880	998000	3280
G	360	3260	11620	234640	331560	541980	608480	664180	774640	861660	975740	2720
H	320	480	760	1320	1780	2580	2980	3240	3420	3300	2780	1820
		Mean	Std. Dev.	Std. Error	CV							Raw Data
	Neg. Control	973597	61066	24930.1	0.0627221						Transposed->	Concentration	CNJ 3185 (7C2-SG3451ma)	Error	Concentration	0	Error
												10	371653	23758.7	10	5360	1065.14
Raw Data --->		10	2.5	0.625	0.15625	0.0390625	0.00976562	0.00244141	0.000610352	0.000152588		2.5	546867	19310.2	2.5	14020	1229.04
	CNJ 3185 (7C2-SG3451ma)	371653	546867	666087	728487	862100	863560	897853	883527	886320		0.625	666087	20546.6	0.625	276980	21450.6
	Error	23758.7	19310.2	20546.6	21168.8	1908.86	55046.5	11685.2	24786.5	38137.2		0.15625	728487	21168.8	0.15625	430420	62564.4
												0.0390625	862100	1908.86	0.0390625	554807	16557.6
		10	2.5	0.625	0.15625	0.0390625	0.00976562	0.00244141	0.000610352	0.000152588		0.00976562	863560	55046.5	0.00976562	705013	74987.5
	0	5360	14020	276980	430420	554807	705013	711347	792553	888940		0.00244141	897853	11685.2	0.00244141	711347	31909.2
	Error	1065.14	1229.04	21450.6	62564.4	16557.6	74987.5	31909.2	21487.5	15944.1		0.000610352	883527	24786.5	0.000610352	792553	21487.5
												0.000152588	886320	38137.2	0.000152588	888940	15944.1
												Percent of Control Data
Ratio of Control Data --->		10	2.5	0.625	0.15625	0.0390625	0.00976562	0.00244141	0.000610352	0.000152588		Concentration	CNJ 3185 (7C2-SG3451ma)	Error	Concentration	0	Error
	CNJ 3185 (7C2-SG3451ma)	38.1732	56.1697	68.4151	74.8243	88.548	88.6979	92.2203	90.7487	91.0356		10	38.1732	2.4403	10	0.550536	0.109403
	Error	2.4403	1.98339	2.11038	2.17429	0.196062	5.65394	1.20021	2.54587	3.91715		2.5	56.1697	1.98339	2.5	1.44002	0.126237
												0.625	68.4151	2.11038	0.625	28.4492	2.20323
		10	2.5	0.625	0.15625	0.0390625	0.00976562	0.00244141	0.000610352	0.000152588		0.15625	74.8243	2.17429	0.15625	44.2093	6.42611
	0	0.550536	1.44002	28.4492	44.2093	56.9853	72.4133	73.0638	81.4047	91.3047		0.0390625	88.548	0.196062	0.0390625	56.9853	1.70067
	Error	0.109403	0.126237	2.20323	6.42611	1.70067	7.70211	3.27746	2.20702	1.63764		0.00976562	88.6979	5.65394	0.00976562	72.4133	7.70211
												0.00244141	92.2203	1.20021	0.00244141	73.0638	3.27746
												0.000610352	90.7487	2.54587	0.000610352	81.4047	2.20702
												0.000152588	91.0356	3.91715	0.000152588	91.3047	1.63764
