# Supplementary material for: The HER2-directed antibody-drug conjugate DHES0815A in advanced and/or metastatic breast cancer: preclinical characterization and phase 1 trial results
Source: Nat Commun. 2024 Jan 11;15:466. doi: 10.1038/s41467-023-44533-z (PMC10784567; doi:10.1038/s41467-023-44533-z)
Supplement: Supplementary file 4 — Source Data [file 41467_2023_44533_MOESM4_ESM.zip › source data files/in vivo/fig 4c BC207.xls]

## Sheet: OverlayFits_studyId_45140_analy
GROUPNAME	GROUPNUMBER	DAY	FITTEDVALS
1-Histidine buffer #8	1	0	203.432
1-Histidine buffer #8	1	10	377.932
1-Histidine buffer #8	1	14	415.388
1-Histidine buffer #8	1	18	488.727
1-Histidine buffer #8	1	21	567.305
1-Histidine buffer #8	1	24	653.114
1-Histidine buffer #8	1	28	755.294
1-Histidine buffer #8	1	3	262.616
1-Histidine buffer #8	1	31	805.018
1-Histidine buffer #8	1	35	844.678
1-Histidine buffer #8	1	7	341.696
2-Hu anti-Her2 Trastuzumab-MCC-DM1 (7mg/kg)	2	0	201.557
2-Hu anti-Her2 Trastuzumab-MCC-DM1 (7mg/kg)	2	10	301.734
2-Hu anti-Her2 Trastuzumab-MCC-DM1 (7mg/kg)	2	14	339.52
2-Hu anti-Her2 Trastuzumab-MCC-DM1 (7mg/kg)	2	18	413.007
2-Hu anti-Her2 Trastuzumab-MCC-DM1 (7mg/kg)	2	21	491.85
2-Hu anti-Her2 Trastuzumab-MCC-DM1 (7mg/kg)	2	24	581.275
2-Hu anti-Her2 Trastuzumab-MCC-DM1 (7mg/kg)	2	28	695.065
2-Hu anti-Her2 Trastuzumab-MCC-DM1 (7mg/kg)	2	3	234.681
2-Hu anti-Her2 Trastuzumab-MCC-DM1 (7mg/kg)	2	31	757.485
2-Hu anti-Her2 Trastuzumab-MCC-DM1 (7mg/kg)	2	35	816.7
2-Hu anti-Her2 Trastuzumab-MCC-DM1 (7mg/kg)	2	7	277.482
3-Thio Hu anti-Her2 7C2 LC K149C-SG3451-mono amide (7mg/kg)	3	0	200.349
3-Thio Hu anti-Her2 7C2 LC K149C-SG3451-mono amide (7mg/kg)	3	10	212.842
3-Thio Hu anti-Her2 7C2 LC K149C-SG3451-mono amide (7mg/kg)	3	14	166.293
3-Thio Hu anti-Her2 7C2 LC K149C-SG3451-mono amide (7mg/kg)	3	18	136.69
3-Thio Hu anti-Her2 7C2 LC K149C-SG3451-mono amide (7mg/kg)	3	21	124.392
3-Thio Hu anti-Her2 7C2 LC K149C-SG3451-mono amide (7mg/kg)	3	24	117.766
3-Thio Hu anti-Her2 7C2 LC K149C-SG3451-mono amide (7mg/kg)	3	28	113.705
3-Thio Hu anti-Her2 7C2 LC K149C-SG3451-mono amide (7mg/kg)	3	3	227.221
3-Thio Hu anti-Her2 7C2 LC K149C-SG3451-mono amide (7mg/kg)	3	31	111.923
3-Thio Hu anti-Her2 7C2 LC K149C-SG3451-mono amide (7mg/kg)	3	35	110.075
3-Thio Hu anti-Her2 7C2 LC K149C-SG3451-mono amide (7mg/kg)	3	7	238.685
4-Thio Hu anti-Her2 7C2 LC K149C-SG3451-mono amide (15 mg/kg)	4	0	200.523
4-Thio Hu anti-Her2 7C2 LC K149C-SG3451-mono amide (15 mg/kg)	4	10	185.108
4-Thio Hu anti-Her2 7C2 LC K149C-SG3451-mono amide (15 mg/kg)	4	14	135.586
4-Thio Hu anti-Her2 7C2 LC K149C-SG3451-mono amide (15 mg/kg)	4	18	123.194
4-Thio Hu anti-Her2 7C2 LC K149C-SG3451-mono amide (15 mg/kg)	4	21	123.204
4-Thio Hu anti-Her2 7C2 LC K149C-SG3451-mono amide (15 mg/kg)	4	24	119.619
4-Thio Hu anti-Her2 7C2 LC K149C-SG3451-mono amide (15 mg/kg)	4	28	107.954
4-Thio Hu anti-Her2 7C2 LC K149C-SG3451-mono amide (15 mg/kg)	4	3	226.333
4-Thio Hu anti-Her2 7C2 LC K149C-SG3451-mono amide (15 mg/kg)	4	31	96.1587
4-Thio Hu anti-Her2 7C2 LC K149C-SG3451-mono amide (15 mg/kg)	4	35	80.1685
4-Thio Hu anti-Her2 7C2 LC K149C-SG3451-mono amide (15 mg/kg)	4	7	226.112
