# Supplementary material for: The HER2-directed antibody-drug conjugate DHES0815A in advanced and/or metastatic breast cancer: preclinical characterization and phase 1 trial results
Source: Nat Commun. 2024 Jan 11;15:466. doi: 10.1038/s41467-023-44533-z (PMC10784567; doi:10.1038/s41467-023-44533-z)
Supplement: Supplementary file 4 — Source Data [file 41467_2023_44533_MOESM4_ESM.zip › source data files/in vitro/Fig 2c bystander source data.xlsx]

## Sheet: Sheet1
% cells	SK-BR-3	MCF7	SKBR3 co-culture		MCF7 co-culture
untreated	85	100	90.6		101.7
	100	81.1	113.3		100
	108.7	104.8	100		107.2
	106.3	100	96.1		100
	100	114.1	100		91.1
T-DM1	7.5	93.6	1.7		102.9
	10.1	95.3	1.7		99.9
	9.2	102.4	2.1		93.3
	37.5	97.2	2		99.9
	3.8	91.4	0.5		113.4
T-SPP-DM1	6.8	93	1.7		46.1
	7	93.1	2.1		45.7
	7	99.8	1.4		33
	37.5	83.3	0.8		43.1
DHES0815A	44.8	93	34.5		58.8
	42.5	92.3	43		56.7
	43	103.2	42.9		53
	62.5	97.2	40.5		57.8
	35.6	70.3	29.8		58.5
