# Supplementary material for: The HER2-directed antibody-drug conjugate DHES0815A in advanced and/or metastatic breast cancer: preclinical characterization and phase 1 trial results
Source: Nat Commun. 2024 Jan 11;15:466. doi: 10.1038/s41467-023-44533-z (PMC10784567; doi:10.1038/s41467-023-44533-z)
Supplement: Supplementary file 4 — Source Data [file 41467_2023_44533_MOESM4_ESM.zip › source data files/in vitro/fig 1 c.xlsx]

## Sheet: Values
nM
PBD dimer	MES-SA	Raw quadruplicats		Ave	Normalized Ave	Normalized replicates		SE		MES-SA/Dx5	Raw quadruplicats		Ave	Normalized Ave	Normalized replicates		SE		BJAB	Raw quadruplicats		Ave	Normalized Ave	Normalized replicates		SE		KPL-4	Raw quadruplicats		Ave	Normalized Ave	Normalized replicates		SE		HCC1569X2	Raw quadruplicats		Ave	Normalized Ave	Normalized replicates		SE		T-47D	Raw quadruplicats		Ave
25.8	0.00051347	280	400	310	0.000513466	0.000463776	0.000662537	4.96903e-05		0.0095318	2880	4920	3980	0.00953179	0.00689738	0.011783	0.00100358		0.0003916	280	440	260	0.000391596	0.000421719	0.000662701	0.000102889		0.0013974	680	600	740	0.00139739	0.00128408	0.00113302	0.000113302		0.15954	31560	38760	33080	0.159545	0.152214	0.186939	0.00951553		0.037907	7720	8160	8330
		280	280			0.000463776	0.000463776				4080	4040			0.00977128	0.00967549				120	200			0.000180737	0.000301228				840	840			0.00158622	0.00158622				32320	29680			0.155879	0.143147				7840	9600
8.6	0.00069566	560	600	420	0.000695664	0.000927552	0.000993805	0.000158871		0.038127	19160	14000	15920	0.0381272	0.0458867	0.0335289	0.00273399		0.00022592	160	200	150	0.000225921	0.000240982	0.000301228	3.79036e-05		0.00045321	200	240	240	0.000453206	0.000377672	0.000453206	3.08368e-05		0.096363	19440	21080	19980	0.0963635	0.093759	0.101669	0.00236081		0.013333	2880	3080	2930
		200	320			0.000331268	0.000530029				14720	15800			0.0352533	0.0378398				80	160			0.000120491	0.000240982				280	240			0.000528741	0.000453206				20480	18920			0.098775	0.0912511				3200	2560
2.8667	0.00089442	600	720	540	0.000894425	0.000993805	0.00119257	0.0001283		0.14353	62600	60320	59930	0.143528	0.149922	0.144462	0.00351858		0.00036147	320	280	240	0.000361473	0.000481964	0.000421719	5.49964e-05		0.00054762	280	360	290	0.000547624	0.000528741	0.00067981	6.44998e-05		0.020691	4680	4440	4290	0.0206907	0.0225716	0.0214141	0.000984884		0.007463	1760	1520	1640
		360	480			0.000596283	0.000795044				55760	61040			0.133541	0.146186				160	200			0.000240982	0.000301228				200	320			0.000377672	0.000604275				3720	4320			0.0179415	0.0208353				1600	1680
0.95556	0.021201	11960	10920	12800	0.0212012	0.0198099	0.0180873	0.00252605		0.37093	158560	147720	154880	0.370926	0.379739	0.353778	0.00590467		0.0004669	320	560	310	0.000466903	0.000481964	0.000843437	0.000135552		0.0013219	800	840	700	0.00132185	0.00151069	0.00158622	0.000170302		0.043069	11680	9360	8930	0.0430694	0.0563326	0.0451432	0.00514857		0.03777	9640	7520	8300
		11000	17320			0.0182198	0.0286878				155600	157640			0.37265	0.377536				160	200			0.000240982	0.000301228				440	720			0.000830878	0.00135962				6680	8000			0.0322176	0.038584				9720	6320
0.31852	0.1552	88080	91520	93700	0.155199	0.145891	0.151588	0.0046174		0.59056	235040	256080	246590	0.590564	0.562903	0.613292	0.0206533		0.0017321	960	1160	1150	0.00173206	0.00144589	0.00174712	0.000102521		0.055272	23000	33360	29270	0.0552723	0.0434323	0.0629957	0.00567601		0.30973	57960	66760	64220	0.309733	0.279541	0.321983	0.0108635		0.13465	30560	28360	29590
		93960	101240			0.15563	0.167688				265880	229360			0.636762	0.549299				1200	1280			0.00180737	0.00192786				35360	25360			0.0667724	0.0478888				64040	68120			0.308865	0.328542				28560	30880
0.10617	0.27717	165480	165520	167340	0.277172	0.274091	0.274158	0.00344503		0.7545	303560	310400	315040	0.754496	0.727003	0.743384	0.018492		0.01226	10040	8640	8140	0.01226	0.0151216	0.013013	0.00114374		0.16939	71520	72480	89700	0.169386	0.135056	0.136868	0.019495		0.515	99760	109120	106780	0.515	0.481142	0.526285	0.0246326		0.23663	55160	49280	52000
		164800	173560			0.272965	0.287475				308400	337800			0.738594	0.809005				6640	7240			0.0100008	0.0109044				103840	110960			0.196087	0.209532				98000	120240			0.472654	0.579917				52760	50800
0.035391	0.44559	255640	262680	269020	0.445589	0.423427	0.435088	0.0110373		0.8193	325560	340640	342100	0.819303	0.779691	0.815806	0.0145422		0.10983	81080	84240	72920	0.109828	0.122118	0.126877	0.00853259		0.68049	335640	348800	360360	0.680489	0.633809	0.65866	0.0204593		0.75234	158600	153480	155990	0.752339	0.764927	0.740233	0.0195252		0.47531	101080	100440	104450
		271160	286600			0.449134	0.474708				352640	349560			0.844546	0.837169				62600	63760			0.0942842	0.0960313				380200	376800			0.717955	0.711534				146360	165520			0.705894	0.798302				109320	106960
0.011797	0.7294	433280	438040	440370	0.729403	0.71766	0.725544	0.00722086		0.91362	386160	367600	381480	0.913615	0.924823	0.880374	0.0120488		0.67055	453840	437680	445210	0.670547	0.683545	0.659206	0.021314		0.91591	471600	502680	485030	0.915911	0.890551	0.949241	0.0123431		0.86327	171400	195120	178990	0.863268	0.826662	0.941063	0.0267465		0.83331	206200	179960	183120
		437080	453080			0.723954	0.750455				381240	390920			0.91304	0.936223				478360	410960			0.720476	0.618962				480480	485360			0.907319	0.916534				172000	177440			0.829555	0.855792				169400	176920
0.0039323	0.9524	564600	576840	575000	0.952397	0.935171	0.955444	0.00589267		0.98889	410320	404280	412910	0.988888	0.982685	0.968219	0.0208477		1.0328	671283	673560	685740	1.03282	1.01104	1.01447	0.0126759		0.91198	497560	432280	482950	0.911984	0.939572	0.8163	0.0325356		0.9756	201720	205120	202280	0.975596	0.972895	0.989293	0.0111941		1.045	221200	237720	229630
		580640	577920			0.961738	0.957233				398960	438080			0.955478	1.04917				690760	707360			1.04038	1.06538				509080	492880			0.961326	0.930735				206320	195960			0.995081	0.945114				226760	232840
0.001	1	586680	613720	603740	1	0.971743	1.01653	0.0114355		1	429440	386720	417550	1	1.02848	0.926165	0.0249025		1	698080	672120	663950	1	1.0514	1.01231	0.021296		1	511600	517360	529560	1	0.966085	0.976962	0.0166252		1	200000	211480	207340	1	0.964599	1.01997	0.0165927		1	212600	219880	219750
		598440	616120			0.991221	1.02051				423400	430640			1.01401	1.03135				654480	631120			0.985737	0.950554				546040	543240			1.03112	1.02583				214680	203200			1.0354	0.980033				230880	215640
monoamine
88	0.0011681	440	440	610	0.00116811	0.000842573	0.000842573	0.0001886		0.0013391	440	520	550	0.00133914	0.00107132	0.0012661	0.00012174		0.0028136	1800	1800	1840	0.00281358	0.00275242	0.00275242	6.11649e-05		0.0066027	3720	3040	3500	0.00660265	0.00701768	0.00573488	0.000338165		0.17782	40400	37760	38490	0.177824	0.186648	0.174451	0.00543219		0.089757	22560	24400	23650
		800	760			0.00153195	0.00145535				560	680			0.00136349	0.00165567				1800	1960			0.00275242	0.00299708				3400	3840			0.00641401	0.00724405				35480	40320			0.163918	0.186279				22840	24800
29.333	0.001532	680	720	800	0.00153195	0.00130216	0.00137876	0.000136306		0.0076696	2520	3480	3150	0.00766965	0.00613572	0.00847313	0.000838154		0.0026301	1320	1800	1720	0.00263009	0.00201844	0.00275242	0.000211881		0.0090173	4040	4920	4780	0.00901734	0.00762135	0.00928144	0.000486598		0.18776	40440	41320	40640	0.187757	0.186833	0.190899	0.00242598		0.12763	32000	37200	33630
		800	1000			0.00153195	0.00191494				2640	3960			0.00642789	0.00964184				1800	1960			0.00275242	0.00299708				4920	5240			0.00928144	0.00988511				41560	39240			0.192007	0.181289				34240	31080
9.7778	0.0020681	760	920	1080	0.00206813	0.00145535	0.00176174	0.0002744		0.075333	33320	30960	30940	0.075333	0.0811278	0.0753817	0.00207612		0.001101	760	520	720	0.00110097	0.00116213	0.000795144	0.000105941		0.0015846	600	880	840	0.00158464	0.00113188	0.0016601	0.00015403		0.16147	32760	33240	34950	0.161469	0.151351	0.153569	0.00646333		0.03465	7240	9040	9130
		1280	1360			0.00245112	0.00260432				30040	29440			0.0731416	0.0716807				760	840			0.00116213	0.00128446				960	920			0.00181101	0.00173555				34880	38920			0.161146	0.179811				8880	11360
3.2593	0.0035809	1360	1720	1870	0.00358093	0.00260432	0.00329369	0.000396011		0.32237	142920	133280	132400	0.322369	0.347983	0.324511	0.00938653		0.0012998	720	720	850	0.00129975	0.00110097	0.00110097	0.000160618		0.0020185	1000	1080	1070	0.00201853	0.00188647	0.00203739	0.000116799		0.042365	8360	9200	9170	0.0423654	0.0386232	0.042504	0.00217271		0.0040229	720	1000	1060
		2120	2280			0.00405967	0.00436606				127680	125720			0.310876	0.306104				800	1160			0.0012233	0.00177378				960	1240			0.00181101	0.00233923				8640	10480			0.0399168	0.0484176				1200	1320
1.0864	0.06731	23040	33000	35150	0.0673101	0.0441202	0.063193	0.00993558		0.68343	293120	287960	280690	0.683426	0.713691	0.701127	0.0142107		0.0022784	880	1160	1490	0.00227839	0.00134563	0.00177378	0.000426969		0.014054	8600	8680	7450	0.0140542	0.0162237	0.0163746	0.00132264		0.20859	44440	47400	45150	0.208593	0.205313	0.218988	0.00806315		0.075411	18160	19160	19870
		36360	48200			0.0696272	0.0923				272760	268920			0.664118	0.654769				1880	2040			0.00287475	0.00311941				5920	6600			0.0111679	0.0124507				40520	48240			0.187203	0.222869				19480	22680
0.36214	0.26214	123640	139680	136890	0.262136	0.236763	0.267479	0.0149078		0.81649	319280	350680	335340	0.816489	0.777386	0.853838	0.0185847		0.01101	7440	6680	7200	0.0110097	0.0113767	0.0102145	0.000290131		0.11683	62360	65680	61930	0.116829	0.11764	0.123903	0.00307927		0.62864	127880	140800	136070	0.628644	0.590806	0.650497	0.0197081		0.1835	56240	47040	48350
		126480	157760			0.242201	0.302101				325560	345840			0.792676	0.842054				7520	7160			0.011499	0.0109485				57720	61960			0.108887	0.116886				145640	129960			0.672857	0.600416				48840	41280
0.12071	0.50415	247840	259320	263270	0.504146	0.474598	0.496582	0.0116151		0.83748	337320	348200	343960	0.837477	0.821309	0.8478	0.00586245		0.047953	46040	28960	31360	0.0479533	0.0704008	0.0442834	0.00760591		0.65263	298800	322080	345950	0.652625	0.563678	0.607595	0.0428285		0.83881	183720	177560	181560	0.838808	0.848787	0.820328	0.0115336		0.39	110480	105120	102760
		273000	272920			0.522778	0.522625				346680	343640			0.844099	0.836697				25560	24880			0.0390844	0.0380446				402320	360600			0.758965	0.680262				177360	187600			0.819404	0.866713				104400	91040
0.040238	0.94313	473480	500920	492510	0.943126	0.906685	0.959231	0.0155748		0.95449	406400	382320	392020	0.954493	0.989506	0.930876	0.0155835		0.85741	478920	542760	560720	0.857409	0.732327	0.829946	0.054976		0.98281	499920	540760	520980	0.982814	0.943085	1.02013	0.016811		1.0212	213120	227560	221030	1.02116	0.984615	1.05133	0.0142499		0.85654	218640	205520	225690
		485480	510160			0.929664	0.976925				380200	399160			0.925714	0.971878				652560	568640			0.997844	0.86952				529280	513960			0.998472	0.969571				219720	223720			1.01511	1.03359				231440	247160
0.013413	1.0243	530120	531120	534920	1.02434	1.01515	1.01706	0.00559485		0.99895	407880	414520	410280	0.998953	0.993109	1.00928	0.00375266		1.0313	679320	665720	674460	1.03133	1.03876	1.01797	0.0059146		1.0173	517640	548440	539280	1.01734	0.976513	1.03462	0.013746		1.0521	226000	230360	227720	1.05207	1.04412	1.06426	0.00442814		1.0066	260360	261520	265230
		542960	535480			1.03973	1.02541				410600	408120			0.999732	0.993694				682400	670400			1.04347	1.02512				543640	547400			1.02556	1.03265				226680	227840			1.04726	1.05262				274440	264600
0.001	1	502320	519760	522210	1	0.961912	0.995308	0.0205185		1	424240	408760	410710	1	1.03294	0.995252	0.0131021		1	663040	663240	653970	1	1.01387	1.01417	0.0124922		1	518640	549160	530090	1	0.9784	1.03598	0.0136666		1	216240	210520	216450	1	0.99903	0.972603	0.015377		1	252720	257280	263490
		552440	514320			1.05789	0.984891				411760	398080			1.00256	0.969248				660040	629560			1.00928	0.962674				519000	533560			0.979079	1.00655				225800	213240			1.0432	0.98517				273600	270360
monoamide
120	0.00052045	200	320	290	0.00052045	0.000358931	0.00057429	5.38397e-05		0.16645	67280	79120	69190	0.166446	0.161851	0.190334	0.00807725		0.0021016	1520	1200	1410	0.00210162	0.00226558	0.00178862	0.000254554		0.001975	1120	1240	1100	0.00197501	0.00201092	0.00222637	9.50069e-05		0.18779	39920	41280	40980	0.187792	0.182935	0.189167	0.00162836		0.080675	19600	20400	21120
		320	320			0.00057429	0.00057429				64520	65840			0.155212	0.158387				1080	1840			0.00160975	0.00274254				1040	1000			0.00186728	0.00179546				41280	41440			0.189167	0.1899				22360	22120
40	0.0013998	440	760	780	0.00139983	0.000789648	0.00136394	0.000264572		0.55982	257520	237520	232710	0.559816	0.6195	0.571387	0.0234525		0.00053658	200	360	360	0.000536585	0.000298103	0.000536585	8.7759e-05		0.00068227	320	400	380	0.000682275	0.000574548	0.000718184	4.63586e-05		0.094125	20680	19640	20540	0.0941252	0.0947667	0.0900009	0.00216044		0.0056152	1400	1400	1470
		760	1160			0.00136394	0.0020818				223520	212280			0.537708	0.510669				400	480			0.000596205	0.000715446				360	440			0.000646366	0.000790003				20040	21800			0.0918339	0.0998992				1720	1360
13.333	0.087579	36520	44360	48800	0.0875792	0.0655408	0.0796109	0.012591		0.78188	336160	314600	325020	0.781881	0.80868	0.756814	0.0108207		0.00071545	280	480	480	0.000715446	0.000417344	0.000715446	0.000106095		0.0069664	4160	4200	3880	0.00696639	0.00746912	0.00754094	0.000319841		0.061635	12280	13320	13450	0.061635	0.0562735	0.0610393	0.00279935		0.036594	10480	7680	9580
		45320	69000			0.0813338	0.123831				322440	326880			0.775674	0.786355				600	560			0.000894308	0.000834687				3680	3480			0.0066073	0.0062482				13040	15160			0.0597562	0.0694712				11320	8840
4.4444	0.26548	131680	134560	147930	0.265483	0.23632	0.241489	0.0162849		0.87409	354680	353040	363350	0.874089	0.853232	0.849287	0.0137118		0.001252	440	840	840	0.00125203	0.000655826	0.00125203	0.00022308		0.072124	33200	46200	40170	0.0721237	0.0596093	0.0829503	0.00512269		0.54624	121040	118520	119200	0.546238	0.55467	0.543122	0.00611111		0.16338	46880	39120	42770
		155440	170040			0.278961	0.305163				369080	376600			0.887873	0.905964				920	1160			0.00137127	0.00172899				43120	38160			0.0774203	0.0685148				121520	115720			0.556869	0.530291				40720	44360
1.4815	0.49141	247000	269800	273820	0.491413	0.44328	0.484198	0.0225117		0.88109	359280	376280	366260	0.881089	0.864298	0.905194	0.00936133		0.013012	9720	8480	8730	0.0130122	0.0144878	0.0126395	0.000522247		0.63911	347320	321280	355960	0.639112	0.6236	0.576846	0.0298483		0.86954	181040	197600	189750	0.869535	0.829621	0.905508	0.015733		0.40322	105520	110480	105560
		270840	307640			0.486064	0.552108				361000	368480			0.868436	0.88643				8640	8080			0.012878	0.0120433				401080	354160			0.720124	0.63588				188840	191520			0.865365	0.877646				108480	97760
0.49383	0.85584	428320	483840	476880	0.855835	0.768687	0.868326	0.0297481		0.97015	413280	413760	403280	0.970146	0.994202	0.995357	0.0145505		0.21569	222200	128840	144710	0.215692	0.331192	0.192038	0.0397099		0.93254	517920	522800	519390	0.932545	0.929905	0.938667	0.00813534		1.0178	222280	216480	222110	1.01783	1.01861	0.992026	0.009078		0.89434	239600	231160	234130
		494120	501240			0.886775	0.899553				389920	396160			0.938007	0.953018				127360	100440			0.189832	0.149707				529160	507680			0.950086	0.91152				225320	224360			1.03254	1.02814				242080	223680
0.16461	0.96576	510360	541880	538130	0.965758	0.91592	0.972488	0.019044		0.99387	417080	411920	413140	0.993866	1.00334	0.990931	0.00493549		1.0886	748320	741960	730380	1.08864	1.11538	1.1059	0.020637		0.99754	553360	562800	555590	0.99754	0.993536	1.01049	0.00554108		0.98236	198360	220720	214370	0.982357	0.908991	1.01146	0.0250031		0.99267	261200	249480	259870
		561920	538360			1.00845	0.966171				407920	415640			0.981308	0.99988				742160	689080			1.1062	1.02708				557840	548360			1.00158	0.984559				221840	216560			1.01659	0.992393				266040	262760
0.05487	0.94968	513560	512160	529170	0.949678	0.921663	0.919151	0.0197451		1.0076	421800	419760	418840	1.00758	1.0147	1.00979	0.00961269		1.0157	691600	670800	681430	1.01568	1.03084	0.999836	0.00668009		0.99551	555520	580280	554460	0.995511	0.997415	1.04187	0.0180831		1.0289	228920	227280	224520	1.02887	1.04903	1.04152	0.0196074		1.0012	264240	264240	262100
		559400	531560			1.00393	0.953967				426240	407560			1.02538	0.980442				685160	678160			1.02124	1.01081				531320	550720			0.953964	0.988796				211800	230080			0.97058	1.05435				259880	260040
0.01	1	529160	567720	557210	1	0.94966	1.01886	0.0211307		1	412120	424040	415690	1	0.991412	1.02009	0.00683488		1	677960	686960	670910	1	1.01051	1.02392	0.0124534		1	586640	570920	556960	1	1.05329	1.02506	0.0316589		1	220160	211640	218220	1	1.00889	0.969847	0.0101028		1	260920	263880	261790
		548480	583480			0.984333	1.04715				412080	414520			0.991316	0.997185				647880	670840			0.965673	0.999896				564320	505960			1.01321	0.908431				221040	220040			1.01292	1.00834				271680	250680
[truncated: 28 more columns]
