# Supplementary material for: The HER2-directed antibody-drug conjugate DHES0815A in advanced and/or metastatic breast cancer: preclinical characterization and phase 1 trial results
Source: Nat Commun. 2024 Jan 11;15:466. doi: 10.1038/s41467-023-44533-z (PMC10784567; doi:10.1038/s41467-023-44533-z)
Supplement: Supplementary file 4 — Source Data [file 41467_2023_44533_MOESM4_ESM.zip › source data files/supp figures/Supp fig 9 RPTC MHES.xlsx]

## Sheet: Template
Cell Line:	RPTC (renal proximal tubule cells)
Seeding density (cells per well):	2000
Assay start date:	2016-03-09
Assay termination date:	2016-03-14
Drug 1 name:	7C2 (MHES)
Drug 1 starting concentration:	10
Drug 1 units:	ug/mL
Drug 1 dilution ratio:	4
Drug 2 name:
Drug 2 starting concentration:	10
Drug 2 units:	ug/mL
Drug 2 dilution ratio:	4
Notes:	cells plated on 3/9; media removed on 3/10 and replaced with fresh media containing drug dilutions; assay terminated on 3/14 with CTG.
	1	2	3	4	5	6	7	8	9	10	11	12
A	1480	2560	3200	3620	4160	4400	4200	4480	3680	3460	2760	1600
B	2500	890840	1000680	872260	914300	1021500	926380	1046140	967420	891180	937860	2820
C	2720	827000	863940	863380	872500	913860	924620	985980	864380	897120	887920	3300
D	2620	808860	881700	838120	840420	908740	878560	850100	764340	840740	776000	3680
E	2000	7360	229880	496100	533760	641860	872460	962680	829140	946660	848920	3680
F	1140	10460	164600	385400	534420	645740	751440	748280	713980	846460	872440	3180
G	800	7060	149700	390140	465500	576140	712260	827780	838660	889340	811460	2540
H	540	880	1420	1820	2520	3220	3540	3600	3580	3260	2740	1800
		Mean	Std. Dev.	Std. Error	CV							Raw Data
	Neg. Control	855767	57312.9	23397.9	0.0669726						Transposed->	Concentration	7C2 (MHES)	Error	Concentration	0	Error
												10	842233	24861.1	10	8293.33	1086.79
Raw Data --->		10	2.5	0.625	0.15625	0.0390625	0.00976562	0.00244141	0.000610352	0.000152588		2.5	915440	42927.3	2.5	181393	24621.9
	7C2 (MHES)	842233	915440	857920	875740	948033	909853	960740	865380	876347		0.625	857920	10226.5	0.625	423880	36135.9
	Error	24861.1	42927.3	10226.5	21388.8	36763.1	15654.9	57981.9	58626.3	17885.7		0.15625	875740	21388.8	0.15625	511227	22864.1
												0.0390625	948033	36763.1	0.0390625	621247	22581.1
		10	2.5	0.625	0.15625	0.0390625	0.00976562	0.00244141	0.000610352	0.000152588		0.00976562	909853	15654.9	0.00976562	778720	48215.3
	0	8293.33	181393	423880	511227	621247	778720	846247	793927	894153		0.00244141	960740	57981.9	0.00244141	846247	62576.9
	Error	1086.79	24621.9	36135.9	22864.1	22581.1	48215.3	62576.9	40067.7	29025.2		0.000610352	865380	58626.3	0.000610352	793927	40067.7
												0.000152588	876347	17885.7	0.000152588	894153	29025.2
												Percent of Control Data
Ratio of Control Data --->		10	2.5	0.625	0.15625	0.0390625	0.00976562	0.00244141	0.000610352	0.000152588		Concentration	7C2 (MHES)	Error	Concentration	0	Error
	7C2 (MHES)	98.4186	106.973	100.252	102.334	110.782	106.32	112.267	101.123	102.405		10	98.4186	2.90512	10	0.969112	0.126996
	Error	2.90512	5.01623	1.19501	2.49937	4.29592	1.82934	6.77544	6.85073	2.09002		2.5	106.973	5.01623	2.5	21.1966	2.87718
												0.625	100.252	1.19501	0.625	49.5322	4.22264
		10	2.5	0.625	0.15625	0.0390625	0.00976562	0.00244141	0.000610352	0.000152588		0.15625	102.334	2.49937	0.15625	59.739	2.67177
	0	0.969112	21.1966	49.5322	59.739	72.5953	90.9968	98.8875	92.7737	104.486		0.0390625	110.782	4.29592	0.0390625	72.5953	2.6387
	Error	0.126996	2.87718	4.22264	2.67177	2.6387	5.63417	7.31238	4.68208	3.39172		0.00976562	106.32	1.82934	0.00976562	90.9968	5.63417
												0.00244141	112.267	6.77544	0.00244141	98.8875	7.31238
												0.000610352	101.123	6.85073	0.000610352	92.7737	4.68208
												0.000152588	102.405	2.09002	0.000152588	104.486	3.39172
