# Supplementary material for: The HER2-directed antibody-drug conjugate DHES0815A in advanced and/or metastatic breast cancer: preclinical characterization and phase 1 trial results
Source: Nat Commun. 2024 Jan 11;15:466. doi: 10.1038/s41467-023-44533-z (PMC10784567; doi:10.1038/s41467-023-44533-z)
Supplement: Supplementary file 4 — Source Data [file 41467_2023_44533_MOESM4_ESM.zip › source data files/in vitro/free drug screen source data.xls]

## Sheet: drug_response_PBD,amine,amide
primary	celllinename	tissue	ic50_SG.2057 Project10	ic50_SG.2057 Project14	ic50_SG.2057 Project15	ic50_SG.2057 Project19	ic50_SG.2057 Project31	ic50_SG.2057 Project37	ic50_SG.2057 Project9				ic50_monoamine Project31	ic50_monoamine Project37			ic50 monoamideProject19	ic50_monoamideProject31	ic50_monoamideProject37
CL587290	1624-16997 (Tumor B)	Lung	0.000908734	NA	NA	NA	NA	NA	NA				NA	NA			NA	NA	NA
CL586052	105KC (DODx)	Cartilage	NA	NA	NA	NA	NA	NA	0.00356242				NA	NA			NA	NA	NA
CL587311	4498-16820 Mel-BR1 X1	Skin	0.000910847	NA	NA	NA	NA	NA	NA				NA	NA			NA	NA	NA
CL132771	A172	Brain	NA	NA	NA	NA	NA	NA	0.000554459				NA	NA			NA	NA	NA
CL130740	4T1 Luciferase	Breast	0.00301281	NA	NA	NA	NA	NA	NA				NA	NA			NA	NA	NA
CL586070	769-P	Kidney	NA	0.0108056	NA	0.00284753	NA	NA	0.00273013				NA	NA			0.0353475	NA	NA
CL585320	A-673	Skeletal Muscle	NA	NA	NA	NA	NA	NA	6.60584e-05				NA	NA			NA	NA	NA
CL587297	1624-17095 (Tumor B)	Lung	0.0055071	NA	NA	NA	NA	NA	NA				NA	NA			NA	NA	NA
CL587298	1624-17147 (Tumor A)	Lung	0.00126767	NA	NA	NA	NA	NA	NA				NA	NA			NA	NA	NA
CL587301	4498-14745 Mel-BR3	Skin	0.000390459	NA	NA	NA	NA	NA	NA				NA	NA			NA	NA	NA
CL131311	624 mel	Skin	NA	0.0283829	NA	0.00128367	0.00055732	NA	0.0010624				0.00557725	NA			NA	0.0547784	NA
CL587284	51BLim 10	Colon	0.000371442	NA	NA	NA	NA	NA	NA				NA	NA			NA	NA	NA
CL586950	8505C	Thyroid	NA	NA	NA	NA	NA	NA	0.000594898				NA	NA			NA	NA	NA
CL129312	ABC-1	Lung	NA	NA	NA	0.00057633	NA	NA	0.00023157				NA	NA			NA	NA	NA
CL587243	AGS	Stomach	NA	NA	NA	0.00915398	NA	0.00015014	0.000282241				NA	0.00538485			0.0381837	NA	0.0132759
CL587273	ALL-SIL	Blood	NA	NA	NA	NA	NA	NA	NA				NA	NA			NA	NA	NA
CL587299	1624-17147 (Tumor B)	Lung	0.00155037	NA	NA	NA	NA	NA	NA				NA	NA			NA	NA	NA
CL133693	A2780	Ovary	NA	NA	NA	0.000544839	NA	2.67598e-05	0.000472166				NA	0.000786856			0.00312504	NA	0.00311366
CL584462	22Rv1	Prostate	NA	NA	NA	NA	NA	NA	NA				NA	NA			NA	NA	NA
CL130839	66c14	Breast	0.000725188	NA	NA	NA	NA	NA	NA				NA	NA			NA	NA	NA
CL134175	A2780ADR	Ovary	NA	NA	NA	NA	NA	NA	NA				NA	NA			NA	NA	NA
CL587291	1624-17091 (Tumor B)	Lung	0.00211723	NA	NA	NA	NA	NA	NA				NA	NA			NA	NA	NA
CL586892	8305C	Thyroid	NA	NA	NA	NA	NA	NA	0.00070583				NA	NA			NA	NA	NA
CL587312	4498-1636 Mel-nBR1	Skin	0.000564784	NA	NA	NA	NA	NA	NA				NA	NA			NA	NA	NA
CL587289	1624-17095 (Tumor C)	Lung	0.000776709	NA	NA	NA	NA	NA	NA				NA	NA			NA	NA	NA
CL586532	AMO-1	Blood	NA	NA	NA	0.000314075	NA	NA	0.000533695				NA	NA			NA	NA	NA
CL587462	A-253	Skin	NA	NA	NA	NA	NA	NA	NA				NA	NA			NA	NA	NA
CL586980	A3/KAW	Lymph Node	NA	0.000621317	4.49249e-05	NA	NA	NA	NA				NA	NA			NA	NA	NA
CL584976	143B	Bone	NA	NA	NA	NA	NA	NA	0.00019083				NA	NA			NA	NA	NA
CL587300	4498-16820 Mel-BR1	Skin	0.00054976	NA	NA	NA	NA	NA	NA				NA	NA			NA	NA	NA
CL587293	1624-16997 (Tumor A)	Lung	0.000926014	NA	NA	NA	NA	NA	NA				NA	NA			NA	NA	NA
CL131257	928 mel	Skin	NA	0.00249403	NA	3.41482e-05	5.2792e-05	NA	7.58957e-05				0.00124493	NA			NA	0.00619366	NA
CL585679	501A	Skin	NA	NA	NA	0.000592589	NA	NA	0.000240754				NA	NA			NA	NA	NA
CL586985	A4/Fuk	Lymph Node, Gastric	NA	0.0023179	9.81624e-05	NA	NA	NA	NA				NA	NA			NA	NA	NA
CL130497	A549	Lung	NA	0.00302821	NA	0.000520222	NA	NA	0.000503228				NA	NA			NA	NA	NA
CL587292	1624-16997 (Tumor C)	Lung	0.00154707	NA	NA	NA	NA	NA	NA				NA	NA			NA	NA	NA
CL587285	AB22	Lung	0.00494967	NA	NA	NA	NA	NA	NA				NA	NA			NA	NA	NA
CL587288	AE17	Lung	0.000258547	NA	NA	NA	NA	NA	NA				NA	NA			NA	NA	NA
CL587294	1624-17082 (Tumor A)	Lung	0.000886866	NA	NA	NA	NA	NA	NA				NA	NA			NA	NA	NA
CL134179	59M	Ovary	NA	NA	NA	NA	NA	NA	0.00147441				NA	NA			NA	NA	NA
CL131382	Hs 294T	Skin	NA	0.00155333	NA	0.000324806	NA	NA	0.000204703				NA	NA			NA	NA	NA
CL583906	A-431	Skin	NA	0.0147856	NA	0.000505542	0.000241156	NA	0.000455053				0.0118211	NA			NA	0.0184166	NA
CL586110	PLC/PRF/5	Liver	NA	NA	NA	NA	NA	NA	0.00829878				NA	NA			NA	NA	NA
CL131326	537 MEL	Skin	NA	0.00152339	NA	0.00238893	NA	NA	0.000506748				NA	NA			NA	NA	NA
CL586143	A2058	Skin	NA	0.000214761	NA	NA	NA	NA	1.53197e-05				0.00102326	NA			NA	0.00832944	NA
CL586189	ACHN	Kidney	NA	0.0019435	NA	0.000686933	NA	NA	5.43468e-05				NA	NA			0.0123842	NA	NA
CL587295	1624-17091 (Tumor A)	Lung	0.000849023	NA	NA	NA	NA	NA	NA				NA	NA			NA	NA	NA
CL586124	A20	Lymph Node	1.5e-05	NA	NA	NA	NA	NA	NA				NA	NA			NA	NA	NA
CL584727	A-375	Skin	NA	0.000685501	NA	8.18511e-05	NA	3.00576e-05	0.000435495				NA	0.000641844			NA	NA	0.00678707
CL586947	AM-38	Brain	NA	NA	NA	NA	NA	NA	0.00452833				NA	NA			NA	NA	NA
CL587296	1624-17095 (Tumor A)	Lung	0.00130737	NA	NA	NA	NA	NA	NA				NA	NA			NA	NA	NA
CL586854	23132/87	Stomach	NA	NA	NA	0.000454203	NA	NA	0.00221474				NA	NA			0.0237333	NA	NA
CL584978	786-O	Kidney	NA	NA	NA	0.00310171	NA	NA	0.000494959				NA	NA			0.059759	NA	NA
CL129457	A-427	Lung	NA	NA	NA	0.000831209	NA	NA	NA				NA	NA			NA	NA	NA
CL586600	A-498	Kidney	NA	NA	NA	NA	NA	NA	0.00246913				NA	NA			NA	NA	NA
CL131965	CAL-148	Breast	NA	NA	NA	0.000578579	1.52416e-05	1.52416e-05	1.81693e-05				0.000181549	0.000170639			NA	0.00128124	0.000679159
CL586294	CA46	Lymph Node	NA	0.00130034	0.000264128	0.000282963	NA	NA	0.000161226				NA	NA			0.00714482	NA	NA
CL132494	CL-34	Colon	NA	NA	NA	0.000885431	0.000792008	NA	0.00684968				0.0106198	NA			NA	0.0244026	NA
CL129308	COLO 824	Breast	NA	NA	NA	NA	0.000192444	NA	NA				0.00522341	NA			NA	0.0147752	NA
CL586108	COLO 849	Skin	NA	0.00282487	NA	0.000601902	NA	NA	0.000219794				NA	NA			NA	NA	NA
CL586612	COLO 853	Skin	NA	0.00197506	NA	0.000844274	NA	NA	0.00060361				NA	NA			NA	NA	NA
CL586813	COLO 858	Skin	NA	0.00296697	NA	NA	NA	NA	0.000999611				NA	NA			NA	NA	NA
CL131456	BT-549	Breast	NA	0.00153692	NA	0.00284488	5.06533e-05	3.09341e-05	0.000150852				0.00133819	0.00094816			NA	0.00467554	0.00355053
CL583701	C2BBe1	Colon	NA	NA	NA	0.00509665	NA	NA	0.0104887				NA	NA			NA	NA	NA
CL132338	Caov-3	Ovary	NA	NA	NA	NA	NA	NA	NA				NA	NA			NA	NA	NA
CL584587	CFPAC-1	Pancreas	NA	0.00139795	NA	0.000398018	0.00116311	0.000207158	0.000301181				0.0151336	0.00275432			NA	0.0389765	0.0135369
CL586295	CHP-126	Adrenal	NA	NA	NA	NA	NA	NA	NA				NA	NA			NA	NA	NA
CL131247	COLO 201	Colon	NA	NA	NA	NA	NA	NA	0.000782208				NA	NA			NA	NA	NA
CL584431	COLO 205	Colon	NA	NA	NA	0.00121584	NA	NA	0.00189957				NA	NA			NA	NA	NA
CL586078	COLO 783	Skin	NA	NA	NA	0.00344386	NA	NA	NA				NA	NA			NA	NA	NA
CL586431	COR-L26	Lung	NA	NA	NA	0.000521702	NA	NA	8.52949e-05				NA	NA			NA	NA	NA
CL585685	CT26.WT	Colon	0.00530169	NA	NA	NA	NA	NA	NA				NA	NA			NA	NA	NA
CL585788	COLO 704	Uterus	NA	NA	NA	0.00568919	NA	NA	0.0019869				NA	NA			0.0451184	NA	NA
CL586609	COLO 699N	Lung	NA	NA	NA	NA	NA	NA	NA				NA	NA			NA	NA	NA
CL586192	BFTC-909	Kidney	NA	NA	NA	NA	NA	NA	0.000681438				NA	NA			NA	NA	NA
CL584741	CAL 27	Tongue	NA	NA	NA	NA	NA	NA	0.000163652				NA	NA			NA	NA	NA
CL133689	Caov-4	Ovary	NA	NA	NA	NA	NA	NA	NA				NA	NA			NA	NA	NA
CL131251	CL-40	Colon	NA	NA	NA	NA	NA	NA	NA				NA	NA			NA	NA	NA
CL586812	COLO 685	Uterus	NA	NA	NA	NA	NA	NA	0.00131709				NA	NA			NA	NA	NA
CL586112	BA/F3	Blood	0.000113765	NA	NA	NA	NA	NA	NA				NA	NA			NA	NA	NA
CL585782	B16-F1	Skin	0.000594987	NA	NA	NA	NA	NA	NA				NA	NA			NA	NA	NA
CL586334	BEN	Lung	NA	NA	NA	NA	NA	NA	0.043071				NA	NA			NA	NA	NA
CL585683	B16-F10 Luciferase	Skin	0.000894294	NA	NA	NA	NA	NA	NA				NA	NA			NA	NA	NA
CL585681	B16-F10	Skin	0.001009	NA	NA	NA	NA	NA	NA				NA	NA			NA	NA	NA
CL586003	Caki-2	Kidney	NA	0.0299134	NA	NA	NA	NA	0.00349802				NA	NA			NA	NA	NA
CL586607	CaR-1	Colon	NA	NA	NA	0.000780468	0.000373229	NA	0.000524399				0.00329987	NA			NA	0.0124285	NA
CL586163	ChaGo-K-1	Lung	NA	0.00484219	NA	0.0018478	NA	NA	0.00403475				NA	NA			NA	NA	NA
CL586272	COLO 320HSR	Colon	NA	NA	NA	NA	NA	NA	0.00190196				NA	NA			NA	NA	NA
CL586849	CGTH-W-1	Thyroid	NA	NA	NA	NA	NA	NA	0.000189166				NA	NA			NA	NA	NA
CL586084	COLO 800	Skin	NA	0.0038577	NA	0.000420655	3.48181e-05	NA	0.000188099				0.000453333	NA			NA	0.00293381	NA
CL586263	BICR 31	Tongue	NA	NA	NA	NA	NA	NA	NA				NA	NA			NA	NA	NA
CL129453	Calu-3	Lung	NA	NA	NA	0.00151303	NA	NA	0.00159442				NA	NA			NA	NA	NA
CL586310	AN3 CA	Uterus	NA	NA	NA	NA	NA	NA	0.00144983				NA	NA			NA	NA	NA
CL586852	B-CPAP	Thyroid	NA	NA	NA	NA	NA	NA	0.000345503				NA	NA			NA	NA	NA
CL586264	BICR 78	Oral Cavity	NA	NA	NA	NA	NA	NA	NA				NA	NA			NA	NA	NA
CL134120	BJAB (DODx)	Lymph Node	NA	NA	NA	3.54477e-05	1.52416e-05	NA	5.0875e-05				0.000173883	NA			0.00499227	0.000804597	NA
CL586606	C32TG	Skin	NA	NA	NA	NA	NA	NA	0.000200016				NA	NA			NA	NA	NA
CL587035	COLO 320	Colon	NA	NA	NA	NA	NA	NA	0.0120139				NA	NA			NA	NA	NA
CL586312	COLO 699	Lung	NA	NA	NA	NA	NA	NA	NA				NA	NA			NA	NA	NA
CL586610	COLO 792	Skin	NA	NA	NA	0.00347259	NA	NA	NA				NA	NA			NA	NA	NA
CL586065	COV362.4	Ovary	NA	NA	NA	0.00595666	NA	NA	0.00357192				NA	NA			NA	NA	NA
CL131935	BT-20	Breast	NA	0.00247242	NA	0.00200981	NA	NA	0.00103134				NA	NA			NA	NA	NA
CL131903	BT-483	Breast	NA	NA	NA	NA	NA	NA	NA				NA	NA			NA	NA	NA
CL130208	CAL-85-1	Breast	NA	NA	NA	0.00204301	0.00136618	NA	NA				0.0162825	NA			NA	0.0596185	NA
CL130142	Calu-6	Lung	NA	0.00677949	NA	NA	NA	NA	NA				NA	NA			NA	NA	NA
CL131105	COLO 829	Skin	NA	NA	NA	0.000498732	0.000157724	NA	0.000415606				0.00273476	NA			NA	0.012679	NA
CL584698	AsPC-1	Pancreas	NA	0.0154107	NA	0.00480251	0.00234288	NA	0.00397844				0.024401	0.00776782			NA	0.118042	0.0241465
CL130218	BT-474	Breast	NA	NA	NA	NA	0.00224581	NA	0.0074637				0.0515845	NA			NA	0.0432089	NA
CL586222	CAL 54	Kidney	NA	0.0116138	NA	NA	NA	NA	0.000593465				NA	NA			NA	NA	NA
CL584585	Capan-2	Pancreas	NA	NA	NA	0.00347791	0.00506554	NA	0.00460256				0.0575522	NA			NA	0.0692765	NA
CL586810	CCF-STTG1	Brain	NA	NA	NA	NA	NA	NA	0.00287144				NA	NA			NA	NA	NA
CL131235	CoCM-1 (Onc Dx)	Colon	NA	NA	NA	NA	NA	NA	NA				NA	NA			NA	NA	NA
CL586079	COLO 818	Skin	NA	0.00729506	NA	NA	NA	NA	0.00155959				NA	NA			NA	NA	NA
CL586613	COLO 857	Skin	NA	NA	NA	0.000570764	6.76411e-05	NA	0.000707783				0.00121401	NA			NA	0.00567949	NA
CL586258	Caco-2	Colon	NA	NA	NA	0.0045154	NA	NA	0.00591647				NA	NA			NA	NA	NA
CL586335	CAL-12T	Lung	NA	0.00649509	NA	NA	NA	NA	0.00196053				NA	NA			NA	NA	NA
CL586799	Calu-1	Lung	NA	NA	NA	NA	NA	NA	NA				NA	NA			NA	NA	NA
CL586076	Clone M-3 Cloudman S91 melanoma	Skin	0.000201753	NA	NA	NA	NA	NA	NA				NA	NA			NA	NA	NA
CL586981	CHL-1	Lung	NA	0.00289358	NA	0.0012399	NA	NA	0.000747849				NA	NA			NA	NA	NA
CL586432	COR-L279	Lung	NA	NA	NA	NA	NA	NA	8.20066e-05				NA	NA			NA	NA	NA
CL586056	COV318	Ovary	NA	NA	NA	NA	0.00282776	NA	0.0121177				0.0257515	NA			NA	0.116646	NA
CL586066	COV434	Ovary	NA	NA	NA	0.000451884	6.91154e-05	NA	0.000213709				0.00132305	NA			0.0117707	0.00672045	NA
CL586260	BHY	Oral Cavity	NA	NA	NA	NA	NA	NA	0.000182985				NA	NA			NA	NA	NA
CL586948	ASH-3	Thyroid	NA	NA	NA	NA	NA	NA	0.000924738				NA	NA			NA	NA	NA
CL586929	BOKU	Cervix	NA	NA	NA	NA	NA	NA	0.00025801				NA	NA			NA	NA	NA
CL130224	CAL-120	Breast	NA	0.00573978	NA	0.00572329	NA	0.000701036	0.000706568				NA	0.00953155			NA	NA	0.033541
CL587108	AU565	Breast	NA	NA	NA	0.00111744	NA	NA	0.000623222				NA	NA			0.0111373	NA	NA
CL586262	BICR 22	Tongue	NA	NA	NA	NA	NA	NA	0.000854327				NA	NA			NA	NA	NA
CL584460	DU 145	Prostate	NA	0.00107564	NA	NA	NA	3.90445e-05	0.000198763				NA	0.00132143			NA	NA	0.0125307
CL586695	COLO 680N	Esophagus	NA	NA	NA	NA	NA	NA	0.00060243				NA	NA			NA	NA	NA
CL586434	COR-L47	Lung	NA	NA	NA	NA	NA	NA	0.00401196				NA	NA			0.0522576	NA	NA
CL586058	COV504	Ovary	NA	NA	NA	0.00756521	NA	NA	0.001867				NA	NA			0.0595985	NA	NA
CL587177	CCRF-CEM	Blood	NA	NA	NA	NA	NA	NA	NA				NA	NA			NA	NA	NA
CL130424	CI-1	Lymph Node	NA	NA	NA	0.000114085	NA	NA	9.43226e-05				NA	NA			0.0205725	NA	NA
CL586254	COLO 678	Colon	NA	0.0116762	NA	0.0032477	NA	NA	0.00475888				NA	NA			NA	NA	NA
CL586491	COV413A	Ovary	NA	NA	NA	NA	NA	NA	0.0023449				NA	NA			NA	NA	NA
CL586261	BICR 10	Oral Cavity	NA	NA	NA	NA	NA	NA	0.000421336				NA	NA			NA	NA	NA
CL131417	C32	Skin	NA	NA	NA	0.00024618	0.000280587	NA	0.000431131				0.00513565	NA			NA	0.0126288	NA
CL586206	Ca Ski	Cervix	NA	NA	NA	NA	NA	NA	0.000254101				NA	NA			NA	NA	NA
CL584743	CL-11	Colon	NA	NA	NA	NA	NA	NA	0.0216858				NA	NA			NA	NA	NA
CL587250	CoCM-1	Colon	NA	NA	NA	NA	NA	NA	0.013459				NA	NA			NA	NA	NA
CL131249	COLO 206F	Colon	NA	NA	NA	0.00491153	NA	NA	0.00131344				NA	NA			NA	NA	NA
CL583699	COLO 741	Colon	NA	NA	NA	0.00103115	NA	8.59069e-05	0.00147384				NA	0.0016894			NA	NA	0.0120488
CL586436	COR-L88	Lung	NA	NA	NA	NA	NA	NA	0.00579132				NA	NA			NA	NA	NA
CL586057	COV362	Ovary	NA	NA	NA	0.00720913	0.000349813	NA	0.00355843				0.00495472	NA			0.086149	0.0133847	NA
CL583921	BxPC-3	Pancreas	NA	0.0142153	NA	0.00238847	0.000628434	0.000743499	0.00145245				0.0199464	0.0116987			NA	0.0463979	0.0290902
CL586311	C-33 A	Cervix	NA	NA	NA	NA	NA	NA	5.27349e-05				NA	NA			NA	NA	NA
CL131438	CAMA-1	Breast	NA	NA	NA	NA	NA	NA	0.00502112				NA	NA			NA	NA	NA
CL584694	Capan-1	Pancreas	NA	NA	NA	0.00167891	0.00026347	NA	0.00283939				0.00391926	NA			NA	0.0179425	NA
CL131253	COLO 320DM	Colon	NA	NA	NA	NA	NA	NA	0.0201749				NA	NA			NA	NA	NA
CL586296	COLO 679	Skin	NA	0.000758119	NA	0.000317533	0.000870392	NA	0.000170231				0.00583387	NA			NA	0.0267894	NA
CL586811	COLO 684	Uterus	NA	NA	NA	NA	NA	NA	0.00500238				NA	NA			NA	NA	NA
CL587246	BE-13	Blood	NA	NA	NA	NA	NA	NA	NA				NA	NA			NA	NA	NA
CL586938	BM-1604	Prostate	NA	NA	NA	0.00232213	0.000222373	NA	0.000313645				0.00108632	NA			0.00935343	0.0156327	NA
CL586248	C170	Colon	NA	NA	NA	0.00438689	NA	0.00279134	0.00214639				NA	0.0165822			NA	NA	0.0740874
CL586083	Caki-1	Kidney	NA	NA	NA	NA	NA	NA	5.20459e-05				NA	NA			NA	NA	NA
CL130146	CAL51	Breast	NA	0.000386259	NA	0.000372582	1.76206e-05	4.97058e-05	6.49351e-05				0.000339456	0.00144001			NA	0.00315916	0.0091119
CL586611	COLO 794	Skin	NA	NA	NA	0.000152818	NA	NA	6.34842e-05				0.000849302	NA			NA	0.0118583	NA
CL586492	COV413B	Ovary	NA	NA	NA	NA	0.00113705	NA	0.00657624				0.0163101	NA			NA	0.0402086	NA
CL134376	Daudi	Blood	NA	0.000582486	7.62908e-05	5.89481e-05	NA	NA	0.000218689				NA	NA			NA	NA	NA
CL586614	CW-2	Colon	NA	NA	NA	0.00527215	NA	0.000588769	0.0086856				NA	0.00676219			NA	NA	0.0745599
CL131183	DOV 13	Ovary	NA	NA	NA	0.00054041	NA	NA	0.000107836				NA	NA			0.00739297	NA	NA
CL586794	FTC-133	Thyroid	NA	NA	NA	NA	NA	NA	0.000122292				NA	NA			NA	NA	NA
CL130841	EFM-192A	Breast	NA	NA	NA	NA	0.00119578	NA	NA				0.0198778	NA			NA	0.0466223	NA
CL129310	EKVX	Lung	NA	NA	NA	NA	NA	NA	NA				NA	NA			NA	NA	NA
CL586487	EFM-192C	Breast	NA	NA	NA	0.00812415	NA	0.000173061	NA				NA	0.00282337			0.0685754	NA	0.012254
CL586562	EM-2	Blood	NA	NA	NA	NA	NA	NA	NA				NA	NA			NA	NA	NA
CL586928	FA9JTO	Skin	NA	NA	NA	NA	NA	NA	NA				NA	NA			NA	NA	NA
CL584729	FaDu	Nasal Pharynx	NA	NA	NA	NA	NA	NA	0.000350103				NA	NA			NA	NA	NA
CL587233	DEL	Lymph Node	NA	NA	NA	NA	NA	NA	NA				NA	NA			NA	NA	NA
CL586256	HCT-8	Colon	NA	NA	NA	NA	NA	NA	0.00142499				NA	NA			NA	NA	NA
CL586477	DMS 114	Lung	NA	NA	NA	NA	NA	NA	NA				NA	NA			NA	NA	NA
CL131891	EFM-19	Breast	NA	NA	NA	0.00346134	0.000286023	0.000131314	0.00185084				0.0330634	0.00204859			NA	0.0409452	0.00896888
CL586091	EL4	Blood	9.29179e-05	NA	NA	NA	NA	NA	NA				NA	NA			NA	NA	NA
CL586815	FTC-238	Thyroid	NA	NA	NA	NA	NA	NA	0.000101034				NA	NA			NA	NA	NA
CL131967	DU4475	Breast	NA	NA	NA	NA	NA	NA	NA				NA	NA			NA	NA	NA
CL586566	DEOC-1	Skin	NA	NA	NA	NA	NA	NA	0.0189355				NA	NA			NA	NA	NA
CL585784	EFO-27	Ovary	NA	NA	NA	0.00569709	0.0001755	NA	0.000866039				0.00257887	NA			0.0420956	0.0146478	NA
CL586527	EJM	Blood	NA	0.0197544	NA	0.00584722	NA	NA	0.00170894				NA	NA			0.033981	NA	NA
CL132492	HCT-15	Colon	NA	0.0183785	NA	NA	NA	0.00112336	0.00185588				NA	0.0120889			NA	NA	0.177577
CL584398	DOHH-2	Lymph Node	NA	0.000228455	1.74415e-05	6.41704e-05	1.52416e-05	NA	1.5e-05				0.000185142	NA			0.00600124	0.000840145	NA
CL586265	DOK	Tongue	NA	NA	NA	NA	NA	NA	NA				NA	NA			NA	NA	NA
CL586615	FOX-NY	Lymph Node	7.72517e-05	NA	NA	NA	NA	NA	NA				NA	NA			NA	NA	NA
CL588325	CUTO-3 (Ignyta)	Lung	NA	NA	NA	NA	NA	NA	NA				NA	NA			NA	NA	NA
CL586136	DMS 79	Lung	NA	NA	NA	NA	NA	NA	NA				NA	NA			NA	NA	NA
CL586314	DV-90	Lung	NA	0.00166816	NA	0.000432778	NA	NA	0.000111167				NA	NA			NA	NA	NA
CL586941	EFE-184	Uterus	NA	0.0131725	NA	NA	NA	NA	0.00256666				NA	NA			NA	NA	NA
CL586047	FU97	Stomach	NA	NA	NA	NA	NA	NA	0.00156887				NA	NA			NA	NA	NA
CL129467	EBC-1	Lung	NA	NA	NA	0.000876023	NA	NA	NA				NA	NA			NA	NA	NA
CL586255	CX-1	Colon	NA	NA	NA	0.00223047	NA	0.000594775	0.0045242				NA	0.00692169			NA	NA	0.0426748
CL129463	ES-2	Ovary	NA	NA	NA	0.00257716	2.00736e-05	NA	7.0669e-05				0.000418778	NA			0.0397106	0.00364911	NA
CL131315	FU-OV-1	Ovary	NA	NA	NA	NA	NA	NA	NA				NA	NA			NA	NA	NA
CL588323	CUTO-28 (Ignyta)	Lung	NA	NA	NA	NA	NA	NA	NA				NA	NA			NA	NA	NA
CL583695	DLD-1	Colon	NA	NA	NA	0.00210227	NA	0.000723071	0.00067783				NA	0.0130741			NA	NA	0.0376216
CL585713	Detroit 562	Nasal Pharynx	NA	0.00440501	NA	NA	NA	NA	0.000727513				NA	NA			NA	NA	NA
CL586563	DAN-G	Pancreas	NA	NA	NA	0.00107158	NA	0.000426058	0.000732677				NA	0.00727734			NA	NA	0.0275429
CL583902	DB	Lymph Node	NA	0.000735078	7.71987e-05	0.00106747	3.18753e-05	NA	9.07817e-05				0.000460894	NA			0.0240663	0.0019092	NA
CL134374	EB1	Lymph Node	NA	0.000184486	3.73678e-05	9.41725e-05	1.52416e-05	NA	7.40293e-05				0.00030084	NA			NA	0.00222092	NA
CL129548	EMT6 Luciferase	Breast	0.000606437	NA	NA	NA	NA	NA	NA				NA	NA			NA	NA	NA
CL132474	G111	Brain	NA	0.00051425	NA	0.000274308	NA	NA	6.36489e-05				NA	NA			NA	NA	NA
CL586621	ECC-1	Uterus	NA	NA	NA	NA	NA	NA	0.00104136				NA	NA			NA	NA	NA
CL586932	FA9JTOTERT	Skin	NA	NA	NA	NA	NA	NA	0.000434683				NA	NA			NA	NA	NA
CL587048	Daoy	Brain: Cerebellum	NA	NA	NA	NA	NA	NA	NA				NA	NA			NA	NA	NA
CL586297	EB-3	Blood	NA	0.00213691	0.000460788	0.000549033	NA	NA	0.000305047				NA	NA			NA	NA	NA
CL586275	EOL-1	Blood	NA	NA	NA	5.15585e-05	NA	1.52416e-05	1.5e-05				NA	0.000152416			NA	NA	0.000152416
CL586479	DMS 273	Lung	NA	NA	NA	NA	NA	NA	0.00137907				NA	NA			NA	NA	NA
CL586446	EB2	Lymph Node	NA	NA	NA	0.000249233	2.44054e-05	NA	5.41073e-05				0.000740801	NA			NA	0.00214684	NA
CL586337	EPLC-272H	Lung	NA	NA	NA	NA	NA	NA	0.000204883				NA	NA			NA	NA	NA
CL130677	EVSA-T	Breast	NA	0.00436265	NA	0.00842975	0.000190575	0.000210409	0.00115592				0.00149011	0.00428704			NA	0.0126878	0.0134588
CL586934	FA18JTO	Skin	NA	NA	NA	NA	NA	NA	NA				NA	NA			NA	NA	NA
CL132504	G122	Brain	NA	0.00143956	NA	0.00398059	NA	NA	7.56402e-05				NA	NA			NA	NA	NA
CL132482	G22	Brain	NA	0.00246477	NA	0.00576893	NA	NA	0.000521794				NA	NA			NA	NA	NA
CL132510	G142	Brain	NA	0.00166905	NA	NA	NA	NA	0.000185369				NA	NA			NA	NA	NA
CL132773	G121	Brain	NA	0.00129363	NA	0.000601337	NA	NA	0.00065569				NA	NA			0.0397039	NA	NA
CL585292	HCC1143	Breast	NA	0.00464326	NA	0.00352636	NA	5.59178e-05	0.00104386				NA	0.00114613			NA	NA	0.00991464
CL586845	HCC1623	Colon	NA	NA	NA	NA	NA	NA	0.00530194				NA	NA			NA	NA	NA
CL586461	HCC364	Lung	NA	NA	NA	0.00740486	NA	NA	0.00110679				NA	NA			NA	NA	NA
CL587086	HCC880	Kidney	NA	0.00285948	NA	NA	NA	NA	NA				NA	NA			NA	NA	NA
CL586205	HEC-1-A	Uterus	NA	NA	NA	NA	NA	NA	0.00385705				NA	NA			NA	NA	NA
CL586956	HEC-59	Uterus	NA	NA	NA	NA	NA	NA	0.000472194				NA	NA			NA	NA	NA
CL586955	HEC-88nu	Uterus	NA	NA	NA	NA	NA	NA	0.00306695				NA	NA			NA	NA	NA
CL586138	JHH-2	Liver	NA	NA	NA	0.00176204	NA	NA	0.0132882				NA	NA			NA	NA	NA
CL587115	JJ012	Cartilage	NA	0.00634687	NA	NA	NA	NA	NA				NA	NA			NA	NA	NA
CL586925	GOTOP3	Adrenal	NA	NA	NA	NA	NA	NA	0.000217493				NA	NA			NA	NA	NA
CL586924	HCA-1	Cervix	NA	NA	NA	NA	NA	NA	0.00469315				NA	NA			NA	NA	NA
CL587218	HCC4001	Lung	NA	NA	NA	NA	NA	NA	NA				NA	NA			NA	NA	NA
CL132529	HeLa	Cervix	NA	NA	NA	NA	NA	NA	0.00179706				NA	NA			NA	NA	NA
CL586836	MR1-3	Cervix	NA	NA	NA	NA	NA	NA	0.000255692				NA	NA			NA	NA	NA
CL586140	Hep 3B2.1-7	Liver	NA	NA	NA	0.00605934	NA	NA	0.00241841				NA	NA			NA	NA	NA
CL586113	Hepa 1-6	Liver	0.000286243	NA	NA	NA	NA	NA	NA				NA	NA			NA	NA	NA
CL587431	hTERT-HME1	Breast	NA	NA	NA	NA	NA	NA	NA				NA	NA			NA	NA	NA
CL587372	JVM-13	Blood	NA	0.00031862	1.66526e-05	NA	NA	NA	NA				NA	NA			NA	NA	NA
CL586966	KMRC-1	Kidney	NA	NA	NA	NA	NA	NA	0.00125568				NA	NA			NA	NA	NA
CL586535	KMS-12-BM	Blood	NA	0.00704872	NA	0.00179165	NA	NA	0.000513926				NA	NA			NA	NA	NA
CL131821	HCC1187	Breast	NA	NA	NA	NA	0.000334083	0.000414631	0.0015694				0.0116235	0.0133536			NA	0.0211186	0.035364
CL586180	HCC2911	Breast	NA	NA	NA	NA	NA	NA	NA				NA	NA			NA	NA	NA
CL587083	HCC3153	Breast	NA	NA	NA	NA	NA	NA	NA				NA	NA			NA	NA	NA
CL586509	HCC4019	Lung	NA	NA	NA	0.00697344	NA	NA	0.00292002				NA	NA			NA	NA	NA
CL584219	HCT 116	Colon	NA	0.00142964	NA	0.00331056	NA	8.36716e-05	0.000535873				NA	0.00111112			NA	NA	0.0157062
CL586945	HEC-251	Uterus	NA	NA	NA	NA	NA	NA	0.00127926				NA	NA			NA	NA	NA
CL586517	HT-115	Colon	NA	NA	NA	0.00135866	NA	0.00172435	0.0017219				NA	0.0207673			NA	NA	0.0857552
CL586320	IMR-32	Adrenal	NA	8.98591e-05	NA	2.25441e-05	NA	NA	1.5e-05				NA	NA			NA	NA	NA
CL585740	JEKO-1	Lymph Node	NA	0.00120949	0.000208242	0.000824746	4.25347e-05	NA	8.18121e-05				0.000794634	NA			0.0137819	0.00246312	NA
CL586055	JJ012 (DODx)	Cartilage	NA	NA	NA	NA	NA	NA	0.00141611				NA	NA			NA	NA	NA
CL586876	KALS-1	Brain	NA	NA	NA	NA	NA	NA	0.000336467				NA	NA			NA	NA	NA
CL586053	KATO III	Stomach	NA	NA	NA	NA	NA	NA	0.0050932				NA	NA			NA	NA	NA
CL586839	KE-97	Stomach	NA	NA	NA	0.000130087	NA	NA	0.000286136				NA	NA			0.00584905	NA	NA
CL586520	KMM-1	Blood	NA	NA	NA	0.000462764	NA	NA	0.000574103				NA	NA			NA	NA	NA
CL132508	G59	Brain	NA	0.00115249	NA	0.00187094	NA	NA	0.000240099				NA	NA			0.015575	NA	NA
CL132514	G61	Brain	NA	NA	NA	0.000199572	NA	NA	0.000178349				NA	NA			NA	NA	NA
CL586277	GDM-1	Blood	NA	NA	NA	NA	NA	NA	NA				NA	NA			NA	NA	NA
CL585738	HCC4006	Lung	NA	0.00492838	NA	0.000468325	NA	NA	0.00123917				NA	NA			NA	NA	NA
CL587159	HCC826	Colon	NA	NA	NA	NA	NA	NA	NA				NA	NA			NA	NA	NA
CL586505	ATRFLOX	Colon	NA	NA	NA	0.000650839	NA	NA	6.81494e-05				NA	NA			0.0582475	NA	NA
CL131773	HOP-62	Lung	NA	0.0011908	NA	NA	NA	NA	7.84183e-05				NA	NA			NA	NA	NA
CL132769	Hs 683	Brain	NA	0.0016871	NA	NA	NA	NA	0.000232492				NA	NA			NA	NA	NA
CL586109	Hs 839.T	Skin	NA	NA	NA	0.0067854	NA	NA	NA				NA	NA			NA	NA	NA
CL585201	HUH-7	Liver	NA	NA	NA	NA	NA	NA	0.00181981				NA	NA			NA	NA	NA
CL586875	KMRC-2	Kidney	NA	NA	NA	NA	NA	NA	NA				NA	NA			NA	NA	NA
CL132425	G140	Brain	NA	0.00376374	NA	0.00121482	NA	NA	0.000460833				NA	NA			NA	NA	NA
CL132506	G112	Brain	NA	0.00124729	NA	0.000209334	NA	NA	6.34169e-05				NA	NA			NA	NA	NA
CL587049	HCC1347	Kidney	NA	0.00249223	NA	NA	NA	NA	NA				NA	NA			NA	NA	NA
CL587067	HCC149	Lung	NA	NA	NA	NA	NA	NA	NA				NA	NA			NA	NA	NA
CL130216	HCC1954	Breast	NA	0.00594447	NA	NA	NA	0.000619669	0.000666261				NA	0.00637492			NA	NA	0.012952
CL587211	HCC2695	Breast	NA	NA	NA	NA	NA	NA	NA				NA	NA			NA	NA	NA
CL586952	HEC-151	Uterus	NA	NA	NA	NA	NA	NA	0.000352023				NA	NA			NA	NA	NA
CL131109	Hs 695T	Skin	NA	NA	NA	0.000416798	NA	NA	0.00071778				NA	NA			NA	NA	NA
CL584735	Hs 766T	Pancreas	NA	NA	NA	0.00275407	0.000241596	NA	0.00148363				0.0026707	NA			NA	0.0190237	NA
CL586299	HS-Sultan	Lymph Node	NA	0.000977741	6.99029e-05	0.000376082	NA	NA	0.000284604				NA	NA			0.0179605	NA	NA
CL586872	HuO-3N1	Bone	NA	NA	NA	NA	NA	NA	NA				NA	NA			NA	NA	NA
CL586902	KMRC-20	Kidney	NA	NA	NA	NA	NA	NA	0.00345018				NA	NA			NA	NA	NA
CL132518	G120	Brain	NA	0.00474144	NA	NA	NA	NA	0.000426376				NA	NA			0.034951	NA	NA
CL132484	G28T	Brain	NA	0.00196838	NA	NA	NA	NA	0.000492344				NA	NA			NA	NA	NA
CL586927	GB-1	Brain	NA	NA	NA	NA	NA	NA	0.0011175				NA	NA			NA	NA	NA
CL586926	GCH-nu-YS	Uterus	NA	NA	NA	NA	NA	NA	0.000242129				NA	NA			NA	NA	NA
CL586213	HCC1171	Lung	NA	NA	NA	0.000901683	NA	NA	0.00112521				NA	NA			NA	NA	NA
CL586395	HCC1493	Breast	NA	NA	NA	0.00116631	0.00014581	NA	NA				0.00421607	NA			0.0708513	0.0131937	NA
CL586413	HCC850	Ovary	NA	NA	NA	NA	NA	NA	0.000178424				NA	NA			NA	NA	NA
CL586939	BT-B	Cervix	NA	NA	NA	NA	NA	NA	0.000863561				NA	NA			NA	NA	NA
CL587277	HH	Blood	NA	0.0127958	0.00119814	NA	NA	NA	NA				NA	NA			NA	NA	NA
CL130204	HMEC	Breast	NA	NA	NA	NA	NA	NA	NA				NA	NA			NA	NA	NA
CL587439	HO-1-N-1	Oral Mucosa	NA	NA	NA	NA	NA	NA	NA				NA	NA			NA	NA	NA
CL587042	Hs 746T	Stomach	NA	NA	NA	0.00545171	NA	NA	0.000598518				NA	NA			0.0251041	NA	NA
CL585278	HT-1080	Bone	NA	0.000678874	NA	NA	NA	NA	0.000477525				NA	NA			NA	NA	NA
CL584731	JHH-7	Liver	NA	NA	NA	NA	NA	NA	0.00193661				NA	NA			NA	NA	NA
CL586833	KE-39	Stomach	NA	NA	NA	NA	NA	NA	NA				NA	NA			NA	NA	NA
CL586930	G-292 clone A141B1	Bone	NA	NA	NA	NA	NA	NA	NA				NA	NA			NA	NA	NA
CL586519	GP5d	Colon	NA	NA	NA	NA	NA	0.00112816	0.00329433				NA	0.0161951			NA	NA	0.0370988
CL586858	HCC1010	Kidney	NA	0.000244251	NA	NA	NA	NA	7.3221e-05				NA	NA			NA	NA	NA
CL587053	HCC1375	Intestine Small	NA	NA	NA	NA	NA	NA	NA				NA	NA			NA	NA	NA
CL587072	HCC1833	Lung	NA	NA	NA	NA	NA	NA	NA				NA	NA			NA	NA	NA
CL587237	HCC3418	Breast	NA	NA	NA	NA	2.17572e-05	NA	NA				0.00117826	NA			NA	0.00382203	NA
CL587527	HCC3440	Colon	NA	NA	NA	NA	NA	NA	NA				NA	NA			NA	NA	NA
CL587217	HCC4000	Lung	NA	NA	NA	NA	NA	NA	NA				NA	NA			NA	NA	NA
CL587441	HSC-2	Oral Cavity	NA	NA	NA	NA	NA	NA	NA				NA	NA			NA	NA	NA
CL586300	Jiyoye	Lymph Node	NA	0.00174961	0.000128549	0.000521006	NA	NA	0.000170194				NA	NA			NA	NA	NA
CL584427	HT-29	Colon	NA	NA	NA	0.00180019	NA	NA	0.00465295				NA	NA			NA	NA	NA
CL584433	HUP-T3	Pancreas	NA	0.00187411	NA	0.000814433	0.000216153	NA	0.000525286				0.00698197	NA			NA	0.0203555	NA
CL587039	IM-95	Stomach	NA	NA	NA	0.00240751	NA	NA	NA				NA	NA			0.0220348	NA	NA
CL586139	JHH-5	Liver	NA	NA	NA	NA	NA	NA	0.000247939				NA	NA			NA	NA	NA
CL586545	KHM-1B	Blood	NA	NA	NA	0.00020596	NA	NA	0.000546222				NA	NA			NA	NA	NA
CL586575	GR-M	Skin	NA	0.000176128	NA	0.000138624	NA	NA	5.06188e-05				NA	NA			NA	NA	NA
CL586360	HCC1159	Ovary	NA	NA	NA	NA	NA	NA	0.000669898				NA	NA			NA	NA	NA
CL586014	HCC2935	Lung	NA	0.00823679	NA	0.00339708	NA	NA	NA				NA	NA			NA	NA	NA
CL586720	HCC461	Lung	NA	0.00835392	NA	0.0014388	NA	NA	0.00066223				NA	NA			NA	NA	NA
CL134144	HOP-92	Lung	NA	0.00234863	NA	0.00122534	NA	NA	0.000234614				NA	NA			NA	NA	NA
CL132490	HT	Lymph Node	NA	0.0051601	0.00097614	0.00393052	0.000188889	NA	0.000582947				0.0038991	NA			NA	0.0130114	NA
CL586878	HuCCT1	Liver	NA	0.005787	NA	0.00376101	NA	NA	0.000839541				NA	NA			0.0375287	NA	NA
CL586871	HuO9	Bone	NA	NA	NA	NA	NA	NA	NA				NA	NA			NA	NA	NA
CL586796	Ishikawa	Uterus	NA	NA	NA	NA	NA	NA	0.000310573				NA	NA			NA	NA	NA
CL586233	K-562	Bone Marrow	NA	NA	NA	0.00125988	NA	NA	0.000301929				NA	NA			NA	NA	NA
CL134122	KARPAS-1106P	Lymph Node	NA	NA	0.000129223	NA	NA	NA	0.000192742				NA	NA			NA	NA	NA
CL586339	KLE	Uterus	NA	0.0199449	NA	NA	NA	NA	0.00737154				NA	NA			NA	NA	NA
CL586085	KLN 205	Lung	0.00212151	NA	NA	NA	NA	NA	NA				NA	NA			NA	NA	NA
CL588329	KM-12 (Ignyta)	Colon	NA	NA	NA	NA	NA	NA	NA				NA	NA			NA	NA	NA
CL586919	G-401	Kidney	NA	0.000437393	NA	NA	NA	NA	0.000211997				NA	NA			NA	NA	NA
CL586298	GA-10	Blood	NA	0.00451727	0.000522948	2.78088e-05	NA	NA	NA				NA	NA			NA	NA	NA
CL132476	G118	Brain	NA	0.0025054	NA	0.000959338	NA	NA	0.000210927				NA	NA			NA	NA	NA
CL131975	H322T	Lung	NA	0.00455247	NA	NA	NA	NA	0.00157744				NA	NA			NA	NA	NA
CL586391	HCC1319	Kidney	NA	0.0127853	NA	NA	NA	NA	NA				NA	NA			NA	NA	NA
CL586449	HCC193	Lung	NA	NA	NA	0.00198378	NA	0.00506652	NA				NA	NA			NA	NA	NA
CL586466	HCC2302	Lung	NA	NA	NA	NA	NA	NA	0.00898468				NA	NA			NA	NA	NA
CL586318	HCC44	Lung	NA	0.00128841	NA	NA	NA	NA	0.000450299				NA	NA			NA	NA	NA
CL586516	HCC630	Ovary	NA	NA	NA	NA	NA	NA	NA				NA	NA			NA	NA	NA
CL131963	HDQ-P1	Breast	NA	NA	NA	0.00822039	NA	NA	0.00202013				NA	NA			NA	NA	NA
CL586960	HEC-50B	Uterus	NA	NA	NA	NA	NA	NA	0.000713227				NA	NA			NA	NA	NA
CL586594	HNT-34	Blood	NA	NA	NA	0.000136597	NA	NA	4.22368e-05				NA	NA			NA	NA	NA
CL134160	Hs 38.T	Ovary	NA	NA	NA	0.00304293	NA	NA	0.000606062				NA	NA			0.0478572	NA	NA
CL586595	HT-3	Cervix	NA	NA	NA	NA	NA	NA	0.000211818				NA	NA			NA	NA	NA
CL584458	hTERT RPE-1	Eye	NA	NA	NA	NA	NA	NA	NA				NA	NA			NA	NA	NA
CL586137	JHH-1	Liver	NA	NA	NA	0.00522781	NA	NA	0.000816688				NA	NA			0.0297869	NA	NA
CL586216	JHH-4	Liver	NA	NA	NA	0.00105924	NA	NA	0.000290947				NA	NA			0.0275265	NA	NA
CL130222	JIMT-1	Breast	NA	0.0311337	NA	0.00404065	0.000727067	0.000406244	0.00137317				0.0372976	0.00574633			NA	0.0392408	0.036949
CL586278	Kasumi-1	Blood	NA	0.00411416	NA	NA	NA	NA	NA				NA	NA			NA	NA	NA
CL586853	GOS-3	Brain	NA	NA	NA	NA	NA	NA	0.000596827				NA	NA			NA	NA	NA
CL583900	GRANTA-519	Lymph Node	NA	2.07375e-05	1.14133e-05	1.61226e-05	1.52416e-05	NA	1.5e-05				0.000152416	NA			NA	0.00106945	NA
CL586592	HBL-100	Breast	NA	0.00113152	NA	0.000560436	7.14936e-05	NA	NA				0.0016343	NA			0.0131325	0.00753305	NA
CL586419	HCC1195	Lung	NA	NA	NA	NA	NA	NA	NA				NA	NA			NA	NA	NA
CL587227	HCC1498	Skin	NA	NA	NA	NA	NA	NA	NA				NA	NA			NA	NA	NA
CL587216	HCC3335	Breast	NA	NA	NA	NA	0.00158733	NA	NA				0.0162807	NA			NA	0.0422079	NA
CL587219	HCC4002	Lung	NA	NA	NA	NA	NA	NA	NA				NA	NA			NA	NA	NA
CL586214	HCC4017	Lung	NA	NA	NA	NA	NA	NA	0.000192531				NA	NA			NA	NA	NA
CL588327	HCC78 (Ignyta)	Lung	NA	NA	NA	NA	NA	NA	NA				NA	NA			NA	NA	NA
CL586923	HCS-2	Cervix	NA	NA	NA	NA	NA	NA	0.000957097				NA	NA			NA	NA	NA
CL586953	HEC-6	Uterus	NA	NA	NA	NA	NA	NA	0.000535646				NA	NA			NA	NA	NA
CL585294	HEY	Ovary	NA	NA	NA	0.000785906	NA	7.72386e-05	0.00018925				NA	0.00309207			0.0387414	NA	0.0131525
CL586235	HL-60	Blood	NA	0.00523788	NA	NA	NA	NA	NA				NA	NA			NA	NA	NA
CL130032	Hs 578T	Breast	NA	0.00328079	NA	0.00161927	NA	NA	0.000654079				NA	NA			NA	NA	NA
CL586080	Hs 852.T	Skin	NA	NA	NA	0.000538969	NA	NA	0.000628021				NA	NA			NA	NA	NA
CL586490	Hs 895.T	Skin	NA	NA	NA	0.00753193	NA	NA	NA				NA	NA			NA	NA	NA
CL586145	HT-55	Colon	NA	NA	NA	NA	0.00233838	NA	0.00599814				0.0412016	NA			NA	0.109698	NA
CL586201	huH-1	Liver	NA	NA	NA	NA	NA	NA	0.00228055				NA	NA			0.0908584	NA	NA
CL586048	IM-95m	Stomach	NA	NA	NA	0.00342791	NA	NA	NA				NA	NA			0.0179847	NA	NA
CL587269	KARPAS-45	Blood	NA	NA	NA	NA	NA	NA	NA				NA	NA			NA	NA	NA
CL586321	KELLY	Adrenal	NA	NA	NA	NA	NA	NA	0.0001196				NA	NA			NA	NA	NA
CL132516	G96	Brain	NA	NA	NA	NA	NA	NA	0.000587965				NA	NA			NA	NA	NA
CL130122	HCC-15	Lung	NA	0.00544256	NA	NA	NA	NA	0.00101174				NA	NA			NA	NA	NA
CL587079	HCC2450	Lung	NA	NA	NA	0.00542775	NA	NA	NA				NA	NA			0.0517117	NA	NA
CL586338	HCC33	Lung	NA	NA	NA	NA	NA	NA	NA				NA	NA			NA	NA	NA
CL586317	HCC366	Lung	NA	NA	NA	0.00465067	NA	NA	NA				NA	NA			NA	NA	NA
CL586464	HCC4011	Lung	NA	0.0106083	NA	0.00402358	NA	NA	0.00167966				NA	NA			NA	NA	NA
CL586389	HCC89	Kidney	NA	NA	NA	0.0073668	NA	NA	0.00294308				NA	NA			NA	NA	NA
CL586921	HEC-108	Uterus	NA	NA	NA	NA	NA	NA	0.00142046				NA	NA			NA	NA	NA
CL586958	HEC-265	Uterus	NA	NA	NA	NA	NA	NA	0.000554839				NA	NA			NA	NA	NA
CL132500	HEp-2	Cervix	NA	NA	NA	NA	NA	NA	0.000321898				NA	NA			NA	NA	NA
CL586774	HLF	Liver	NA	NA	NA	0.00122325	NA	NA	0.000207041				NA	NA			0.0120664	NA	NA
CL130762	HOP-18	Lung	NA	NA	NA	0.00388984	NA	NA	NA				NA	NA			NA	NA	NA
CL587186	HPB-ALL	Blood	NA	NA	NA	NA	NA	NA	NA				NA	NA			NA	NA	NA
CL134162	Hs 832(C).T	Ovary	NA	NA	NA	NA	NA	NA	NA				NA	NA			NA	NA	NA
CL586954	HTC/C3	Thyroid	NA	NA	NA	NA	NA	NA	NA				NA	NA			NA	NA	NA
CL586574	IGR-37	Skin	NA	NA	NA	0.00100639	0.000192019	NA	0.000201223				0.00887691	NA			NA	0.0192186	NA
CL586533	JJN-3	Blood	NA	0.0033071	NA	0.00044429	NA	NA	0.000370076				NA	NA			NA	NA	NA
CL587130	KHM-3S	Lung	NA	NA	NA	NA	NA	NA	NA				NA	NA			NA	NA	NA
CL584692	HCA-7	Colon	NA	NA	NA	0.00432949	NA	0.00123778	0.00151802				NA	0.0126908			NA	NA	0.0380663
CL586408	HCC1011	Kidney	NA	NA	NA	NA	NA	NA	NA				NA	NA			NA	NA	NA
CL587160	HCC1054	Kidney	NA	0.000292296	NA	NA	NA	NA	NA				NA	NA			NA	NA	NA
CL586423	HCC1263	Colon	NA	NA	NA	NA	0.00362347	NA	0.00879525				0.0925506	NA			NA	0.112712	NA
CL129836	HCC1937	Breast	NA	0.00876011	NA	NA	0.00248729	NA	NA				0.113612	NA			NA	0.0465962	NA
CL586390	HCC2885	Lung	NA	NA	NA	NA	NA	NA	0.000801156				NA	NA			NA	NA	NA
CL586212	HCC515	Lung	NA	0.000294838	NA	NA	NA	NA	6.06169e-05				NA	NA			NA	NA	NA
CL587280	HD-Mar2	Blood	NA	NA	NA	NA	NA	NA	NA				NA	NA			NA	NA	NA
CL583904	HEL	Blood	NA	NA	NA	7.21557e-05	NA	NA	6.2136e-05				NA	NA			NA	NA	NA
CL586193	C3A	Liver	NA	NA	NA	NA	NA	NA	NA				NA	NA			NA	NA	NA
CL586831	HS-Os-1	Bone	NA	NA	NA	NA	NA	NA	NA				NA	NA			NA	NA	NA
CL586219	KARPAS-620	Blood	NA	NA	NA	NA	NA	NA	0.00296425				NA	NA			NA	NA	NA
CL131336	G-361	Skin	NA	0.00365533	NA	0.000677684	9.46041e-05	NA	0.00132				0.00130436	NA			NA	0.0051442	NA
CL132480	G141	Brain	NA	NA	NA	0.00149128	NA	NA	0.000572583				NA	NA			NA	NA	NA
CL586418	HCC1162	Uterus	NA	NA	NA	NA	NA	NA	NA				NA	NA			NA	NA	NA
CL131873	HCC1428	Breast	NA	0.0062313	NA	0.005796	NA	NA	NA				NA	NA			0.0375889	NA	NA
CL586515	HCC1534	Lung	NA	0.00532579	NA	NA	NA	NA	0.0019033				NA	NA			NA	NA	NA
CL586427	HCC1576	Adrenal	NA	NA	NA	NA	NA	NA	0.000476135				NA	NA			NA	NA	NA
CL131883	HCC1599	Breast	NA	NA	NA	NA	NA	NA	NA				NA	NA			NA	NA	NA
CL131450	HCC1806	Breast	NA	0.000830693	NA	0.000608792	0.000125402	3.40433e-05	0.000321827				0.00263161	0.000846988			NA	0.00916087	0.00668536
CL587073	HCC1897	Lung	NA	NA	NA	NA	NA	NA	NA				NA	NA			NA	NA	NA
CL586384	HCC2270	Lung	NA	NA	NA	NA	NA	NA	NA				NA	NA			NA	NA	NA
CL586315	HEC-1-B	Uterus	NA	NA	NA	NA	NA	NA	0.00612089				NA	NA			NA	NA	NA
CL586951	HEC-116	Uterus	NA	NA	NA	NA	NA	NA	0.000463629				NA	NA			NA	NA	NA
CL586541	HGC-27	Stomach	NA	NA	NA	0.000349819	NA	NA	0.000470696				NA	NA			0.0347775	NA	NA
CL584696	HPAF-II	Pancreas	NA	NA	NA	0.00414103	NA	NA	0.00393304				NA	NA			NA	NA	NA
CL585919	IGROV-1	Ovary	NA	NA	NA	0.00273387	NA	NA	0.00047272				NA	NA			0.0186319	NA	NA
CL588328	IMS-M2 (Ignyta)	Blood	NA	NA	NA	NA	NA	NA	NA				NA	NA			NA	NA	NA
CL584982	IPC-298	Skin	NA	0.00170323	NA	0.000903491	0.000132569	NA	0.000221891				0.00279319	NA			NA	0.0135118	NA
CL586281	KG-1	Blood	NA	0.00218349	NA	0.00183391	NA	NA	0.000458757				NA	NA			NA	NA	NA
CL586964	KINGS-1	Brain	NA	NA	NA	NA	NA	NA	0.00274846				NA	NA			NA	NA	NA
CL586231	KMS-11	Blood	NA	NA	NA	0.000640115	NA	NA	0.000904256				NA	NA			0.034671	NA	NA
CL586538	KMS-12-PE	Bone Marrow	NA	NA	NA	NA	NA	NA	0.000433179				NA	NA			0.0122969	NA	NA
CL132520	G124	Brain	NA	NA	NA	NA	NA	NA	0.00254494				NA	NA			NA	NA	NA
CL586518	GP2d	Colon	NA	NA	NA	0.0050435	NA	0.000221693	0.00162017				NA	0.00186469			NA	NA	0.0135747
CL587470	H357	Tongue	NA	NA	NA	NA	NA	NA	NA				NA	NA			NA	NA	NA
CL131881	HCC1500	Breast	NA	NA	NA	NA	NA	NA	NA				NA	NA			NA	NA	NA
CL587120	HCC2157	Breast	NA	NA	NA	NA	NA	NA	NA				NA	NA			NA	NA	NA
CL131828	HCC2218	Breast	NA	NA	NA	NA	0.00115925	NA	NA				0.00370606	NA			NA	0.0122103	NA
CL131740	HCC70 (DODx)	Breast	NA	NA	NA	NA	0.00465905	NA	0.00463473				0.0337301	NA			NA	0.0473273	NA
CL586319	HCC78	Lung	NA	0.000248529	NA	9.54719e-05	NA	NA	6.29002e-05				NA	NA			NA	NA	NA
CL583917	Hep G2	Liver	NA	NA	NA	NA	NA	NA	0.00219554				NA	NA			NA	NA	NA
CL586576	HMVII	Skin	NA	NA	NA	NA	0.000158792	NA	0.00118515				0.00298766	NA			NA	0.012578	NA
CL586618	HMY-1	Skin	NA	NA	NA	0.00200473	NA	NA	0.000678167				NA	NA			NA	NA	NA
CL583894	HPAC	Pancreas	NA	0.0394662	NA	NA	NA	NA	0.00438212				NA	NA			NA	NA	NA
CL587442	HSC-3	Tongue	NA	NA	NA	NA	NA	NA	NA				NA	NA			NA	NA	NA
CL586510	HUP-T4	Pancreas	NA	0.00266312	NA	0.000937949	NA	NA	0.00052287				NA	NA			NA	NA	NA
CL586597	JHH-6	Liver	NA	NA	NA	0.00340486	NA	NA	NA				NA	NA			0.0301955	NA	NA
CL587371	JVM-2	Blood	NA	0.000846625	0.000164997	NA	NA	NA	NA				NA	NA			NA	NA	NA
CL586564	KCI-MOH1	Pancreas	NA	0.00572029	NA	0.00361044	NA	NA	0.0016322				NA	NA			NA	NA	NA
CL132488	G84	Brain	NA	0.00643463	NA	0.000568528	NA	NA	0.000181005				NA	NA			0.0478648	NA	NA
CL586393	HCC12	Kidney	NA	NA	NA	NA	NA	NA	NA				NA	NA			NA	NA	NA
CL587050	HCC1354	Uterus	NA	NA	NA	NA	NA	NA	NA				NA	NA			NA	NA	NA
CL586394	HCC1359	Lung	NA	NA	NA	NA	NA	NA	NA				NA	NA			NA	NA	NA
CL131463	HCC1395	Breast	NA	NA	NA	NA	NA	NA	NA				NA	NA			0.0362619	NA	NA
CL586422	HCC1482	Uterus	NA	NA	NA	NA	NA	NA	0.000172525				NA	NA			NA	NA	NA
CL131819	HCC38	Breast	NA	0.00179792	NA	0.00352395	NA	NA	0.000222785				NA	NA			NA	NA	NA
CL587084	HCC597	Uterus	NA	NA	NA	NA	NA	NA	0.00601048				NA	NA			NA	NA	NA
CL586801	HLE	Liver	NA	NA	NA	0.0026971	NA	NA	NA				NA	NA			0.0787665	NA	NA
CL132478	G130	Brain	NA	0.0138483	NA	0.00501875	NA	NA	0.000816159				NA	NA			0.0462485	NA	NA
CL586221	G-402	Kidney	NA	NA	NA	0.000262192	NA	NA	0.000465519				NA	NA			0.00820541	NA	NA
CL132486	G44	Brain	NA	0.0178631	NA	NA	NA	NA	0.000240313				NA	NA			NA	NA	NA
CL587033	GI-1	Brain	NA	NA	NA	NA	NA	NA	0.000311074				NA	NA			NA	NA	NA
CL131830	HCC1419	Breast	NA	NA	NA	NA	NA	NA	NA				NA	NA			NA	NA	NA
CL130131	HCC1569	Breast	NA	NA	NA	NA	NA	NA	NA				NA	NA			NA	NA	NA
CL586450	HCC2279	Lung	NA	0.0100118	NA	NA	NA	NA	0.00126002				NA	NA			NA	NA	NA
CL586179	HCC2688	Breast	NA	NA	NA	NA	0.000282323	NA	NA				0.00298298	NA			NA	0.0232797	NA
CL587222	HCC4005	Lung	NA	NA	NA	NA	NA	NA	NA				NA	NA			NA	NA	NA
CL129266	HCC827	Lung	NA	0.00677409	NA	NA	NA	NA	0.000691599				NA	NA			NA	NA	NA
CL586922	HCSC-1	Cervix	NA	NA	NA	NA	NA	NA	0.00307313				NA	NA			NA	NA	NA
CL586884	SBC-7	Cervix	NA	NA	NA	NA	NA	NA	0.000529982				NA	NA			NA	NA	NA
CL586266	HN	Oral Cavity	NA	NA	NA	NA	NA	NA	0.00022524				NA	NA			NA	NA	NA
CL586959	HSC-5	Skin	NA	NA	NA	NA	NA	NA	0.000621011				NA	NA			NA	NA	NA
CL586146	WiDr	Colon	NA	NA	NA	0.00111259	NA	NA	0.00171194				NA	NA			NA	NA	NA
CL587286	ID8	Ovary	0.000291705	NA	NA	NA	NA	NA	NA				NA	NA			NA	NA	NA
CL586568	IGR-1	Skin	NA	0.00203758	NA	NA	0.000395662	NA	0.000523745				0.00314567	NA			NA	0.012702	NA
CL586596	IGR-39	Skin	NA	NA	NA	NA	8.47693e-05	NA	0.000113479				0.00140672	NA			NA	0.00481806	NA
CL586061	JC	Breast	0.000462556	NA	NA	NA	NA	NA	NA				NA	NA			NA	NA	NA
CL583919	Jurkat (Clone E6-1)	Blood	NA	0.000931971	NA	6.81557e-05	NA	NA	5.15675e-05				NA	NA			NA	NA	NA
CL587281	KARPAS-299	Blood	NA	0.0017544	0.00019239	NA	NA	NA	NA				NA	NA			NA	NA	NA
CL586218	KARPAS-422	Lymph Node	NA	0.00209168	0.000413027	0.000614287	NA	NA	0.000185121				NA	NA			NA	NA	NA
CL586963	KHM-5M	Thyroid	NA	NA	NA	NA	NA	NA	0.000561114				NA	NA			NA	NA	NA
CL586551	KLM-1	Pancreas	NA	0.00231985	NA	0.000709183	NA	NA	0.000613063				NA	NA			NA	NA	NA
CL585164	KM-12	Colon	NA	NA	NA	NA	NA	NA	0.0036514				NA	NA			NA	NA	NA
CL586904	KP-N-RT-BM-1	Adrenal	NA	NA	NA	NA	NA	NA	NA				NA	NA			NA	NA	NA
CL586526	KMS-34	Blood	NA	NA	NA	0.000524896	NA	NA	0.000141423				NA	NA			NA	NA	NA
CL583677	LNCaP/Ner	Prostate	NA	NA	NA	NA	NA	NA	7.16802e-05				NA	NA			NA	NA	NA
CL130125	LOU-NH91	Lung	NA	NA	NA	NA	NA	NA	NA				NA	NA			NA	NA	NA
CL586706	MCAS	Ovary	NA	NA	NA	0.0012486	0.000258001	NA	0.000230603				0.0035705	NA			0.0368154	0.0136264	NA
CL129757	MCF-7	Breast	NA	NA	NA	NA	NA	0.00158177	0.00395635				NA	0.0371437			NA	NA	0.038209
CL583925	MDA-MB-231	Breast	NA	0.00386748	NA	0.000900571	0.000415873	0.000251422	0.000621456				0.00781765	0.00290449			NA	0.0185982	0.0150144
CL586028	MEL-JUSO	Skin	NA	NA	NA	0.00183129	NA	NA	0.000418386				NA	NA			NA	NA	NA
CL131879	KPL-1	Breast	NA	0.00434292	NA	NA	NA	0.00147943	0.00238262				NA	0.0106713			NA	NA	0.0369891
CL129834	KPL-4	Breast	NA	0.0112359	NA	0.0046861	0.000898157	0.000624353	0.000594429				0.00553295	0.00527508			NA	0.0306849	0.0186944
CL586901	KP-N-YN	Adrenal	NA	NA	NA	NA	NA	NA	1.58674e-05				NA	NA			NA	NA	NA
CL586701	KYSE-450	Esophagus	NA	NA	NA	NA	NA	NA	0.000563587				NA	NA			NA	NA	NA
CL586702	KYSE-510	Esophagus	NA	NA	NA	NA	NA	NA	6.86377e-05				NA	NA			NA	NA	NA
CL586127	LA-4	Lung	0.00158545	NA	NA	NA	NA	NA	NA				NA	NA			NA	NA	NA
CL132767	LN-229	Brain	NA	0.00427964	NA	0.00159951	NA	NA	0.00256932				NA	NA			NA	NA	NA
CL586528	LP-1	Blood	NA	0.0083813	NA	0.00205338	NA	NA	0.000774025				NA	NA			NA	NA	NA
CL586309	MEL-HO	Skin	NA	0.00516297	NA	0.00347083	NA	NA	0.000398286				NA	NA			NA	NA	NA
CL586340	LCLC-97TM1	Lung	NA	NA	NA	NA	NA	NA	0.00139997				NA	NA			NA	NA	NA
CL587179	Loucy	Blood	NA	NA	NA	NA	NA	NA	NA				NA	NA			NA	NA	NA
CL585815	MC-38	Colon	0.000186499	NA	NA	NA	NA	NA	NA				NA	NA			NA	NA	NA
CL586009	MDA-MB-134-VI	Breast	NA	NA	NA	NA	NA	NA	NA				NA	NA			NA	NA	NA
CL130675	MDA-MB-453	Breast	NA	0.00531838	NA	0.00498366	NA	NA	0.00125147				NA	NA			NA	NA	NA
CL586344	ME-180	Cervix	NA	NA	NA	NA	NA	NA	0.000155457				NA	NA			NA	NA	NA
CL586523	KMS-27	Blood	NA	NA	NA	0.00016211	NA	NA	0.000165944				NA	NA			NA	NA	NA
CL586326	LCLC-103H	Lung	NA	0.00228046	NA	NA	NA	NA	0.000539447				NA	NA			NA	NA	NA
CL583673	HM7	Colon	NA	NA	NA	0.000712103	NA	0.000334897	NA				NA	0.00332238			0.0758441	NA	0.0173319
CL131436	MDA-MB-175-VII	Breast	NA	NA	NA	0.00144399	0.00045917	NA	0.0108778				0.0101267	NA			NA	0.0142144	NA
CL129465	MDA-MB-231 X1.1	Breast	NA	NA	NA	NA	NA	NA	NA				NA	NA			NA	NA	NA
CL586552	KP-2	Pancreas	NA	NA	NA	0.00414676	NA	NA	NA				NA	NA			NA	NA	NA
CL586705	KURAMOCHI	Ovary	NA	NA	NA	NA	NA	NA	0.00422056				NA	NA			NA	NA	NA
CL586855	KYSE-410	Esophagus	NA	NA	NA	NA	NA	NA	0.000578745				NA	NA			NA	NA	NA
CL588331	M0-91-TR (Ignyta)	Blood	NA	NA	NA	NA	NA	NA	NA				NA	NA			NA	NA	NA
CL130214	MDA-MB-330	Breast	NA	NA	NA	NA	NA	NA	NA				NA	NA			NA	NA	NA
CL131901	MDA-MB-436	Breast	NA	NA	NA	0.000595326	0.000301243	0.000137567	0.000460646				0.0080743	0.00143191			NA	0.0127612	0.00940633
CL586906	KNS-81	Brain	NA	NA	NA	NA	NA	NA	0.000189478				NA	NA			NA	NA	NA
CL586905	KP-N-SI9s	Adrenal	NA	NA	NA	NA	NA	NA	5.50997e-05				NA	NA			NA	NA	NA
CL129494	LL/2	Lung	0.000448992	NA	NA	NA	NA	NA	NA				NA	NA			NA	NA	NA
CL130847	LXFL529	Lung	NA	NA	NA	NA	NA	NA	0.00271753				NA	NA			NA	NA	NA
CL586598	MC-IXC	Adrenal	NA	NA	NA	NA	NA	NA	1.63197e-05				NA	NA			NA	NA	NA
CL586582	MDA-MB-361	Breast	NA	NA	NA	0.0044365	0.000868341	NA	NA				0.010892	NA			NA	0.0380436	NA
CL587054	KPP14388	Pancreas	0.000960459	NA	NA	NA	NA	NA	NA				NA	NA			NA	NA	NA
CL587057	KPR3070	Pancreas	0.00135404	NA	NA	NA	NA	NA	NA				NA	NA			NA	NA	NA
CL586834	Li-7	Liver	NA	NA	NA	NA	NA	NA	0.00451392				NA	NA			NA	NA	NA
CL583923	LNCAP clone FGC	Prostate	NA	NA	NA	NA	NA	0.000284367	0.00046774				NA	0.00285229			NA	NA	0.013326
CL586742	MCF 10A PTEN -/- (Sigma)	Breast	NA	NA	NA	NA	NA	NA	0.00253739				NA	NA			NA	NA	NA
CL131461	MDA-MB-415	Breast	NA	NA	NA	NA	NA	NA	NA				NA	NA			NA	NA	NA
CL132336	KNS-62	Lung	NA	0.00400447	NA	NA	NA	NA	0.000491827				NA	NA			NA	NA	NA
CL586553	KP-3	Pancreas	NA	0.00512036	NA	0.00193676	0.00137522	NA	0.0024692				0.0181419	NA			NA	0.0559142	NA
CL587445	KOSC-2 cl3-43	Oral Cavity	NA	NA	NA	NA	NA	NA	NA				NA	NA			NA	NA	NA
CL586554	KP-3L	Pancreas	NA	NA	NA	NA	0.00288044	NA	0.00251669				0.021619	NA			NA	0.122535	NA
CL587056	KPP14449	Pancreas	0.00152994	NA	NA	NA	NA	NA	NA				NA	NA			NA	NA	NA
CL586697	KYSE-150	Esophagus	NA	NA	NA	NA	NA	NA	0.000194056				NA	NA			NA	NA	NA
CL130206	MDA-MB-157	Breast	NA	0.00256918	NA	0.00404781	NA	NA	0.000623763				NA	NA			NA	NA	NA
CL586704	KYSE-70	Esophagus	NA	0.0144097	NA	NA	NA	NA	0.00113633				NA	NA			NA	NA	NA
CL586534	L-363	Blood	NA	NA	NA	0.000922107	NA	NA	0.000159622				NA	NA			NA	NA	NA
CL584429	LoVo	Colon	NA	NA	NA	0.00124813	NA	NA	0.00185864				NA	NA			NA	NA	NA
CL586437	LUDLU-1	Lung	NA	NA	NA	0.00943187	NA	NA	NA				NA	NA			NA	NA	NA
CL586740	MCF 10A CDH1 -/- (Sigma)	Breast	NA	NA	NA	NA	NA	NA	0.00252601				NA	NA			NA	NA	NA
CL131111	MDA-MB-435	Skin	NA	NA	NA	0.00413291	NA	NA	0.000749034				NA	NA			NA	NA	NA
CL587059	KR7110	Pancreas	0.0013561	NA	NA	NA	NA	NA	NA				NA	NA			NA	NA	NA
CL586700	KYSE-30	Esophagus	NA	NA	NA	NA	NA	NA	0.000368481				NA	NA			NA	NA	NA
CL132765	LN-18	Brain	NA	0.00404963	NA	0.00182118	NA	NA	0.00145179				NA	NA			NA	NA	NA
CL586126	LTPA	Pancreas	0.00146307	NA	NA	NA	NA	NA	NA				NA	NA			NA	NA	NA
CL586341	LXF-289	Lung	NA	0.00930711	NA	0.000432211	NA	NA	0.000472005				NA	NA			NA	NA	NA
CL130420	MC116	Lymph Node	NA	0.00136254	0.000165411	0.000548075	1.52416e-05	NA	0.000117579				0.000350645	NA			NA	0.00234714	NA
CL130212	MDA-MB-468	Breast	NA	0.000858626	NA	0.000708336	0.000150389	NA	0.000169389				0.00876482	NA			NA	0.0151461	NA
CL586819	MES-SA	Uterus	NA	NA	NA	NA	0.000324785	4.69965e-05	0.000161679				0.00490141	0.000937945			NA	0.0363265	0.00945889
CL587055	KPP14388 LN	Pancreas	0.000489722	NA	NA	NA	NA	NA	NA				NA	NA			NA	NA	NA
CL587058	KPR3351	Pancreas	0.000931094	NA	NA	NA	NA	NA	NA				NA	NA			NA	NA	NA
CL587060	KR7251	Pancreas	0.000557258	NA	NA	NA	NA	NA	NA				NA	NA			NA	NA	NA
CL585780	MC-38 Ovalbumin	Colon	0.000208162	NA	NA	NA	NA	NA	NA				NA	NA			NA	NA	NA
CL586522	KMS-21BM	Blood	NA	NA	NA	0.000225663	NA	NA	0.000298431				NA	NA			NA	NA	NA
CL584581	KP4	Pancreas	NA	0.000447832	NA	0.000210189	NA	0.000132922	0.00031612				NA	0.00625706			NA	NA	0.00764408
CL587061	KR7414	Pancreas	0.00145096	NA	NA	NA	NA	NA	NA				NA	NA			NA	NA	NA
CL583915	LS-180	Colon	NA	NA	NA	0.00707858	NA	0.000167231	0.00185604				NA	0.00120906			NA	NA	0.0129556
CL586698	KYSE-180	Esophagus	NA	NA	NA	NA	NA	NA	0.000667418				NA	NA			NA	NA	NA
CL586699	KYSE-270	Esophagus	NA	NA	NA	NA	NA	NA	0.000409193				NA	NA			NA	NA	NA
CL583685	LS1034	Colon	NA	NA	NA	NA	NA	NA	0.005721				NA	NA			NA	NA	NA
CL130491	MT-3	Colon	NA	NA	NA	NA	0.0012062	0.000417961	0.00168667				0.0191351	0.0107424			NA	0.0502778	0.0388527
CL587373	MAVER-1	Blood	NA	0.000151495	6.02045e-05	NA	NA	NA	NA				NA	NA			NA	NA	NA
CL586257	MDST8	Colon	NA	NA	NA	0.000222668	NA	1.52416e-05	0.000195601				NA	0.000366501			NA	NA	0.00220015
CL583927	ME-1	Bone Marrow	NA	NA	NA	NA	NA	NA	NA				NA	NA			NA	NA	NA
CL586703	KYSE-520	Esophagus	NA	NA	NA	NA	NA	NA	0.00100797				NA	NA			NA	NA	NA
CL585285	LOX-IMVI	Skin	NA	0.00244245	NA	0.00401177	NA	NA	7.62608e-05				NA	NA			NA	NA	NA
CL586524	KMS-28BM	Blood	NA	NA	NA	NA	NA	NA	NA				NA	NA			NA	NA	NA
CL586561	KMS-26	Blood	NA	NA	NA	0.000101045	NA	NA	6.70309e-05				NA	NA			NA	NA	NA
CL586525	KMS-28PE	Blood	NA	NA	NA	9.54025e-05	NA	NA	4.3921e-05				NA	NA			NA	NA	NA
CL586560	KU-812	Blood	NA	0.00159352	NA	0.000225659	NA	NA	0.000141027				NA	NA			NA	NA	NA
CL586696	KYSE-140	Esophagus	NA	NA	NA	NA	NA	NA	0.000496052				NA	NA			NA	NA	NA
CL586737	MCF 10A AKT2 -/- (Sigma)	Breast	NA	NA	NA	NA	NA	NA	0.00213496				NA	NA			NA	NA	NA
CL587309	KPP-1 (KPP-PDAC) XENOGRAFT	Pancreas	0.000168466	NA	NA	NA	NA	NA	NA				NA	NA			NA	NA	NA
CL131229	LS-174T	Colon	NA	NA	NA	0.000202941	NA	NA	0.0196686				NA	NA			NA	NA	NA
CL131434	MCF 10A	Breast	NA	NA	NA	0.00617089	NA	NA	0.0023134				NA	NA			0.0260843	NA	NA
CL586308	MKN-1	Stomach	NA	NA	NA	0.00193523	NA	NA	0.00038858				NA	NA			0.0193625	NA	NA
CL586540	MOLP-8	Blood	NA	NA	NA	0.000221644	NA	NA	0.000202376				NA	NA			NA	NA	NA
CL586032	MOLM-16	Blood	NA	NA	NA	0.000539802	NA	NA	0.000135318				NA	NA			NA	NA	NA
CL134124	MHH-PREB-1	Lymph Node	NA	0.000486325	0.000241592	0.00353302	6.3391e-05	NA	0.000141596				0.00122877	NA			NA	0.00422906	NA
CL586115	MKN-45	Stomach	NA	NA	NA	0.000813758	NA	NA	0.00143752				NA	NA			0.024479	NA	NA
CL586158	MM.1S	Lymph Node	NA	0.000933023	NA	NA	NA	NA	0.000241316				NA	NA			NA	NA	NA
CL586453	NCI-H1623	Lung	NA	NA	NA	NA	NA	NA	NA				NA	NA			NA	NA	NA
CL586730	NCI-H2810	Lung	NA	0.000926589	NA	NA	NA	NA	4.86727e-05				NA	NA			NA	NA	NA
CL585819	NCI-H820	Lung	NA	NA	NA	0.00148083	NA	NA	NA				NA	NA			NA	NA	NA
CL586303	NUGC-4	Stomach	NA	NA	NA	NA	NA	NA	0.000443254				NA	NA			0.041551	NA	NA
CL586908	NB-1	Adrenal	NA	NA	NA	NA	NA	NA	1.5e-05				NA	NA			NA	NA	NA
CL129492	NCI-H1650	Lung	NA	0.00252285	NA	NA	NA	NA	NA				NA	NA			NA	NA	NA
CL130536	NCI-H1703	Lung	NA	0.00089717	NA	0.000342518	NA	NA	0.000151254				NA	NA			NA	NA	NA
CL586162	NCI-H1975	Lung	NA	0.00199899	NA	NA	NA	NA	NA				NA	NA			NA	NA	NA
CL586223	NCI-H2228	Lung	NA	NA	NA	NA	NA	NA	0.000278907				NA	NA			NA	NA	NA
CL586721	NCI-H2373	Lung	NA	0.00037907	NA	NA	NA	NA	0.000124037				NA	NA			NA	NA	NA
CL586038	NCI-H716	Colon	NA	NA	NA	0.00476373	NA	NA	0.0100089				NA	NA			NA	NA	NA
CL586755	ONCO-DG-1	Ovary	NA	NA	NA	0.00367345	NA	NA	0.000501225				NA	NA			0.045028	NA	NA
CL585290	GTL-16	Stomach	NA	NA	NA	0.00241895	NA	NA	0.000238846				NA	NA			0.037917	NA	NA
CL586619	MMAc	Skin	NA	NA	NA	NA	NA	NA	0.000867921				NA	NA			NA	NA	NA
CL586635	MPC-11	Lymph Node	0.000229001	NA	NA	NA	NA	NA	NA				NA	NA			NA	NA	NA
CL586220	NALM-6	Blood	NA	0.000189384	NA	3.58337e-05	NA	NA	1.5e-05				NA	NA			NA	NA	NA
CL587136	NB-4	Bone Marrow	NA	0.000290102	NA	NA	NA	NA	NA				NA	NA			NA	NA	NA
CL130538	NCI-H1666	Lung	NA	NA	NA	0.00124383	NA	NA	0.000634526				NA	NA			NA	NA	NA
CL586733	NCI-H2596	Lung	NA	NA	NA	NA	NA	NA	NA				NA	NA			NA	NA	NA
CL586283	NOMO-1	Blood	NA	0.00161851	NA	0.000658589	NA	NA	7.65007e-05				NA	NA			NA	NA	NA
CL587169	MOLT-4	Blood	NA	NA	NA	NA	NA	NA	NA				NA	NA			NA	NA	NA
CL586632	MSTO-211H	Lung	NA	NA	NA	NA	NA	NA	NA				NA	NA			NA	NA	NA
CL586916	NB(TU)1-10	Adrenal	NA	NA	NA	NA	NA	NA	0.000603512				NA	NA			NA	NA	NA
CL586910	NCC-StC-K140	Stomach	NA	NA	NA	NA	NA	NA	NA				NA	NA			NA	NA	NA
CL586456	NCI-H2135	Lung	NA	NA	NA	NA	NA	NA	0.00559889				NA	NA			NA	NA	NA
CL586459	NCI-H810	Lung	NA	NA	NA	0.00141568	NA	NA	NA				NA	NA			NA	NA	NA
CL130853	NCI-N417	Lung	NA	NA	NA	NA	NA	NA	0.000736572				NA	NA			NA	NA	NA
CL584217	MIA Paca-2	Pancreas	NA	0.00123815	NA	0.00202291	0.000553238	0.000105081	0.000194368				0.00528805	0.00255563			NA	0.0334893	0.0129781
CL586301	MKN-74	Stomach	NA	NA	NA	NA	NA	NA	0.00217264				NA	NA			NA	NA	NA
CL129697	NCI-H1048	Lung	NA	NA	NA	NA	NA	NA	NA				NA	NA			NA	NA	NA
CL586019	NCI-H196	Lung	NA	NA	NA	NA	NA	NA	0.00268707				NA	NA			NA	NA	NA
CL129701	NCI-H1993	Lung	NA	NA	NA	NA	NA	NA	0.000564406				NA	NA			NA	NA	NA
CL586027	NCI-H2170	Lung	NA	NA	NA	0.000638514	NA	NA	0.000654542				NA	NA			0.0215745	NA	NA
CL586345	NCI-H510A	Lung	NA	NA	NA	NA	NA	NA	NA				NA	NA			NA	NA	NA
CL129193	NCI-H520	Lung	NA	NA	NA	0.00616273	NA	NA	0.00263716				NA	NA			NA	NA	NA
CL586354	NCI-H660	Prostate	NA	NA	NA	NA	NA	NA	NA				NA	NA			NA	NA	NA
CL131419	NIHOVCAR-3	Ovary	NA	0.00523597	NA	0.00353984	0.000194349	NA	0.00103627				0.00241948	NA			0.0357307	0.00909491	NA
CL131243	MeWo	Skin	NA	NA	NA	0.00144052	0.00120635	NA	0.000717621				0.00732815	NA			NA	0.028255	NA
CL586327	MHH-NB-11	Adrenal	NA	NA	NA	NA	NA	NA	NA				NA	NA			NA	NA	NA
CL586280	MOLM-13	Blood	NA	0.000175266	NA	4.37969e-05	1.52416e-05	NA	1.5e-05				0.000210632	NA			NA	0.00192954	NA
CL586438	MOR	Lung	NA	NA	NA	NA	NA	NA	0.00889726				NA	NA			NA	NA	NA
CL131999	NCI-H1975 (MB)	Lung	NA	NA	NA	NA	NA	NA	0.000205632				NA	NA			NA	NA	NA
CL586404	NCI-H2172	Lung	NA	NA	NA	NA	NA	NA	NA				NA	NA			NA	NA	NA
CL586735	NCI-H2795	Lung	NA	NA	NA	NA	NA	NA	NA				NA	NA			NA	NA	NA
CL586727	NCI-H2804	Lung	NA	0.00169657	NA	NA	NA	NA	0.000303727				NA	NA			NA	NA	NA
CL586135	NCI-H889	Lung	NA	NA	NA	NA	NA	NA	0.00132286				NA	NA			NA	NA	NA
CL134181	OAW28	Ovary	NA	NA	NA	0.00525022	NA	NA	NA				NA	NA			0.0353189	NA	NA
CL586372	NCI-H1417	Lung	NA	NA	NA	NA	NA	NA	NA				NA	NA			NA	NA	NA
CL587187	MOLT-13	Blood	NA	NA	NA	NA	NA	NA	NA				NA	NA			NA	NA	NA
CL132334	NCI-H1793	Lung	NA	NA	NA	NA	NA	NA	NA				NA	NA			NA	NA	NA
CL586013	NCI-H187	Lung	NA	NA	NA	NA	NA	NA	0.000100436				NA	NA			NA	NA	NA
CL586132	NCI-H209	Lung	NA	NA	NA	NA	NA	NA	NA				NA	NA			NA	NA	NA
CL130849	NCI-H2171	Lung	NA	0.00203784	NA	NA	NA	NA	0.000270001				NA	NA			NA	NA	NA
CL129544	NCI-H226	Lung	NA	0.00391828	NA	NA	NA	NA	0.000412113				NA	NA			NA	NA	NA
CL586200	NCI-N87	Stomach	NA	NA	NA	0.000486393	NA	NA	0.00033319				NA	NA			0.021873	NA	NA
CL586302	NUGC-3	Stomach	NA	NA	NA	0.000874156	NA	NA	7.22403e-05				NA	NA			0.0116336	NA	NA
CL586328	MS751	Cervix	NA	NA	NA	NA	NA	NA	0.000682908				NA	NA			NA	NA	NA
CL129264	NCI-H1437	Lung	NA	0.00394635	NA	NA	NA	NA	0.00106412				NA	NA			NA	NA	NA
CL131969	NCI-H1838	Lung	NA	NA	NA	0.00501653	NA	NA	0.00107202				NA	NA			NA	NA	NA
CL586403	NCI-H1915	Lung	NA	NA	NA	0.0024006	NA	NA	NA				NA	NA			NA	NA	NA
CL129190	NCI-H23	Lung	NA	0.000785889	NA	NA	NA	NA	7.11917e-05				NA	NA			NA	NA	NA
CL586689	NCI-H2461	Lung	NA	0.0014629	NA	NA	NA	NA	0.000203028				NA	NA			NA	NA	NA
CL586688	NCI-H290	Lung	NA	NA	NA	NA	NA	NA	NA				NA	NA			NA	NA	NA
CL585322	NCI-H446	Lung	NA	NA	NA	NA	NA	NA	0.00024415				NA	NA			NA	NA	NA
CL132330	NCI-H727	Lung	NA	NA	NA	NA	NA	NA	0.0067495				NA	NA			NA	NA	NA
CL129191	NCI-H838	Lung	NA	NA	NA	0.00134414	NA	NA	NA				NA	NA			NA	NA	NA
CL131718	NCI-H1155	Lung	NA	NA	NA	0.000404124	NA	NA	0.000121323				NA	NA			NA	NA	NA
CL586454	NCI-H1869	Lung	NA	NA	NA	NA	NA	NA	0.00235267				NA	NA			NA	NA	NA
CL586373	NCI-H1930	Lung	NA	NA	NA	NA	NA	NA	3.45876e-05				NA	NA			NA	NA	NA
CL586382	HCC60 (NCI-H23)	Lung	NA	NA	NA	NA	NA	NA	0.000268195				NA	NA			NA	NA	NA
CL586725	NCI-H2369	Lung	NA	0.00577093	NA	NA	NA	NA	0.00031348				NA	NA			NA	NA	NA
CL586726	NCI-H2803	Lung	NA	NA	NA	NA	NA	NA	0.00385558				NA	NA			NA	NA	NA
CL586282	MV-4-11	Blood	NA	4.61843e-05	NA	1.37974e-05	1.52416e-05	1.52416e-05	1.5e-05				0.000159528	0.000152416			NA	0.000346912	0.000152416
CL585199	MHH-ES-1	Bone	NA	NA	NA	NA	NA	NA	0.00015941				NA	NA			NA	NA	NA
CL586452	NCI-H1581	Lung	NA	NA	NA	0.000482212	NA	NA	0.00150366				NA	NA			NA	NA	NA
CL131971	NCI-H2009	Lung	NA	0.00199686	NA	NA	NA	NA	0.000609994				NA	NA			NA	NA	NA
CL586692	NCI-H2052	Pleura	NA	NA	NA	NA	NA	NA	0.000717281				NA	NA			NA	NA	NA
CL586731	NCI-H2731	Lung	NA	0.00315368	NA	NA	NA	NA	0.000528178				NA	NA			NA	NA	NA
CL129455	NCI-H460	Lung	NA	0.000505585	NA	0.000139144	NA	NA	0.000201823				NA	NA			0.0405533	NA	NA
CL131469	NCI-H661	Lung	NA	0.00543116	NA	NA	NA	NA	0.000586681				NA	NA			NA	NA	NA
CL586460	NCI-H920	Lung	NA	NA	NA	0.00913347	NA	NA	NA				NA	NA			NA	NA	NA
CL586182	MKN-7	Stomach	NA	NA	NA	0.00166701	NA	NA	NA				NA	NA			NA	NA	NA
CL586239	NAMALWA	Blood	NA	NA	3.83279e-05	6.92682e-05	NA	NA	0.000100135				NA	NA			NA	NA	NA
CL586194	CHP-212	Brain	NA	NA	NA	NA	NA	NA	0.000105391				NA	NA			NA	NA	NA
CL129461	NCI-H1299	Lung	NA	0.0131275	NA	NA	NA	NA	0.000438373				NA	NA			NA	NA	NA
CL586513	NCI-H1299F1-A11	Lung	NA	NA	NA	NA	NA	NA	NA				NA	NA			NA	NA	NA
CL131423	NCI-H1435	Lung	NA	NA	NA	NA	NA	NA	NA				NA	NA			NA	NA	NA
CL131815	NCI-H1568	Lung	NA	NA	NA	NA	NA	NA	NA				NA	NA			NA	NA	NA
CL132332	NCI-H1651	Lung	NA	NA	NA	NA	NA	NA	0.000442691				NA	NA			NA	NA	NA
CL587135	NCI-H1792	Lung	NA	NA	NA	0.00223644	NA	NA	NA				NA	NA			NA	NA	NA
CL129695	NCI-H2073	Lung	NA	0.02886	NA	NA	NA	NA	NA				NA	NA			NA	NA	NA
CL129187	NCI-H650	Lung	NA	0.00755214	NA	0.00363412	NA	NA	0.000951016				NA	NA			NA	NA	NA
CL130837	NCI-H82	Lung	NA	0.00806462	NA	NA	NA	NA	0.000276298				NA	NA			NA	NA	NA
CL584733	NCI-H929	Bone Marrow	NA	0.00164365	NA	0.000876465	NA	NA	0.000149605				NA	NA			0.0281914	NA	NA
CL586599	MM1.RL	Lymph Node	NA	NA	NA	NA	NA	NA	NA				NA	NA			NA	NA	NA
CL587247	MOLT-14	Blood	NA	NA	NA	NA	NA	NA	NA				NA	NA			NA	NA	NA
CL586367	NCI-H1339	Lung	NA	NA	NA	NA	NA	NA	0.000154632				NA	NA			NA	NA	NA
CL586405	NCI-H1563	Lung	NA	NA	NA	0.00360725	NA	NA	NA				NA	NA			NA	NA	NA
CL585817	NCI-H1770	Lung	NA	NA	NA	0.00747173	NA	NA	NA				NA	NA			NA	NA	NA
CL130148	NCI-H2122	Lung	NA	NA	NA	0.00222156	NA	NA	0.0039893				NA	NA			NA	NA	NA
CL586406	NCI-H2444	Lung	NA	NA	NA	0.00549024	NA	NA	NA				NA	NA			NA	NA	NA
CL130210	MFM-223	Breast	NA	NA	NA	NA	NA	0.00084634	0.000652531				NA	0.0139281			NA	NA	0.0212401
CL586539	MOLP-2	Blood	NA	NA	NA	NA	NA	NA	NA				NA	NA			NA	NA	NA
CL587248	MOLT-16	Blood	NA	NA	NA	NA	NA	NA	NA				NA	NA			NA	NA	NA
CL586008	NCI-H1355	Lung	NA	0.00565977	NA	NA	NA	NA	0.00146313				NA	NA			NA	NA	NA
CL586780	NCI-H1573	Lung	NA	NA	NA	NA	NA	NA	NA				NA	NA			NA	NA	NA
CL586060	NCI-H1648	Lung	NA	NA	NA	0.00858098	NA	NA	NA				NA	NA			NA	NA	NA
CL129693	NCI-H1944	Lung	NA	NA	NA	0.000874046	NA	NA	0.00128764				NA	NA			0.0437165	NA	NA
CL586455	NCI-H2023	Lung	NA	0.000429219	NA	NA	NA	NA	4.71408e-05				NA	NA			NA	NA	NA
CL131245	NCI-H2405	Lung	NA	NA	NA	0.00088044	NA	NA	0.000346115				NA	NA			NA	NA	NA
CL586722	NCI-H2452	Lung	NA	0.00572761	NA	NA	NA	NA	0.00151779				NA	NA			NA	NA	NA
CL586724	NCI-H2595	Lung	NA	0.00390813	NA	NA	NA	NA	0.00123324				NA	NA			NA	NA	NA
CL586723	NCI-H28	Pleura	NA	NA	NA	NA	NA	NA	0.000890236				NA	NA			NA	NA	NA
CL129179	NCI-H358	Lung	NA	NA	NA	0.0014339	NA	NA	0.000641469				NA	NA			NA	NA	NA
CL586376	NCI-H526	Lung	NA	NA	NA	NA	NA	NA	NA				NA	NA			NA	NA	NA
CL583929	ML-2	Bone Marrow	NA	NA	NA	6.74351e-05	NA	NA	4.85987e-05				NA	NA			0.00166542	NA	NA
CL587168	MOLT-3	Blood	NA	NA	NA	NA	NA	NA	NA				NA	NA			NA	NA	NA
CL586838	NB69	Adrenal	NA	NA	NA	NA	NA	NA	0.000611621				NA	NA			NA	NA	NA
CL131993	NCI-H1734	Lung	NA	NA	NA	0.000236498	NA	NA	NA				NA	NA			NA	NA	NA
CL131775	NCI-H2030	Lung	NA	NA	NA	NA	NA	NA	NA				NA	NA			NA	NA	NA
CL130150	NCI-H441	Lung	NA	NA	NA	NA	NA	NA	0.000534554				NA	NA			NA	NA	NA
CL129259	NCI-H647	Lung	NA	0.0352496	NA	NA	NA	NA	0.00237762				NA	NA			NA	NA	NA
CL586355	NCI-H847	Lung	NA	NA	NA	NA	NA	NA	NA				NA	NA			NA	NA	NA
CL586920	NJG	Uterus	NA	NA	NA	NA	NA	NA	0.00015066				NA	NA			NA	NA	NA
CL586837	MS-1-L	Lung	NA	NA	NA	NA	NA	NA	NA				NA	NA			NA	NA	NA
CL585166	MG-63	Bone	NA	NA	NA	NA	NA	NA	0.000284458				NA	NA			NA	NA	NA
CL587137	NCI-H1373	Lung	NA	NA	NA	NA	NA	NA	NA				NA	NA			NA	NA	NA
CL586012	NCI-H1395	Lung	NA	NA	NA	0.0016614	NA	NA	NA				NA	NA			NA	NA	NA
CL129703	NCI-H2106	Lung	NA	NA	NA	0.000952812	NA	NA	0.001951				NA	NA			NA	NA	NA
CL586165	NCI-H2110	Lung	NA	NA	NA	0.0001933	NA	NA	0.000453654				NA	NA			NA	NA	NA
CL129260	NCI-H2126	Lung	NA	NA	NA	0.00394204	NA	NA	NA				NA	NA			NA	NA	NA
CL586729	NCI-H2722	Lung	NA	NA	NA	NA	NA	NA	0.000343203				NA	NA			NA	NA	NA
CL586514	NCI-H524	Lung	NA	NA	NA	NA	NA	NA	NA				NA	NA			NA	NA	NA
CL586784	NCI-H841	Lung	NA	NA	NA	NA	NA	NA	NA				NA	NA			NA	NA	NA
CL130738	MX-1	Breast	NA	NA	NA	0.00523616	NA	0.00130921	0.0022998				NA	0.0140238			NA	NA	0.0131793
CL586133	NCI-H146	Lung	NA	NA	NA	NA	NA	NA	0.0005082				NA	NA			NA	NA	NA
CL586374	NCI-H211	Lung	NA	NA	NA	NA	NA	NA	NA				NA	NA			NA	NA	NA
CL586458	NCI-H2347	Lung	NA	0.00525172	NA	0.000525275	NA	NA	0.000539835				NA	NA			NA	NA	NA
CL129184	NCI-H292	Lung	NA	0.00140448	NA	0.000649978	NA	NA	5.35026e-05				NA	NA			NA	NA	NA
CL585717	NCI-H322T	Lung	NA	NA	NA	NA	NA	NA	0.000911608				NA	NA			NA	NA	NA
CL129185	NCI-H522	Lung	NA	NA	NA	NA	NA	NA	0.000543837				NA	NA			NA	NA	NA
CL586503	NTERA-2	Testis	NA	NA	NA	NA	NA	NA	1.5e-05				NA	NA			NA	NA	NA
CL586557	PK-59	Pancreas	NA	0.0156511	NA	0.00197174	0.000448004	NA	0.00223058				0.00467906	NA			NA	0.0190257	NA
CL586660	OE19	Esophagus	NA	NA	NA	NA	NA	NA	0.00222771				NA	NA			NA	NA	NA
CL134177	OAW42	Ovary	NA	NA	NA	0.00424823	0.00108799	0.00134041	0.000585454				0.0137613	0.0206633			0.0350994	0.064337	0.0935013
CL587040	Okajima	Stomach	NA	NA	NA	NA	NA	NA	NA				NA	NA			NA	NA	NA
CL584456	PSN1	Pancreas	NA	0.00432143	NA	NA	1.52416e-05	1.78271e-05	2.24676e-05				0.00107539	0.000901171			NA	0.00145952	0.00581542
CL586125	Renca	Kidney	0.00475107	0.022206	NA	NA	NA	NA	NA				NA	NA			NA	NA	NA
CL586268	RPMI 2650	Septum	NA	NA	NA	NA	NA	NA	NA				NA	NA			NA	NA	NA
CL586883	S-117	Thyroid	NA	NA	NA	NA	NA	NA	0.00229195				NA	NA			NA	NA	NA
CL586371	OV7	Ovary	NA	NA	NA	0.00223432	NA	0.000141215	0.000381667				NA	0.00334022			0.0310018	NA	0.0131006
CL586708	OVISE	Ovary	NA	0.0149231	NA	NA	NA	NA	0.00123428				NA	NA				NA	NA
CL584435	PANC-1	Pancreas	NA	0.00394311	NA	0.00124665	0.000505644	0.000362965	0.0023231				0.0137487	0.00848153			NA	0.0407483	0.0280468
CL586691	Reh	Blood	NA	0.000756703	NA	NA	NA	NA	NA				NA	NA			NA	NA	NA
CL131771	RERF-LC-MS	Lung	NA	0.000341197	NA	NA	NA	NA	0.000131232				NA	NA			NA	NA	NA
CL131233	OUMS-23	Colon	NA	NA	NA	0.00119348	NA	NA	0.00245781				NA	NA			NA	NA	NA
CL586230	Panc 05.04	Pancreas	NA	NA	NA	0.00207123	0.00179228	NA	0.00127639				0.0142784	NA			NA	0.0387092	NA
CL134128	REC-1	Lymph Node	NA	0.0171887	0.00136343	0.00900623	0.000577837	NA	0.00208837				0.00609814	NA			NA	0.055044	NA
CL586049	RERF-GC-1B	Stomach	NA	NA	NA	0.00198617	NA	NA	0.00057938				NA	NA			0.0124581	NA	NA
CL586536	RPMI 8226	Blood	NA	0.0037887	NA	0.000270733	NA	NA	0.000239218				NA	NA			NA	NA	NA
CL586117	OPM-2	Blood	NA	0.00312553	NA	0.00188795	NA	NA	0.000739477				NA	NA			NA	NA	NA
CL586064	PAN 02 X1	Pancreas	0.000839384	NA	NA	NA	NA	NA	NA				NA	NA			NA	NA	NA
CL586267	PE/CA-PJ15	Tongue	NA	NA	NA	NA	NA	NA	0.000215991				NA	NA			NA	NA	NA
CL585927	PEO1	Ovary	NA	NA	NA	0.00073378	0.000601412	NA	0.000353267				0.0101854	NA			0.0223531	0.0258305	NA
CL583697	RKO	Colon	NA	NA	NA	0.000153825	NA	1.72623e-05	0.000203871				NA	0.00033402			NA	NA	0.00297767
CL586690	RS411	Blood	NA	0.000257958	NA	NA	NA	1.52416e-05	NA				NA	0.000213361			NA	NA	0.000505876
CL586269	SCC-15	Tongue	NA	NA	NA	NA	NA	NA	NA				NA	NA			NA	NA	NA
CL586555	Panc 08.13	Pancreas	NA	NA	NA	0.00269842	NA	NA	NA				NA	NA			NA	NA	NA
CL131083	OvCA 429	Ovary	NA	NA	NA	0.000213308	NA	8.01213e-05	0.000156848				NA	0.00161751			0.00659361	NA	0.0142449
CL586287	OCI-M2	Blood	NA	NA	NA	0.000280564	NA	NA	0.000269437				NA	NA			NA	NA	NA
CL587188	RCH-ACV	Blood	NA	NA	NA	NA	NA	NA	NA				NA	NA			NA	NA	NA
CL129450	RERF-LC-KJ	Lung	NA	0.00524433	NA	0.00132192	NA	NA	0.000648943				NA	NA			NA	NA	NA
CL134166	RL	Lymph Node	NA	0.00176607	0.00117537	NA	NA	NA	5.13631e-05				NA	NA			0.0343704	NA	NA
CL586331	RT4	Urinary Bladder	NA	NA	NA	NA	NA	NA	0.00234684				NA	NA			NA	NA	NA
CL586655	OVCAR-5	Ovary	NA	NA	NA	0.00124321	0.00132597	NA	0.000772778				0.0139012	NA			NA	0.0395462	NA
CL586232	Panc 10.05	Pancreas	NA	NA	NA	0.00048464	0.000428934	NA	0.000271124				0.0140352	NA			NA	0.040014	NA
CL586569	PA-TU-8988S	Pancreas	NA	NA	NA	NA	NA	NA	0.0520782				0.10035	NA			NA		NA
CL587282	Pfeiffer	Blood	NA	0.00330612	0.000442288	NA	NA	NA	NA				NA	NA			NA	NA	NA
CL134164	RI-1	Lymph Node	NA	0.00234888	0.000313708	NA	NA	NA	0.000208886				NA	NA			0.00746412	NA	NA
CL586504	RKO-E6	Colon	NA	NA	NA	0.00351998	NA	NA	0.00049771				NA	NA			0.0455539	NA	NA
CL586656	OVCAR-4	Ovary	NA	NA	NA	NA	0.00145659	0.0018454	0.000872603				0.0130803	0.0045648			NA	0.0411428	0.0370952
CL585786	OVCAR433	Ovary	NA	NA	NA	0.00109274	NA	0.000170352	0.000528924				NA	0.00323858			0.0362041	NA	0.0168248
CL586195	PA-1	Ovary	NA	NA	NA	0.000101376	NA	NA	2.20854e-05				NA	NA			0.00167631	NA	NA
CL586556	PK-45H	Pancreas	NA	NA	NA	0.00176196	0.000437459	NA	0.00225178				0.014139	NA			NA	0.0382353	NA
CL586307	RAJI	Blood	NA	0.0023109	9.35249e-05	0.000168983	NA	NA	0.000116511				NA	NA			NA	NA	NA
CL586650	RVH-421	Skin	NA	NA	NA	NA	NA	NA	0.000569074				NA	NA			NA	NA	NA
CL586501	OCI-AML5	Blood	NA	0.000224906	NA	6.45216e-05	NA	NA	2.66561e-05				NA	NA			NA	NA	NA
CL586007	OV-90	Ovary	NA	NA	NA	0.00372347	0.00106181	NA	0.00245949				0.0144118	NA			0.0787793	0.0299689	NA
CL586712	OVTOKO	Ovary	NA	NA	NA	0.00130969	NA	0.000252615	0.000523342				NA	0.00276256			NA	NA	0.0335458
CL587123	PC-9	Lung	NA	0.00547707	NA	NA	NA	NA	NA				NA	NA			NA	NA	NA
CL587274	PEER	Blood	NA	NA	NA	NA	NA	NA	NA				NA	NA			NA	NA	NA
CL585446	PL45	Pancreas	NA	NA	NA	0.000402153	NA	NA	NA				NA	NA			NA	NA	NA
CL586714	RMG-I	Ovary	NA	NA	NA	0.00996591	0.000473395	NA	0.0460906				0.00472041	NA			NA	0.0141362	NA
CL586711	OVSAHO	Ovary	NA	NA	NA	0.00553109	0.000273608	NA	0.00546495				0.00533128	NA			NA	0.0155837	NA
CL586228	Panc 04.03	Pancreas	NA	0.00700971	NA	0.00478905	0.000658661	NA	0.00184179				0.00492292	NA			NA	0.0227751	NA
CL586316	PA-TU-8902	Pancreas	NA	0.0045343	NA	0.00315148	0.000431348	0.00044516	0.000532655				0.00381086	0.00656875			NA	0.023924	0.025293
CL586658	OE33	Esophagus	NA	NA	NA	NA	NA	NA	6.12036e-05				NA	NA			NA	NA	NA
CL134126	OCI-LY-19	Lymph Node	NA	6.10144e-05	1.10797e-05	2.92635e-05	1.52416e-05	NA	1.5e-05				0.00020285	NA			NA	0.000725891	NA
CL586284	OCI-AML2	Blood	NA	7.09323e-05	NA	5.61043e-05	NA	NA	1.5e-05				NA	NA			NA	NA	NA
CL586285	OCI-AML3	Blood	NA	0.000172674	NA	1.54647e-05	NA	NA	1.5e-05				NA	NA			NA	NA	NA
CL587171	OCI-LY-10	Lymph Node	NA	1.52416e-05	1.46378e-06	NA	NA	NA	1.5e-05				NA	NA			NA	NA	NA
CL586330	RT-112	Urinary Bladder	NA	0.0044887	NA	NA	NA	NA	0.000518229				NA	NA			NA	NA	NA
CL133691	OVCAR-8	Ovary	NA	NA	NA	0.00122378	0.000149251	5.22639e-05	0.000454916				0.000845445	0.000762927			0.0323529	0.00881511	0.00809076
CL586567	PK-45P	Pancreas	NA	0.00802207	NA	0.00431432	NA	NA	0.00719647				NA	NA			NA	NA	NA
CL586653	RCM-1	Colon	NA	NA	NA	NA	0.00125084	NA	0.00884732				0.0763714	NA			NA	0.11218	NA
CL587189	RPMI 8402	Blood	NA	NA	NA	NA	NA	NA	NA				NA	NA			NA	NA	NA
CL586659	OE21	Esophagus	NA	NA	NA	NA	NA	NA	0.000258499				NA	NA			NA	NA	NA
CL586962	ONS-76	Brain	NA	NA	NA	NA	NA	NA	0.000487374				NA	NA			NA	NA	NA
CL131178	OvCA 432	Ovary	NA	NA	NA	0.00146223	0.00126043	0.000380979	0.00190573				0.00548561	0.000645734			0.0262567	0.0203351	0.00431149
CL586241	Panc 02.03	Pancreas	NA	0.00925544	NA	0.00298897	0.00120683	NA	0.00118435				0.00679139	NA			NA	0.0360671	NA
CL587181	RD	Skeletal Muscle	NA	NA	NA	NA	NA	NA	NA				NA	NA			NA	NA	NA
CL587249	P12-ICHIKAWA	Blood	NA	NA	NA	NA	NA	NA	NA				NA	NA			NA	NA	NA
CL586274	PA-TU-8988T	Pancreas	NA	NA	NA	0.00160906	0.000155086	0.000424376	0.000623818				0.00147528	0.00477346			NA	0.00902119	0.0182132
CL584464	PC-3	Prostate	NA	NA	NA	0.0058158	NA	0.000109228	0.00086866				NA	0.00149474			0.0574221	NA	0.0129466
CL587268	PF-382	Blood	NA	NA	NA	NA	NA	NA	NA				NA	NA			NA	NA	NA
CL586565	PK-1	Pancreas	NA	0.0036855	NA	0.00168954	0.000672296	NA	0.00129772				0.0130666	NA			NA	0.0371987	NA
CL586654	PMF-ko14	Colon	NA	NA	NA	NA	0.00100152	NA	0.00819132				0.0123377	NA			0.0346434	0.0360366	NA
CL586559	QGP-1	Pancreas	NA	NA	NA	0.0051984	NA	NA	0.00574721				NA	NA			NA	NA	NA
CL131997	RERF-LC-OK	Lung	NA	0.00175649	NA	NA	NA	NA	0.000302359				NA	NA			NA	NA	NA
CL586713	RKN	Ovary	NA	NA	NA	0.00140201	8.02983e-05	NA	0.000335752				0.00222755	NA			0.0354274	0.00755588	NA
CL586215	RL95-2	Uterus	NA	NA	NA	NA	NA	NA	0.00190173				NA	NA			NA	NA	NA
CL131317	RPMI-7951	Skin	NA	0.000241413	NA	0.000147556	1.72076e-05	NA	0.00018185				0.000425748	NA			NA	0.00409728	NA
CL587459	SAS	Tongue	NA	NA	NA	NA	NA	NA	NA				NA	NA			NA	NA	NA
CL586286	OCI-M1	Blood	NA	NA	NA	0.000338247	NA	NA	0.000152184				NA	NA			NA	NA	NA
CL586346	OCUM-1	Stomach	NA	NA	NA	0.000805992	NA	NA	0.000347599				NA	NA			0.0344961	NA	NA
CL134232	OV56	Ovary	NA	NA	NA	0.000630211	6.37539e-05	NA	0.000183566				0.00117621	NA			0.038987	0.0113994	NA
CL586709	OVKATE	Ovary	NA	NA	NA	NA	NA	NA	NA				NA	NA			NA	NA	NA
CL586063	PAN 02	Pancreas	0.0013919	NA	NA	NA	NA	NA	NA				NA	NA			NA	NA	NA
CL586229	Panc 03.27	Pancreas	NA	NA	NA	0.000433263	3.04787e-05	NA	0.000195872				0.000743948	NA			NA	0.00453321	NA
CL586558	PK-8	Pancreas	NA	0.00258221	NA	0.00260953	0.000246963	NA	0.00158441				0.00431932	NA			NA	0.0130044	NA
CL132792	SC-1	Lymph Node	NA	0.00169559	6.95643e-05	NA	NA	NA	2.99575e-05				NA	NA			NA	NA	NA
CL586054	PL-21	Blood	NA	0.00293335	NA	0.00179535	NA	NA	0.00050264				NA	NA			NA	NA	NA
CL586004	OVCA 420	Ovary	NA	NA	NA	0.00618074	0.00137525	0.00122857	0.00239284				0.0180877	0.0125107			NA	0.0616068	0.0408313
CL586982	RC-K8	Lymph Node	NA	0.00172969	0.000257067	NA	NA	NA	NA				NA	NA			NA	NA	NA
CL586715	RMUG-S	Ovary	NA	NA	NA	NA	0.00188387	NA	0.00195644				0.0401155	NA			NA	0.0585369	NA
CL586270	SCC-25	Tongue	NA	NA	NA	NA	NA	NA	NA				NA	NA			NA	NA	NA
CL587259	RPMI 2650	Septum	NA	NA	NA	0.000378889	NA	NA	0.000766201				NA	NA			NA	NA	NA
CL586347	SCLC-21H	Lung	NA	NA	NA	NA	NA	NA	0.00078777				NA	NA			NA	NA	NA
CL586069	SET-2	Blood	NA	0.000811992	NA	0.000134961	NA	NA	3.65465e-05				NA	NA			NA	NA	NA
CL586289	SJCRH30 (RC13)	Skeletal Muscle	NA	NA	NA	NA	NA	NA	0.000186705				NA	NA			NA	NA	NA
CL586971	SKG-IIIb	Cervix	NA	NA	NA	NA	NA	NA	0.00178876				NA	NA			NA	NA	NA
CL586332	SK-N-DZ	Adrenal	NA	0.00504185	NA	NA	NA	NA	NA				NA	NA			NA	NA	NA
CL131113	SK23	Skin	NA	NA	NA	0.000475965	1.52416e-05	NA	0.00137457				0.000207565	NA			NA	0.00472865	NA
CL587422	SNU-1076	Larynx	NA	NA	NA	NA	NA	NA	NA				NA	NA			NA	NA	NA
CL586249	SNU-387	Liver	NA	NA	NA	NA	NA	NA	0.00575533				NA	NA			0.0347698	NA	NA
CL586253	SNU-475	Liver	NA	0.00642195	NA	NA	NA	NA	0.00102216				NA	NA			0.0669819	NA	NA
CL131107	SK-MEL-28	Skin	NA	0.00481005	NA	0.00174631	0.000237664	NA	0.000477897				0.00846373	NA			NA	0.0258739	NA
CL586771	BE(2)-M17	Adrenal	NA	NA	NA	NA	NA	NA	0.000493948				NA	NA			NA	NA	NA
CL587098	SJSA-1	Bone	NA	NA	NA	NA	NA	9.53677e-05	NA				NA	0.00126305			NA	NA	0.0116269
CL586969	SKG-IIIa	Cervix	NA	NA	NA	NA	NA	NA	0.0177394				NA	NA			NA	NA	NA
CL583691	SK-CO-1	Colon	NA	0.000436177	NA	0.000308246	NA	NA	6.03804e-05				NA	NA			NA	NA	NA
CL586196	SK-N-AS	Adrenal	NA	NA	NA	NA	NA	NA	0.000186646				NA	NA			NA	NA	NA
CL132794	SCC-3	Lymph Node	NA	0.000171112	8.41969e-06	0.000100955	1.52416e-05	NA	2.47432e-05				0.000152416	NA			NA	0.00189806	NA
CL586348	SCLC-22H	Lung	NA	NA	NA	NA	NA	NA	0.00090493				NA	NA			NA	NA	NA
CL586648	SK-HEP-1	Liver	NA	NA	NA	NA	NA	NA	0.000205118				NA	NA			NA	NA	NA
CL586644	SK-N-SH	Adrenal	NA	NA	NA	NA	NA	NA	0.000113554				NA	NA			NA	NA	NA
CL587287	SM1	Breast	0.000444029	NA	NA	NA	NA	NA	NA				NA	NA			NA	NA	NA
CL586251	SNU-423	Liver	NA	NA	NA	0.00374258	NA	NA	0.00031333				NA	NA			0.0229422	NA	NA
CL586118	SJCRH30	Skeletal Muscle	NA	NA	NA	NA	NA	NA	0.000421906				NA	NA			NA	NA	NA
CL586647	SK-MEL-3	Skin	NA	NA	NA	0.00383117	0.000234805	NA	0.00119751				0.00449985	NA			NA	0.0137443	NA
CL587138	SK-MEL-31	Skin	NA	NA	NA	0.00378493	NA	NA	NA				NA	NA			NA	NA	NA
CL586645	SK-N-BE(2)	Adrenal	NA	NA	NA	NA	NA	NA	0.00163923				NA	NA			NA	NA	NA
CL131452	SK-BR-3	Breast	NA	0.00187816	NA	0.000663686	0.000880019	NA	0.000207228				0.0156375	NA			0.00649104	0.0232075	NA
CL132761	SF268	Brain	NA	0.00124028	NA	NA	NA	NA	0.000145181				NA	NA			NA	NA	NA
CL586968	SKG-II	Cervix	NA	NA	NA	NA	NA	NA	7.42507e-05				NA	NA			NA	NA	NA
CL586252	SNU-449	Liver	NA	NA	NA	NA	NA	NA	0.00583986				NA	NA			NA	NA	NA
CL586029	SK-MEL-30	Skin	NA	NA	NA	0.00211735	0.000160472	NA	0.000508769				0.00160537	NA			NA	0.00718558	NA
CL130037	SK-MES-1	Lung	NA	NA	NA	0.00538577	NA	NA	0.000483283				NA	NA			0.0476432	NA	NA
CL586236	SNU-484	Stomach	NA	NA	NA	0.000413623	NA	NA	0.000259156				NA	NA			0.00754252	NA	NA
CL132763	SF539	Brain	NA	0.000853258	NA	NA	NA	NA	8.54433e-05				NA	NA			NA	NA	NA
CL587460	SKN-3	Oral Cavity	NA	NA	NA	NA	NA	NA	NA				NA	NA			NA	NA	NA
CL586306	SNU-16	Stomach	NA	NA	NA	0.000278662	NA	NA	0.000424527				NA	NA			0.018155	NA	NA
CL586217	SNU-182	Liver	NA	NA	NA	0.00278394	NA	NA	0.000669086				NA	NA			0.0209311	NA	NA
CL586242	SNU-216	Stomach	NA	NA	NA	0.00470213	NA	NA	0.000523392				NA	NA			0.0449742	NA	NA
CL586271	SCC-9	Tongue	NA	NA	NA	NA	NA	NA	NA				NA	NA			NA	NA	NA
CL586885	SISO	Cervix	NA	NA	NA	NA	NA	NA	0.000153396				NA	NA			NA	NA	NA
CL586144	SK23-mel	Skin	NA	0.0118291	NA	NA	NA	NA	0.000497391				NA	NA			NA	NA	NA
CL586546	SK-MM-2	Blood	NA	NA	NA	NA	NA	NA	NA				NA	NA			NA	NA	NA
CL586986	SNU-1	Stomach	NA	NA	NA	0.00189389	NA	NA	NA				NA	NA			0.00916673	NA	NA
CL586290	SKM-1	Blood	NA	0.000502495	NA	6.02296e-05	NA	NA	5.01549e-05				NA	NA			NA	NA	NA
CL586098	SK-MEL-24	Skin	NA	NA	NA	0.00140166	NA	NA	0.000121081				NA	NA			NA	NA	NA
CL131313	SK-OV-3	Ovary	NA	NA	NA	0.00120943	0.000235598	8.41342e-05	0.000718627				0.00225421	0.00176949			0.0356953	0.00869174	0.0100282
CL586207	SiHa	Cervix	NA	NA	NA	NA	NA	NA	0.00156481				NA	NA			NA	NA	NA
CL586020	SK-MEL-2	Skin	NA	NA	NA	0.00161579	NA	NA	0.000839437				NA	NA			NA	NA	NA
CL586643	SK-UT-1B	Uterus	NA	NA	NA	NA	NA	NA	1.5e-05				NA	NA			NA	NA	NA
CL586943	SIMA	Adrenal	NA	NA	NA	NA	NA	NA	0.000862691				NA	NA			NA	NA	NA
CL587190	SEM	Blood	NA	NA	NA	NA	NA	NA	NA				NA	NA			NA	NA	NA
CL586086	SK-MEL-1	Skin	NA	NA	NA	0.00133386	NA	NA	0.000931636				NA	NA			NA	NA	NA
CL587097	SK-MM-1	Blood	NA	NA	NA	NA	NA	NA	NA				NA	NA			NA	NA	NA
CL587182	SK-NEP-1	Kidney	NA	NA	NA	NA	NA	NA	NA				NA	NA			NA	NA	NA
CL586333	SK-N-FI	Adrenal	NA	0.0192744	NA	NA	NA	NA	0.00400418				NA	NA			NA	NA	NA
CL586649	SH-SY5Y	Adrenal	NA	NA	NA	NA	NA	NA	0.000142149				NA	NA			NA	NA	NA
CL586967	SNG-M	Uterus	NA	0.000415924	NA	NA	NA	NA	0.00019573				NA	NA			NA	NA	NA
CL586250	SNU-398	Liver	NA	0.017161	NA	0.00119575	NA	NA	0.000416725				NA	NA			0.0158632	NA	NA
CL586238	SNU-620	Stomach	NA	NA	NA	0.00534401	NA	NA	0.000993822				NA	NA			NA	NA	NA
CL587041	SNU-5	Stomach	NA	NA	NA	NA	NA	NA	NA				NA	NA			NA	NA	NA
CL584583	SU.86.86	Pancreas	NA	NA	NA	0.0013587	0.000437837	NA	0.000661386				0.00557074	NA			NA	0.0225696	NA
CL586508	SW 900	Lung	NA	NA	NA	0.00318079	NA	NA	NA				NA	NA			NA	NA	NA
CL131430	SW 982	Breast	NA	0.000839696	NA	0.000275153	3.64971e-05	NA	8.80716e-05				0.00111809	NA			NA	0.00418805	NA
CL130742	T-47D	Breast	NA	0.00119702	NA	0.0013746	NA	6.92178e-05	0.000817605				NA	0.000856664			NA	NA	0.00468135
CL131871	U-2 OS	Bone	NA	NA	NA	NA	NA	NA	0.000530291				NA	NA			NA	NA	NA
CL586497	WM-266-4	Skin	NA	0.000412853	NA	0.000136398	3.55664e-05	NA	2.55306e-05				0.000871312	NA			NA	0.00259012	NA
CL584189	SW 1990	Pancreas	NA	0.000752875	NA	0.000410599	0.000729505	NA	0.000313928				0.0114126	NA			NA	0.039145	NA
CL588332	U-118 MG (Ignyta)	Brain	NA	NA	NA	NA	NA	NA	NA				NA	NA			NA	NA	NA
CL586496	WM-115	Skin	NA	NA	NA	0.001252	0.000168409	NA	0.000393134				0.00232341	NA			NA	0.0102405	NA
CL586001	SU-DHL-10	Lymph Node	NA	0.00222653	NA	0.0011839	0.00022005	NA	0.000141562				0.00616198	NA			0.035979	0.0153018	NA
CL131231	SW 48	Colon	NA	NA	NA	0.00010454	NA	1.52416e-05	0.000317805				NA	0.000170455			NA	NA	0.00125231
CL583683	SW 480	Colon	NA	NA	NA	0.000570374	NA	0.000148069	0.00116402				NA	0.00310016			NA	NA	0.0130524
CL587106	UACC-257	Skin	NA	NA	NA	0.00241264	NA	NA	NA				NA	NA			NA	NA	NA
CL586572	YAPC	Pancreas	NA	NA	NA	0.00139469	0.000555489	NA	0.00203463				0.0097603	NA			NA	0.0302282	NA
CL586493	SNU-C1	Colon	NA	NA	NA	0.00365325	NA	NA	0.00315772				NA	NA			NA	NA	NA
CL586291	SUP-B15	Bone Marrow	NA	NA	NA	5.83782e-05	NA	NA	1.5e-05				NA	NA			NA	NA	NA
CL586160	T84	Colon	NA	NA	NA	NA	0.00168285	NA	0.00505913				0.0239668	NA			NA	0.0793838	NA
CL586075	TK-10	Kidney	NA	NA	NA	0.00460073	NA	NA	0.00158062				NA	NA			0.0846651	NA	NA
CL586305	U-87 MG	Brain	NA	0.00331704	NA	NA	NA	NA	NA				NA	NA			NA	NA	NA
CL586891	UM-RC-6	Kidney	NA	NA	NA	NA	NA	NA	0.000650971				NA	NA			NA	NA	NA
CL586587	VP267	Breast	NA	NA	NA	NA	0.00486164	NA	NA				0.054242	NA			NA	0.0139699	NA
CL587377	SU-DHL-2	Lymph Node	NA	0.000692111	2.7554e-05	NA	NA	NA	NA				NA	NA			NA	NA	NA
CL586571	TCC-PAN2	Pancreas	NA	NA	NA	0.00301401	0.000576343	NA	0.00919474				0.00431933	NA			NA	0.0201012	NA
CL586381	TRAMP-C1	Prostate	0.000345346	NA	NA	NA	NA	NA	NA				NA	NA			NA	NA	NA
CL586716	TYK-nu	Ovary	NA	NA	NA	0.000380817	5.21907e-05	NA	7.21637e-05				0.000530059	NA			0.0629773	0.00365249	NA
CL586717	TYK-nu.CP-r	Ovary	NA	NA	NA	0.0034034	0.000409664	NA	0.000222451				0.00650063	NA			0.039142	0.0153712	NA
CL586116	VCaP	Prostate	NA	NA	NA	NA	NA	NA	NA				NA	NA			NA	NA	NA
CL131973	VMRC-LCD	Lung	NA	NA	NA	NA	NA	NA	0.00427467				NA	NA			NA	NA	NA
CL587180	SUP-T1	Blood	NA	NA	NA	NA	NA	NA	NA				NA	NA			NA	NA	NA
CL586247	SNU-719	Stomach	NA	NA	NA	0.00749167	NA	NA	0.00185058				NA	NA			0.0274889	NA	NA
CL586585	SUM 52PE	Breast	NA	NA	NA	0.00388905	NA	NA	0.00177067				NA	NA			NA	NA	NA
CL586237	SNU-601	Stomach	NA	NA	NA	0.000127732	NA	NA	6.29682e-05				NA	NA			0.00487102	NA	NA
CL586245	SW 1116	Colon	NA	NA	NA	NA	NA	NA	NA				NA	NA			NA	NA	NA
CL586161	Toledo	Lymph Node	NA	0.000543555	0.000143369	NA	NA	NA	NA				NA	NA			NA	NA	NA
CL586542	TRAMP-C2	Prostate	0.000154424	NA	NA	NA	NA	NA	NA				NA	NA			NA	NA	NA
CL587018	TT	Thyroid	NA	NA	NA	NA	NA	NA	NA				NA	NA			NA	NA	NA
CL586090	UACC-62	Skin	NA	0.00133226	NA	0.000493472	0.000795266	NA	0.000670867				0.00257893	NA			NA	0.0345358	NA
CL586244	SW 403	Colon	NA	NA	NA	0.0053625	0.00220504	NA	0.00406826				0.0350146	NA			NA	0.0448904	NA
CL584994	SW 620	Colon	NA	NA	NA	0.000724419	NA	0.000135697	0.00137268				NA	0.00465319			NA	NA	0.0178534
CL586130	SW 780	Urinary Bladder	NA	NA	NA	NA	NA	NA	0.000754237				NA	NA			NA	NA	NA
CL132796	SU-DHL-16	Lymph Node	NA	0.00153523	4.5623e-05	NA	4.06684e-05	NA	0.000460498				0.000613541	NA			0.0231294	0.0035488	NA
CL586100	SU-DHL-4	Lymph Node	NA	0.000696962	0.000140793	0.000222136	3.18245e-05	NA	0.000103959				0.000563579	NA			NA	0.00246075	NA
CL134069	SU-DHL-8	Lymph Node	NA	0.00120203	4.78583e-05	0.000401156	NA	NA	2.20233e-05				NA	NA			0.0019486	NA	NA
CL586663	SUM 229PE	Breast	NA	NA	NA	NA	NA	NA	NA				NA	NA			NA	NA	NA
CL586114	TC-1	Lung	0.000383755	NA	NA	NA	NA	NA	NA				NA	NA			NA	NA	NA
CL586123	TC-71	Bone	NA	NA	NA	NA	NA	NA	1.5e-05				NA	NA			NA	NA	NA
CL586040	THP-1	Blood	NA	NA	NA	NA	NA	NA	NA				NA	NA			NA	NA	NA
CL586793	1321N1	Brain	NA	NA	NA	NA	NA	NA	3.21318e-05				NA	NA			NA	NA	NA
CL131471	ZR-75-1	Breast	NA	NA	NA	NA	NA	NA	NA				NA	NA			NA	NA	NA
CL586570	SUIT-2	Pancreas	NA	0.00110764	NA	0.000312116	9.67557e-05	NA	0.000408774				0.00125816	NA			NA	0.00761179	NA
CL586483	SUM 149PT	Breast	NA	0.0037457	NA	0.0021716	NA	NA	0.000578844				NA	NA			NA	NA	NA
CL586662	SUM 190PT	Breast	NA	NA	NA	NA	NA	NA	NA				NA	NA			NA	NA	NA
CL587262	SW 1353	Bone	NA	NA	NA	NA	NA	NA	NA				NA	NA			NA	NA	NA
CL587267	TALL-1	Blood	NA	NA	NA	NA	NA	NA	NA				NA	NA			NA	NA	NA
CL586005	TOV-21G	Ovary	NA	NA	NA	NA	NA	NA	0.000260519				NA	NA			0.0289031	NA	NA
CL586850	SNB-19	Brain	NA	NA	NA	NA	NA	NA	0.000186605				NA	NA			NA	NA	NA
CL586203	UKE-1	Blood	NA	NA	NA	2.32146e-05	NA	NA	1.53575e-05				NA	NA			NA	NA	NA
CL586099	UM-UC-1	Urinary Bladder	NA	NA	NA	NA	NA	NA	0.000557064				NA	NA			NA	NA	NA
CL131877	ZR-75-30	Breast	NA	NA	NA	NA	NA	NA	NA				NA	NA			NA	NA	NA
CL586240	SNU-638	Stomach	NA	NA	NA	0.000173239	NA	NA	0.000108137				NA	NA			0.0138201	NA	NA
CL586484	SUM 159PT	Breast	NA	NA	NA	0.000680689	NA	NA	NA				NA	NA			0.0135444	NA	NA
CL587421	SNU-899	Larynx	NA	NA	NA	NA	NA	NA	NA				NA	NA			NA	NA	NA
CL132798	SU-DHL-5	Lymph Node	NA	0.000258062	1.53673e-05	6.1615e-05	NA	NA	1.5e-05				NA	NA			0.0014248	NA	NA
CL131432	UACC-812	Breast	NA	NA	NA	NA	NA	NA	NA				NA	NA			NA	NA	NA
CL586407	UMC-11	Lung	NA	NA	NA	NA	NA	NA	0.0148429				NA	NA			NA	NA	NA
CL129764	SW 527	Breast	NA	0.00784655	NA	0.00498684	0.000425008	0.000218906	0.000796751				0.0138963	0.00751472			NA	0.037628	0.0309102
CL586900	T.T	Esophagus	NA	NA	NA	NA	NA	NA	0.00193066				NA	NA			NA	NA	NA
CL587266	U-2932	Lymph Node	NA	0.000431067	0.000104953	NA	NA	NA	NA				NA	NA			NA	NA	NA
CL586234	U-937	Lymph Node	NA	0.000412438	0.000113167	7.31712e-05	1.52416e-05	NA	2.03191e-05				0.000282573	NA			NA	0.00134846	NA
CL586292	UCSD-242l	Skin	NA	NA	NA	0.00240404	0.000901584	NA	0.00098658				0.00667882	NA			NA	0.0431194	NA
CL586890	UM-RC-7	Kidney	NA	NA	NA	NA	NA	NA	0.000671578				NA	NA			NA	NA	NA
CL586096	UM-UC-3	Urinary Bladder	NA	0.000849283	NA	NA	NA	NA	7.77435e-05				NA	NA			NA	NA	NA
CL134168	WSU-FSCCL	Lymph Node	NA	0.000109697	1.504e-05	0.000106601	NA	NA	1.63263e-05				NA	NA			0.00197124	NA	NA
CL586512	YMB-1-E	Breast	NA	NA	NA	0.00608751	0.000463804	NA	0.00285776				0.00676287	NA			NA	0.0140551	NA
CL131991	SU-DHL-1	Lymph Node	NA	5.66431e-05	1.09433e-05	5.04323e-05	1.52416e-05	NA	1.5e-05				0.000264685	NA			0.00136588	0.00084742	NA
CL583693	SW 837	Colon	NA	NA	NA	0.00416328	NA	NA	0.00385961				NA	NA			NA	NA	NA
CL586623	VP229	Breast	NA	NA	NA	NA	0.00144323	NA	0.00625535				0.0776981	NA			0.0860946	0.264686	NA
CL586087	WSU-DLCL2	Lymph Node	NA	0.000954901	9.68033e-05	0.000409039	NA	NA	0.000436118				NA	NA			0.00802638	NA	NA
CL586349	T98G	Brain	NA	NA	NA	0.00671212	NA	NA	0.00150247				NA	NA			NA	NA	NA
CL586511	YMB-1	Breast	NA	NA	NA	NA	NA	NA	NA				NA	NA			NA	NA	NA
CL129766	SW 1573	Lung	NA	0.000933914	NA	0.000349187	NA	NA	4.84716e-05				NA	NA			0.0258359	NA	NA
CL586246	SW 948	Colon	NA	NA	NA	NA	NA	0.00161948	0.00708075				NA	NA			NA	NA	0.10541
CL586537	U266B1	Blood	NA	0.00563891	NA	0.00362589	NA	NA	0.000902819				NA	NA			0.0199007	NA	NA
CL134130	SR	Lymph Node	NA	6.19775e-05	7.25335e-06	1.50771e-05	1.52416e-05	NA	1.5e-05				0.000207306	NA			0.0043739	0.000943657	NA
CL132498	SW 1463	Colon	NA	NA	NA	NA	0.00395745	NA	0.0154957				0.0794721	NA			NA	0.11645	NA
CL586630	SW 626	Ovary	NA	NA	NA	NA	NA	NA	0.00367148				NA	NA			NA	NA	NA
CL130422	Toledo (MDCCB)	Lymph Node	NA	NA	NA	NA	NA	NA	NA				NA	NA			NA	NA	NA
CL131473	TOV-112D	Ovary	NA	NA	NA	9.76823e-05	2.22913e-05	NA	1.5e-05				0.00070818	NA			0.0131144	0.00256911	NA
CL134071	U-698-M	Lymph Node	NA	0.00459797	0.000325279	NA	5.55696e-05	NA	0.000135769				0.000474579	NA			NA	0.00244031	NA
CL587011	VMRC-RCW	Kidney	NA	NA	NA	NA	NA	NA	0.00372264				NA	NA			NA	NA	NA
CL586743	Z-138	Lymph Node	NA	4.68345e-05	7.99672e-06	NA	NA	NA	NA				NA	NA			NA	NA	NA
CL586259	SNU-668	Stomach	NA	NA	NA	NA	NA	NA	0.00057308				NA	NA			0.0314207	NA	NA
CL132527	SU-DHL-6	Lymph Node	NA	0.00164404	0.000181152	0.00121178	NA	NA	0.000227953				NA	NA			0.0368167	NA	NA
CL132496	SW 1417	Colon	NA	NA	NA	NA	NA	NA	NA				NA	NA			NA	NA	NA
CL587167	TMD8	Lymph Node	NA	6.68053e-05	6.31369e-06	1.85869e-05	1.52416e-05	NA	1.5e-05				0.000152416	NA			NA	0.000481562	NA
CL587023	NA	NA	NA	NA	NA	NA	NA	NA	NA				NA	NA			NA	NA	NA
CL587706	NA	NA	NA	NA	NA	NA	NA	NA	NA				NA	NA			NA	NA	NA
CL587172	NA	NA	NA	NA	NA	NA	NA	NA	NA				NA	NA			NA	NA	NA
CL587121	NA	NA	NA	NA	NA	NA	NA	NA	0.00207845				NA	NA			0.0415645	NA	NA
CL586880	NA	NA	NA	0.00729586	NA	NA	NA	NA	0.000608191				NA	NA			NA	NA	NA
CL587463	NA	NA	NA	NA	NA	NA	NA	NA	NA				NA	NA			NA	NA	NA
CL587389	NA	NA	NA	NA	NA	NA	NA	NA	NA				NA	NA			NA	NA	NA
CL587443	NA	NA	NA	NA	NA	NA	NA	NA	NA	ave of means			NA	NA	ave of means		NA	NA	NA	ave of means
		mean IC50	0.00111921	0.0045602	0.000212777	0.0021023	0.000672997	0.000506122	0.00170118	0.00155354			0.0116331	0.00562941	0.00863128		0.0307841	0.0266071	0.0240181	0.0271364
										0.00148446					0.00424528					0.00341391
										s.d.

## Sheet: olefin, morpholine
primary	celllinename	tissue	ic50_olefinProject31	ic50_olefin Project37			ic50_morpholine Project31	ic50_morpholine Project37
CL587290	1624-16997 (Tumor B)	Lung	NA	NA			NA	NA
CL586052	105KC (DODx)	Cartilage	NA	NA			NA	NA
CL587311	4498-16820 Mel-BR1 X1	Skin	NA	NA			NA	NA
CL132771	A172	Brain	NA	NA			NA	NA
CL130740	4T1 Luciferase	Breast	NA	NA			NA	NA
CL586070	769-P	Kidney	NA	NA			NA	NA
CL585320	A-673	Skeletal Muscle	NA	NA			NA	NA
CL587297	1624-17095 (Tumor B)	Lung	NA	NA			NA	NA
CL587298	1624-17147 (Tumor A)	Lung	NA	NA			NA	NA
CL587301	4498-14745 Mel-BR3	Skin	NA	NA			NA	NA
CL131311	624 mel	Skin	0.0493836	NA			0.143534	NA
CL587284	51BLim 10	Colon	NA	NA			NA	NA
CL586950	8505C	Thyroid	NA	NA			NA	NA
CL129312	ABC-1	Lung	NA	NA			NA	NA
CL587243	AGS	Stomach	NA	0.0203821			NA	0.0452954
CL587273	ALL-SIL	Blood	NA	NA			NA	NA
CL587299	1624-17147 (Tumor B)	Lung	NA	NA			NA	NA
CL133693	A2780	Ovary	NA	0.00817915			NA	0.0109287
CL584462	22Rv1	Prostate	NA	NA			NA	NA
CL130839	66c14	Breast	NA	NA			NA	NA
CL134175	A2780ADR	Ovary	NA	NA			NA	NA
CL587291	1624-17091 (Tumor B)	Lung	NA	NA			NA	NA
CL586892	8305C	Thyroid	NA	NA			NA	NA
CL587312	4498-1636 Mel-nBR1	Skin	NA	NA			NA	NA
CL587289	1624-17095 (Tumor C)	Lung	NA	NA			NA	NA
CL586532	AMO-1	Blood	NA	NA			NA	NA
CL587462	A-253	Skin	NA	NA			NA	NA
CL586980	A3/KAW	Lymph Node	NA	NA			NA	NA
CL584976	143B	Bone	NA	NA			NA	NA
CL587300	4498-16820 Mel-BR1	Skin	NA	NA			NA	NA
CL587293	1624-16997 (Tumor A)	Lung	NA	NA			NA	NA
CL131257	928 mel	Skin	0.012981	NA			0.0250561	NA
CL585679	501A	Skin	NA	NA			NA	NA
CL586985	A4/Fuk	Lymph Node, Gastric	NA	NA			NA	NA
CL130497	A549	Lung	NA	NA			NA	NA
CL587292	1624-16997 (Tumor C)	Lung	NA	NA			NA	NA
CL587285	AB22	Lung	NA	NA			NA	NA
CL587288	AE17	Lung	NA	NA			NA	NA
CL587294	1624-17082 (Tumor A)	Lung	NA	NA			NA	NA
CL134179	59M	Ovary	NA	NA			NA	NA
CL131382	Hs 294T	Skin	NA	NA			NA	NA
CL583906	A-431	Skin	0.0454365	NA			0.0611415	NA
CL586110	PLC/PRF/5	Liver	NA	NA			NA	NA
CL131326	537 MEL	Skin	NA	NA			NA	NA
CL586143	A2058	Skin	0.0366359	NA			0.0224867	NA
CL586189	ACHN	Kidney	NA	NA			NA	NA
CL587295	1624-17091 (Tumor A)	Lung	NA	NA			NA	NA
CL586124	A20	Lymph Node	NA	NA			NA	NA
CL584727	A-375	Skin	NA	0.00745414			NA	0.0251191
CL586947	AM-38	Brain	NA	NA			NA	NA
CL587296	1624-17095 (Tumor A)	Lung	NA	NA			NA	NA
CL586854	23132/87	Stomach	NA	NA			NA	NA
CL584978	786-O	Kidney	NA	NA			NA	NA
CL129457	A-427	Lung	NA	NA			NA	NA
CL586600	A-498	Kidney	NA	NA			NA	NA
CL131965	CAL-148	Breast	0.00336306	0.00282593			0.00499086	0.00308764
CL586294	CA46	Lymph Node	NA	NA			NA	NA
CL132494	CL-34	Colon	0.0338168	NA			0.0821659	NA
CL129308	COLO 824	Breast	0.0145369	NA			0.0442493	NA
CL586108	COLO 849	Skin	NA	NA			NA	NA
CL586612	COLO 853	Skin	NA	NA			NA	NA
CL586813	COLO 858	Skin	NA	NA			NA	NA
CL131456	BT-549	Breast	0.0125247	0.00872056			0.0132007	0.0118129
CL583701	C2BBe1	Colon	NA	NA			NA	NA
CL132338	Caov-3	Ovary	NA	NA			NA	NA
CL584587	CFPAC-1	Pancreas	0.0623576	0.0256186			0.093139	0.0755191
CL586295	CHP-126	Adrenal	NA	NA			NA	NA
CL131247	COLO 201	Colon	NA	NA			NA	NA
CL584431	COLO 205	Colon	NA	NA			NA	NA
CL586078	COLO 783	Skin	NA	NA			NA	NA
CL586431	COR-L26	Lung	NA	NA			NA	NA
CL585685	CT26.WT	Colon	NA	NA			NA	NA
CL585788	COLO 704	Uterus	NA	NA			NA	NA
CL586609	COLO 699N	Lung	NA	NA			NA	NA
CL586192	BFTC-909	Kidney	NA	NA			NA	NA
CL584741	CAL 27	Tongue	NA	NA			NA	NA
CL133689	Caov-4	Ovary	NA	NA			NA	NA
CL131251	CL-40	Colon	NA	NA			NA	NA
CL586812	COLO 685	Uterus	NA	NA			NA	NA
CL586112	BA/F3	Blood	NA	NA			NA	NA
CL585782	B16-F1	Skin	NA	NA			NA	NA
CL586334	BEN	Lung	NA	NA			NA	NA
CL585683	B16-F10 Luciferase	Skin	NA	NA			NA	NA
CL585681	B16-F10	Skin	NA	NA			NA	NA
CL586003	Caki-2	Kidney	NA	NA			NA	NA
CL586607	CaR-1	Colon	0.0352689	NA			0.0401541	NA
CL586163	ChaGo-K-1	Lung	NA	NA			NA	NA
CL586272	COLO 320HSR	Colon	NA	NA			NA	NA
CL586849	CGTH-W-1	Thyroid	NA	NA			NA	NA
CL586084	COLO 800	Skin	0.010206	NA			0.0121909	NA
CL586263	BICR 31	Tongue	NA	NA			NA	NA
CL129453	Calu-3	Lung	NA	NA			NA	NA
CL586310	AN3 CA	Uterus	NA	NA			NA	NA
CL586852	B-CPAP	Thyroid	NA	NA			NA	NA
CL586264	BICR 78	Oral Cavity	NA	NA			NA	NA
CL134120	BJAB (DODx)	Lymph Node	0.00637176	NA			0.00618236	NA
CL586606	C32TG	Skin	NA	NA			NA	NA
CL587035	COLO 320	Colon	NA	NA			NA	NA
CL586312	COLO 699	Lung	NA	NA			NA	NA
CL586610	COLO 792	Skin	NA	NA			NA	NA
CL586065	COV362.4	Ovary	NA	NA			NA	NA
CL131935	BT-20	Breast	NA	NA			NA	NA
CL131903	BT-483	Breast	NA	NA			NA	NA
CL130208	CAL-85-1	Breast	0.0311562	NA			0.0530119	NA
CL130142	Calu-6	Lung	NA	NA			NA	NA
CL131105	COLO 829	Skin	0.0316586	NA			0.0585046	NA
CL584698	AsPC-1	Pancreas	0.0900857	0.0478915			0.228488	0.122673
CL130218	BT-474	Breast	0.0419279	NA			0.118326	NA
CL586222	CAL 54	Kidney	NA	NA			NA	NA
CL584585	Capan-2	Pancreas	0.0732185	NA			0.245687	NA
CL586810	CCF-STTG1	Brain	NA	NA			NA	NA
CL131235	CoCM-1 (Onc Dx)	Colon	NA	NA			NA	NA
CL586079	COLO 818	Skin	NA	NA			NA	NA
CL586613	COLO 857	Skin	0.0148601	NA			0.0303908	NA
CL586258	Caco-2	Colon	NA	NA			NA	NA
CL586335	CAL-12T	Lung	NA	NA			NA	NA
CL586799	Calu-1	Lung	NA	NA			NA	NA
CL586076	Clone M-3 Cloudman S91 melanoma	Skin	NA	NA			NA	NA
CL586981	CHL-1	Lung	NA	NA			NA	NA
CL586432	COR-L279	Lung	NA	NA			NA	NA
CL586056	COV318	Ovary	0.109899	NA			0.602387	NA
CL586066	COV434	Ovary	0.0149034	NA			0.0269402	NA
CL586260	BHY	Oral Cavity	NA	NA			NA	NA
CL586948	ASH-3	Thyroid	NA	NA			NA	NA
CL586929	BOKU	Cervix	NA	NA			NA	NA
CL130224	CAL-120	Breast	NA	0.0368033			NA	0.105082
CL587108	AU565	Breast	NA	NA			NA	NA
CL586262	BICR 22	Tongue	NA	NA			NA	NA
CL584460	DU 145	Prostate	NA	0.014402			NA	0.0383136
CL586695	COLO 680N	Esophagus	NA	NA			NA	NA
CL586434	COR-L47	Lung	NA	NA			NA	NA
CL586058	COV504	Ovary	NA	NA			NA	NA
CL587177	CCRF-CEM	Blood	NA	NA			NA	NA
CL130424	CI-1	Lymph Node	NA	NA			NA	NA
CL586254	COLO 678	Colon	NA	NA			NA	NA
CL586491	COV413A	Ovary	NA	NA			NA	NA
CL586261	BICR 10	Oral Cavity	NA	NA			NA	NA
CL131417	C32	Skin	0.0287194	NA			0.0399574	NA
CL586206	Ca Ski	Cervix	NA	NA			NA	NA
CL584743	CL-11	Colon	NA	NA			NA	NA
CL587250	CoCM-1	Colon	NA	NA			NA	NA
CL131249	COLO 206F	Colon	NA	NA			NA	NA
CL583699	COLO 741	Colon	NA	0.0113193			NA	0.0487655
CL586436	COR-L88	Lung	NA	NA			NA	NA
CL586057	COV362	Ovary	0.0341691	NA			0.111972	NA
CL583921	BxPC-3	Pancreas	0.0505701	0.0363742			0.115486	0.103308
CL586311	C-33 A	Cervix	NA	NA			NA	NA
CL131438	CAMA-1	Breast	NA	NA			NA	NA
CL584694	Capan-1	Pancreas	0.0281587	NA			0.0697186	NA
CL131253	COLO 320DM	Colon	NA	NA			NA	NA
CL586296	COLO 679	Skin	0.0422492	NA			0.0683266	NA
CL586811	COLO 684	Uterus	NA	NA			NA	NA
CL587246	BE-13	Blood	NA	NA			NA	NA
CL586938	BM-1604	Prostate	0.0222582	NA			0.0849575	NA
CL586248	C170	Colon	NA	0.0379834			NA	0.280085
CL586083	Caki-1	Kidney	NA	NA			NA	NA
CL130146	CAL51	Breast	0.00640239	0.0127084			0.018691	0.0333819
CL586611	COLO 794	Skin	0.00935966	NA			0.0383069	NA
CL586492	COV413B	Ovary	0.0409413	NA			0.19027	NA
CL134376	Daudi	Blood	NA	NA			NA	NA
CL586614	CW-2	Colon	NA	0.047615			NA	0.484708
CL131183	DOV 13	Ovary	NA	NA			NA	NA
CL586794	FTC-133	Thyroid	NA	NA			NA	NA
CL130841	EFM-192A	Breast	0.0566692	NA			0.116846	NA
CL129310	EKVX	Lung	NA	NA			NA	NA
CL586487	EFM-192C	Breast	NA	0.00843199			NA	0.0577789
CL586562	EM-2	Blood	NA	NA			NA	NA
CL586928	FA9JTO	Skin	NA	NA			NA	NA
CL584729	FaDu	Nasal Pharynx	NA	NA			NA	NA
CL587233	DEL	Lymph Node	NA	NA			NA	NA
CL586256	HCT-8	Colon	NA	NA			NA	NA
CL586477	DMS 114	Lung	NA	NA			NA	NA
CL131891	EFM-19	Breast	0.0393982	0.00862359			0.0632721	0.0245761
CL586091	EL4	Blood	NA	NA			NA	NA
CL586815	FTC-238	Thyroid	NA	NA			NA	NA
CL131967	DU4475	Breast	NA	NA			NA	NA
CL586566	DEOC-1	Skin	NA	NA			NA	NA
CL585784	EFO-27	Ovary	0.0201646	NA			0.0608608	NA
CL586527	EJM	Blood	NA	NA			NA	NA
CL132492	HCT-15	Colon	NA	0.0604845			NA	NA
CL584398	DOHH-2	Lymph Node	0.00190023	NA			0.00858646	NA
CL586265	DOK	Tongue	NA	NA			NA	NA
CL586615	FOX-NY	Lymph Node	NA	NA			NA	NA
CL588325	CUTO-3 (Ignyta)	Lung	NA	NA			NA	NA
CL586136	DMS 79	Lung	NA	NA			NA	NA
CL586314	DV-90	Lung	NA	NA			NA	NA
CL586941	EFE-184	Uterus	NA	NA			NA	NA
CL586047	FU97	Stomach	NA	NA			NA	NA
CL129467	EBC-1	Lung	NA	NA			NA	NA
CL586255	CX-1	Colon	NA	0.0376497			NA	0.0838345
CL129463	ES-2	Ovary	0.0085617	NA			0.016483	NA
CL131315	FU-OV-1	Ovary	NA	NA			NA	NA
CL588323	CUTO-28 (Ignyta)	Lung	NA	NA			NA	NA
CL583695	DLD-1	Colon	NA	0.037374			NA	0.147113
CL585713	Detroit 562	Nasal Pharynx	NA	NA			NA	NA
CL586563	DAN-G	Pancreas	NA	0.034907			NA	0.0661372
CL583902	DB	Lymph Node	0.00352791	NA			0.0128683	NA
CL134374	EB1	Lymph Node	0.00565069	NA			0.0165064	NA
CL129548	EMT6 Luciferase	Breast	NA	NA			NA	NA
CL132474	G111	Brain	NA	NA			NA	NA
CL586621	ECC-1	Uterus	NA	NA			NA	NA
CL586932	FA9JTOTERT	Skin	NA	NA			NA	NA
CL587048	Daoy	Brain: Cerebellum	NA	NA			NA	NA
CL586297	EB-3	Blood	NA	NA			NA	NA
CL586275	EOL-1	Blood	NA	0.000152416			NA	0.000152416
CL586479	DMS 273	Lung	NA	NA			NA	NA
CL586446	EB2	Lymph Node	0.00681697	NA			0.0170047	NA
CL586337	EPLC-272H	Lung	NA	NA			NA	NA
CL130677	EVSA-T	Breast	0.0156927	0.0174154			0.036008	0.0421144
CL586934	FA18JTO	Skin	NA	NA			NA	NA
CL132504	G122	Brain	NA	NA			NA	NA
CL132482	G22	Brain	NA	NA			NA	NA
CL132510	G142	Brain	NA	NA			NA	NA
CL132773	G121	Brain	NA	NA			NA	NA
CL585292	HCC1143	Breast	NA	0.0148701			NA	0.0217908
CL586845	HCC1623	Colon	NA	NA			NA	NA
CL586461	HCC364	Lung	NA	NA			NA	NA
CL587086	HCC880	Kidney	NA	NA			NA	NA
CL586205	HEC-1-A	Uterus	NA	NA			NA	NA
CL586956	HEC-59	Uterus	NA	NA			NA	NA
CL586955	HEC-88nu	Uterus	NA	NA			NA	NA
CL586138	JHH-2	Liver	NA	NA			NA	NA
CL587115	JJ012	Cartilage	NA	NA			NA	NA
CL586925	GOTOP3	Adrenal	NA	NA			NA	NA
CL586924	HCA-1	Cervix	NA	NA			NA	NA
CL587218	HCC4001	Lung	NA	NA			NA	NA
CL132529	HeLa	Cervix	NA	NA			NA	NA
CL586836	MR1-3	Cervix	NA	NA			NA	NA
CL586140	Hep 3B2.1-7	Liver	NA	NA			NA	NA
CL586113	Hepa 1-6	Liver	NA	NA			NA	NA
CL587431	hTERT-HME1	Breast	NA	NA			NA	NA
CL587372	JVM-13	Blood	NA	NA			NA	NA
CL586966	KMRC-1	Kidney	NA	NA			NA	NA
CL586535	KMS-12-BM	Blood	NA	NA			NA	NA
CL131821	HCC1187	Breast	0.0772348	0.0518562			0.0931887	0.0753293
CL586180	HCC2911	Breast	NA	NA			NA	NA
CL587083	HCC3153	Breast	NA	NA			NA	NA
CL586509	HCC4019	Lung	NA	NA			NA	NA
CL584219	HCT 116	Colon	NA	0.0283835			NA	0.0512693
CL586945	HEC-251	Uterus	NA	NA			NA	NA
CL586517	HT-115	Colon	NA	0.0386815			NA	0.359264
CL586320	IMR-32	Adrenal	NA	NA			NA	NA
CL585740	JEKO-1	Lymph Node	0.00507779	NA			0.0286831	NA
CL586055	JJ012 (DODx)	Cartilage	NA	NA			NA	NA
CL586876	KALS-1	Brain	NA	NA			NA	NA
CL586053	KATO III	Stomach	NA	NA			NA	NA
CL586839	KE-97	Stomach	NA	NA			NA	NA
CL586520	KMM-1	Blood	NA	NA			NA	NA
CL132508	G59	Brain	NA	NA			NA	NA
CL132514	G61	Brain	NA	NA			NA	NA
CL586277	GDM-1	Blood	NA	NA			NA	NA
CL585738	HCC4006	Lung	NA	NA			NA	NA
CL587159	HCC826	Colon	NA	NA			NA	NA
CL586505	ATRFLOX	Colon	NA	NA			NA	NA
CL131773	HOP-62	Lung	NA	NA			NA	NA
CL132769	Hs 683	Brain	NA	NA			NA	NA
CL586109	Hs 839.T	Skin	NA	NA			NA	NA
CL585201	HUH-7	Liver	NA	NA			NA	NA
CL586875	KMRC-2	Kidney	NA	NA			NA	NA
CL132425	G140	Brain	NA	NA			NA	NA
CL132506	G112	Brain	NA	NA			NA	NA
CL587049	HCC1347	Kidney	NA	NA			NA	NA
CL587067	HCC149	Lung	NA	NA			NA	NA
CL130216	HCC1954	Breast	NA	0.0166343			NA	0.0458676
CL587211	HCC2695	Breast	NA	NA			NA	NA
CL586952	HEC-151	Uterus	NA	NA			NA	NA
CL131109	Hs 695T	Skin	NA	NA			NA	NA
CL584735	Hs 766T	Pancreas	0.0291368	NA			0.080547	NA
CL586299	HS-Sultan	Lymph Node	NA	NA			NA	NA
CL586872	HuO-3N1	Bone	NA	NA			NA	NA
CL586902	KMRC-20	Kidney	NA	NA			NA	NA
CL132518	G120	Brain	NA	NA			NA	NA
CL132484	G28T	Brain	NA	NA			NA	NA
CL586927	GB-1	Brain	NA	NA			NA	NA
CL586926	GCH-nu-YS	Uterus	NA	NA			NA	NA
CL586213	HCC1171	Lung	NA	NA			NA	NA
CL586395	HCC1493	Breast	NA	NA			0.0602395	NA
CL586413	HCC850	Ovary	NA	NA			NA	NA
CL586939	BT-B	Cervix	NA	NA			NA	NA
CL587277	HH	Blood	NA	NA			NA	NA
CL130204	HMEC	Breast	NA	NA			NA	NA
CL587439	HO-1-N-1	Oral Mucosa	NA	NA			NA	NA
CL587042	Hs 746T	Stomach	NA	NA			NA	NA
CL585278	HT-1080	Bone	NA	NA			NA	NA
CL584731	JHH-7	Liver	NA	NA			NA	NA
CL586833	KE-39	Stomach	NA	NA			NA	NA
CL586930	G-292 clone A141B1	Bone	NA	NA			NA	NA
CL586519	GP5d	Colon	NA	0.0343956			NA	0.112781
CL586858	HCC1010	Kidney	NA	NA			NA	NA
CL587053	HCC1375	Intestine Small	NA	NA			NA	NA
CL587072	HCC1833	Lung	NA	NA			NA	NA
CL587237	HCC3418	Breast	0.00980142	NA			0.0228732	NA
CL587527	HCC3440	Colon	NA	NA			NA	NA
CL587217	HCC4000	Lung	NA	NA			NA	NA
CL587441	HSC-2	Oral Cavity	NA	NA			NA	NA
CL586300	Jiyoye	Lymph Node	NA	NA			NA	NA
CL584427	HT-29	Colon	NA	NA			NA	NA
CL584433	HUP-T3	Pancreas	0.0405599	NA			0.0844874	NA
CL587039	IM-95	Stomach	NA	NA			NA	NA
CL586139	JHH-5	Liver	NA	NA			NA	NA
CL586545	KHM-1B	Blood	NA	NA			NA	NA
CL586575	GR-M	Skin	NA	NA			NA	NA
CL586360	HCC1159	Ovary	NA	NA			NA	NA
CL586014	HCC2935	Lung	NA	NA			NA	NA
CL586720	HCC461	Lung	NA	NA			NA	NA
CL134144	HOP-92	Lung	NA	NA			NA	NA
CL132490	HT	Lymph Node	0.03536	NA			0.059537	NA
CL586878	HuCCT1	Liver	NA	NA			NA	NA
CL586871	HuO9	Bone	NA	NA			NA	NA
CL586796	Ishikawa	Uterus	NA	NA			NA	NA
CL586233	K-562	Bone Marrow	NA	NA			NA	NA
CL134122	KARPAS-1106P	Lymph Node	NA	NA			NA	NA
CL586339	KLE	Uterus	NA	NA			NA	NA
CL586085	KLN 205	Lung	NA	NA			NA	NA
CL588329	KM-12 (Ignyta)	Colon	NA	NA			NA	NA
CL586919	G-401	Kidney	NA	NA			NA	NA
CL586298	GA-10	Blood	NA	NA			NA	NA
CL132476	G118	Brain	NA	NA			NA	NA
CL131975	H322T	Lung	NA	NA			NA	NA
CL586391	HCC1319	Kidney	NA	NA			NA	NA
CL586449	HCC193	Lung	NA	NA			NA	0.120932
CL586466	HCC2302	Lung	NA	NA			NA	NA
CL586318	HCC44	Lung	NA	NA			NA	NA
CL586516	HCC630	Ovary	NA	NA			NA	NA
CL131963	HDQ-P1	Breast	NA	NA			NA	NA
CL586960	HEC-50B	Uterus	NA	NA			NA	NA
CL586594	HNT-34	Blood	NA	NA			NA	NA
CL134160	Hs 38.T	Ovary	NA	NA			NA	NA
CL586595	HT-3	Cervix	NA	NA			NA	NA
CL584458	hTERT RPE-1	Eye	NA	NA			NA	NA
CL586137	JHH-1	Liver	NA	NA			NA	NA
CL586216	JHH-4	Liver	NA	NA			NA	NA
CL130222	JIMT-1	Breast	0.1167	0.0360163			0.103331	0.0611282
CL586278	Kasumi-1	Blood	NA	NA			NA	NA
CL586853	GOS-3	Brain	NA	NA			NA	NA
CL583900	GRANTA-519	Lymph Node	0.00195068	NA			0.0048334	NA
CL586592	HBL-100	Breast	0.00704683	NA			0.0235594	NA
CL586419	HCC1195	Lung	NA	NA			NA	NA
CL587227	HCC1498	Skin	NA	NA			NA	NA
CL587216	HCC3335	Breast	0.0495371	NA			0.109624	NA
CL587219	HCC4002	Lung	NA	NA			NA	NA
CL586214	HCC4017	Lung	NA	NA			NA	NA
CL588327	HCC78 (Ignyta)	Lung	NA	NA			NA	NA
CL586923	HCS-2	Cervix	NA	NA			NA	NA
CL586953	HEC-6	Uterus	NA	NA			NA	NA
CL585294	HEY	Ovary	NA	0.0347696			NA	0.0496303
CL586235	HL-60	Blood	NA	NA			NA	NA
CL130032	Hs 578T	Breast	NA	NA			NA	NA
CL586080	Hs 852.T	Skin	NA	NA			NA	NA
CL586490	Hs 895.T	Skin	NA	NA			NA	NA
CL586145	HT-55	Colon	0.110526	NA			0.366738	NA
CL586201	huH-1	Liver	NA	NA			NA	NA
CL586048	IM-95m	Stomach	NA	NA			NA	NA
CL587269	KARPAS-45	Blood	NA	NA			NA	NA
CL586321	KELLY	Adrenal	NA	NA			NA	NA
CL132516	G96	Brain	NA	NA			NA	NA
CL130122	HCC-15	Lung	NA	NA			NA	NA
CL587079	HCC2450	Lung	NA	NA			NA	NA
CL586338	HCC33	Lung	NA	NA			NA	NA
CL586317	HCC366	Lung	NA	NA			NA	NA
CL586464	HCC4011	Lung	NA	NA			NA	NA
CL586389	HCC89	Kidney	NA	NA			NA	NA
CL586921	HEC-108	Uterus	NA	NA			NA	NA
CL586958	HEC-265	Uterus	NA	NA			NA	NA
CL132500	HEp-2	Cervix	NA	NA			NA	NA
CL586774	HLF	Liver	NA	NA			NA	NA
CL130762	HOP-18	Lung	NA	NA			NA	NA
CL587186	HPB-ALL	Blood	NA	NA			NA	NA
CL134162	Hs 832(C).T	Ovary	NA	NA			NA	NA
CL586954	HTC/C3	Thyroid	NA	NA			NA	NA
CL586574	IGR-37	Skin	0.0167694	NA			0.0639054	NA
CL586533	JJN-3	Blood	NA	NA			NA	NA
CL587130	KHM-3S	Lung	NA	NA			NA	NA
CL584692	HCA-7	Colon	NA	0.0368805			NA	0.105805
CL586408	HCC1011	Kidney	NA	NA			NA	NA
CL587160	HCC1054	Kidney	NA	NA			NA	NA
CL586423	HCC1263	Colon	0.189851	NA			0.338953	NA
CL129836	HCC1937	Breast	0.03898	NA			0.109489	NA
CL586390	HCC2885	Lung	NA	NA			NA	NA
CL586212	HCC515	Lung	NA	NA			NA	NA
CL587280	HD-Mar2	Blood	NA	NA			NA	NA
CL583904	HEL	Blood	NA	NA			NA	NA
CL586193	C3A	Liver	NA	NA			NA	NA
CL586831	HS-Os-1	Bone	NA	NA			NA	NA
CL586219	KARPAS-620	Blood	NA	NA			NA	NA
CL131336	G-361	Skin	0.0125623	NA			0.0269988	NA
CL132480	G141	Brain	NA	NA			NA	NA
CL586418	HCC1162	Uterus	NA	NA			NA	NA
CL131873	HCC1428	Breast	NA	NA			NA	NA
CL586515	HCC1534	Lung	NA	NA			NA	NA
CL586427	HCC1576	Adrenal	NA	NA			NA	NA
CL131883	HCC1599	Breast	NA	NA			NA	NA
CL131450	HCC1806	Breast	0.0256821	0.0123377			0.0451743	0.0238946
CL587073	HCC1897	Lung	NA	NA			NA	NA
CL586384	HCC2270	Lung	NA	NA			NA	NA
CL586315	HEC-1-B	Uterus	NA	NA			NA	NA
CL586951	HEC-116	Uterus	NA	NA			NA	NA
CL586541	HGC-27	Stomach	NA	NA			NA	NA
CL584696	HPAF-II	Pancreas	NA	NA			NA	NA
CL585919	IGROV-1	Ovary	NA	NA			NA	NA
CL588328	IMS-M2 (Ignyta)	Blood	NA	NA			NA	NA
CL584982	IPC-298	Skin	0.0271693	NA			0.044409	NA
CL586281	KG-1	Blood	NA	NA			NA	NA
CL586964	KINGS-1	Brain	NA	NA			NA	NA
CL586231	KMS-11	Blood	NA	NA			NA	NA
CL586538	KMS-12-PE	Bone Marrow	NA	NA			NA	NA
CL132520	G124	Brain	NA	NA			NA	NA
CL586518	GP2d	Colon	NA	0.0131093			NA	0.0399772
CL587470	H357	Tongue	NA	NA			NA	NA
CL131881	HCC1500	Breast	NA	NA			NA	NA
CL587120	HCC2157	Breast	NA	NA			NA	NA
CL131828	HCC2218	Breast	0.0351931	NA			0.0698611	NA
CL131740	HCC70 (DODx)	Breast	0.0838319	NA			0.123982	NA
CL586319	HCC78	Lung	NA	NA			NA	NA
CL583917	Hep G2	Liver	NA	NA			NA	NA
CL586576	HMVII	Skin	0.0277802	NA			0.0646673	NA
CL586618	HMY-1	Skin	NA	NA			NA	NA
CL583894	HPAC	Pancreas	NA	NA			NA	NA
CL587442	HSC-3	Tongue	NA	NA			NA	NA
CL586510	HUP-T4	Pancreas	NA	NA			NA	NA
CL586597	JHH-6	Liver	NA	NA			NA	NA
CL587371	JVM-2	Blood	NA	NA			NA	NA
CL586564	KCI-MOH1	Pancreas	NA	NA			NA	NA
CL132488	G84	Brain	NA	NA			NA	NA
CL586393	HCC12	Kidney	NA	NA			NA	NA
CL587050	HCC1354	Uterus	NA	NA			NA	NA
CL586394	HCC1359	Lung	NA	NA			NA	NA
CL131463	HCC1395	Breast	NA	NA			NA	NA
CL586422	HCC1482	Uterus	NA	NA			NA	NA
CL131819	HCC38	Breast	NA	NA			NA	NA
CL587084	HCC597	Uterus	NA	NA			NA	NA
CL586801	HLE	Liver	NA	NA			NA	NA
CL132478	G130	Brain	NA	NA			NA	NA
CL586221	G-402	Kidney	NA	NA			NA	NA
CL132486	G44	Brain	NA	NA			NA	NA
CL587033	GI-1	Brain	NA	NA			NA	NA
CL131830	HCC1419	Breast	NA	NA			NA	NA
CL130131	HCC1569	Breast	NA	NA			NA	NA
CL586450	HCC2279	Lung	NA	NA			NA	NA
CL586179	HCC2688	Breast	0.0377651	NA			0.110684	NA
CL587222	HCC4005	Lung	NA	NA			NA	NA
CL129266	HCC827	Lung	NA	NA			NA	NA
CL586922	HCSC-1	Cervix	NA	NA			NA	NA
CL586884	SBC-7	Cervix	NA	NA			NA	NA
CL586266	HN	Oral Cavity	NA	NA			NA	NA
CL586959	HSC-5	Skin	NA	NA			NA	NA
CL586146	WiDr	Colon	NA	NA			NA	NA
CL587286	ID8	Ovary	NA	NA			NA	NA
CL586568	IGR-1	Skin	0.0180726	NA			0.0590237	NA
CL586596	IGR-39	Skin	0.0157894	NA			0.0207516	NA
CL586061	JC	Breast	NA	NA			NA	NA
CL583919	Jurkat (Clone E6-1)	Blood	NA	NA			NA	NA
CL587281	KARPAS-299	Blood	NA	NA			NA	NA
CL586218	KARPAS-422	Lymph Node	NA	NA			NA	NA
CL586963	KHM-5M	Thyroid	NA	NA			NA	NA
CL586551	KLM-1	Pancreas	NA	NA			NA	NA
CL585164	KM-12	Colon	NA	NA			NA	NA
CL586904	KP-N-RT-BM-1	Adrenal	NA	NA			NA	NA
CL586526	KMS-34	Blood	NA	NA			NA	NA
CL583677	LNCaP/Ner	Prostate	NA	NA			NA	NA
CL130125	LOU-NH91	Lung	NA	NA			NA	NA
CL586706	MCAS	Ovary	0.0259674	NA			0.0752528	NA
CL129757	MCF-7	Breast	NA	0.0361996			NA	0.110333
CL583925	MDA-MB-231	Breast	0.038658	0.0156227			0.0559822	0.0395149
CL586028	MEL-JUSO	Skin	NA	NA			NA	NA
CL131879	KPL-1	Breast	NA	0.0402553			NA	0.105981
CL129834	KPL-4	Breast	0.0412361	0.0372911			0.0844735	0.0511401
CL586901	KP-N-YN	Adrenal	NA	NA			NA	NA
CL586701	KYSE-450	Esophagus	NA	NA			NA	NA
CL586702	KYSE-510	Esophagus	NA	NA			NA	NA
CL586127	LA-4	Lung	NA	NA			NA	NA
CL132767	LN-229	Brain	NA	NA			NA	NA
CL586528	LP-1	Blood	NA	NA			NA	NA
CL586309	MEL-HO	Skin	NA	NA			NA	NA
CL586340	LCLC-97TM1	Lung	NA	NA			NA	NA
CL587179	Loucy	Blood	NA	NA			NA	NA
CL585815	MC-38	Colon	NA	NA			NA	NA
CL586009	MDA-MB-134-VI	Breast	NA	NA			NA	NA
CL130675	MDA-MB-453	Breast	NA	NA			NA	NA
CL586344	ME-180	Cervix	NA	NA			NA	NA
CL586523	KMS-27	Blood	NA	NA			NA	NA
CL586326	LCLC-103H	Lung	NA	NA			NA	NA
CL583673	HM7	Colon	NA	0.0376434			NA	0.0572208
CL131436	MDA-MB-175-VII	Breast	0.0619595	NA			0.0707546	NA
CL129465	MDA-MB-231 X1.1	Breast	NA	NA			NA	NA
CL586552	KP-2	Pancreas	NA	NA			NA	NA
CL586705	KURAMOCHI	Ovary	NA	NA			NA	NA
CL586855	KYSE-410	Esophagus	NA	NA			NA	NA
CL588331	M0-91-TR (Ignyta)	Blood	NA	NA			NA	NA
CL130214	MDA-MB-330	Breast	NA	NA			NA	NA
CL131901	MDA-MB-436	Breast	0.0243428	0.0168796			0.0419289	0.0305075
CL586906	KNS-81	Brain	NA	NA			NA	NA
CL586905	KP-N-SI9s	Adrenal	NA	NA			NA	NA
CL129494	LL/2	Lung	NA	NA			NA	NA
CL130847	LXFL529	Lung	NA	NA			NA	NA
CL586598	MC-IXC	Adrenal	NA	NA			NA	NA
CL586582	MDA-MB-361	Breast	0.0380715	NA			0.107258	NA
CL587054	KPP14388	Pancreas	NA	NA			NA	NA
CL587057	KPR3070	Pancreas	NA	NA			NA	NA
CL586834	Li-7	Liver	NA	NA			NA	NA
CL583923	LNCAP clone FGC	Prostate	NA	NA			NA	0.0398729
CL586742	MCF 10A PTEN -/- (Sigma)	Breast	NA	NA			NA	NA
CL131461	MDA-MB-415	Breast	NA	NA			NA	NA
CL132336	KNS-62	Lung	NA	NA			NA	NA
CL586553	KP-3	Pancreas	0.0577316	NA			0.181462	NA
CL587445	KOSC-2 cl3-43	Oral Cavity	NA	NA			NA	NA
CL586554	KP-3L	Pancreas	0.057284	NA			0.154215	NA
CL587056	KPP14449	Pancreas	NA	NA			NA	NA
CL586697	KYSE-150	Esophagus	NA	NA			NA	NA
CL130206	MDA-MB-157	Breast	NA	NA			NA	NA
CL586704	KYSE-70	Esophagus	NA	NA			NA	NA
CL586534	L-363	Blood	NA	NA			NA	NA
CL584429	LoVo	Colon	NA	NA			NA	NA
CL586437	LUDLU-1	Lung	NA	NA			NA	NA
CL586740	MCF 10A CDH1 -/- (Sigma)	Breast	NA	NA			NA	NA
CL131111	MDA-MB-435	Skin	NA	NA			NA	NA
CL587059	KR7110	Pancreas	NA	NA			NA	NA
CL586700	KYSE-30	Esophagus	NA	NA			NA	NA
CL132765	LN-18	Brain	NA	NA			NA	NA
CL586126	LTPA	Pancreas	NA	NA			NA	NA
CL586341	LXF-289	Lung	NA	NA			NA	NA
CL130420	MC116	Lymph Node	0.00753519	NA			0.0191179	NA
CL130212	MDA-MB-468	Breast	0.0358422	NA			0.0309972	NA
CL586819	MES-SA	Uterus	0.0389405	0.0144703			0.0565369	0.0307051
CL587055	KPP14388 LN	Pancreas	NA	NA			NA	NA
CL587058	KPR3351	Pancreas	NA	NA			NA	NA
CL587060	KR7251	Pancreas	NA	NA			NA	NA
CL585780	MC-38 Ovalbumin	Colon	NA	NA			NA	NA
CL586522	KMS-21BM	Blood	NA	NA			NA	NA
CL584581	KP4	Pancreas	NA	0.0225589			NA	0.037267
CL587061	KR7414	Pancreas	NA	NA			NA	NA
CL583915	LS-180	Colon	NA	0.0129596			NA	0.0502691
CL586698	KYSE-180	Esophagus	NA	NA			NA	NA
CL586699	KYSE-270	Esophagus	NA	NA			NA	NA
CL583685	LS1034	Colon	NA	NA			NA	NA
CL130491	MT-3	Colon	0.133294	0.0389129			0.245604	0.208306
CL587373	MAVER-1	Blood	NA	NA			NA	NA
CL586257	MDST8	Colon	NA	0.00735707			NA	0.0105538
CL583927	ME-1	Bone Marrow	NA	NA			NA	NA
CL586703	KYSE-520	Esophagus	NA	NA			NA	NA
CL585285	LOX-IMVI	Skin	NA	NA			NA	NA
CL586524	KMS-28BM	Blood	NA	NA			NA	NA
CL586561	KMS-26	Blood	NA	NA			NA	NA
CL586525	KMS-28PE	Blood	NA	NA			NA	NA
CL586560	KU-812	Blood	NA	NA			NA	NA
CL586696	KYSE-140	Esophagus	NA	NA			NA	NA
CL586737	MCF 10A AKT2 -/- (Sigma)	Breast	NA	NA			NA	NA
CL587309	KPP-1 (KPP-PDAC) XENOGRAFT	Pancreas	NA	NA			NA	NA
CL131229	LS-174T	Colon	NA	NA			NA	NA
CL131434	MCF 10A	Breast	NA	NA			NA	NA
CL586308	MKN-1	Stomach	NA	NA			NA	NA
CL586540	MOLP-8	Blood	NA	NA			NA	NA
CL586032	MOLM-16	Blood	NA	NA			NA	NA
CL134124	MHH-PREB-1	Lymph Node	0.0215354	NA			0.0303456	NA
CL586115	MKN-45	Stomach	NA	NA			NA	NA
CL586158	MM.1S	Lymph Node	NA	NA			NA	NA
CL586453	NCI-H1623	Lung	NA	NA			NA	NA
CL586730	NCI-H2810	Lung	NA	NA			NA	NA
CL585819	NCI-H820	Lung	NA	NA			NA	NA
CL586303	NUGC-4	Stomach	NA	NA			NA	NA
CL586908	NB-1	Adrenal	NA	NA			NA	NA
CL129492	NCI-H1650	Lung	NA	NA			NA	NA
CL130536	NCI-H1703	Lung	NA	NA			NA	NA
CL586162	NCI-H1975	Lung	NA	NA			NA	NA
CL586223	NCI-H2228	Lung	NA	NA			NA	NA
CL586721	NCI-H2373	Lung	NA	NA			NA	NA
CL586038	NCI-H716	Colon	NA	NA			NA	NA
CL586755	ONCO-DG-1	Ovary	NA	NA			NA	NA
CL585290	GTL-16	Stomach	NA	NA			NA	NA
CL586619	MMAc	Skin	NA	NA			NA	NA
CL586635	MPC-11	Lymph Node	NA	NA			NA	NA
CL586220	NALM-6	Blood	NA	NA			NA	NA
CL587136	NB-4	Bone Marrow	NA	NA			NA	NA
CL130538	NCI-H1666	Lung	NA	NA			NA	NA
CL586733	NCI-H2596	Lung	NA	NA			NA	NA
CL586283	NOMO-1	Blood	NA	NA			NA	NA
CL587169	MOLT-4	Blood	NA	NA			NA	NA
CL586632	MSTO-211H	Lung	NA	NA			NA	NA
CL586916	NB(TU)1-10	Adrenal	NA	NA			NA	NA
CL586910	NCC-StC-K140	Stomach	NA	NA			NA	NA
CL586456	NCI-H2135	Lung	NA	NA			NA	NA
CL586459	NCI-H810	Lung	NA	NA			NA	NA
CL130853	NCI-N417	Lung	NA	NA			NA	NA
CL584217	MIA Paca-2	Pancreas	0.0482796	0.0238974			0.0652903	0.039279
CL586301	MKN-74	Stomach	NA	NA			NA	NA
CL129697	NCI-H1048	Lung	NA	NA			NA	NA
CL586019	NCI-H196	Lung	NA	NA			NA	NA
CL129701	NCI-H1993	Lung	NA	NA			NA	NA
CL586027	NCI-H2170	Lung	NA	NA			NA	NA
CL586345	NCI-H510A	Lung	NA	NA			NA	NA
CL129193	NCI-H520	Lung	NA	NA			NA	NA
CL586354	NCI-H660	Prostate	NA	NA			NA	NA
CL131419	NIHOVCAR-3	Ovary	0.0192668	NA			0.0669893	NA
CL131243	MeWo	Skin	0.0402075	NA			0.111556	NA
CL586327	MHH-NB-11	Adrenal	NA	NA			NA	NA
CL586280	MOLM-13	Blood	0.00424918	NA			0.00537953	NA
CL586438	MOR	Lung	NA	NA			NA	NA
CL131999	NCI-H1975 (MB)	Lung	NA	NA			NA	NA
CL586404	NCI-H2172	Lung	NA	NA			NA	NA
CL586735	NCI-H2795	Lung	NA	NA			NA	NA
CL586727	NCI-H2804	Lung	NA	NA			NA	NA
CL586135	NCI-H889	Lung	NA	NA			NA	NA
CL134181	OAW28	Ovary	NA	NA			NA	NA
CL586372	NCI-H1417	Lung	NA	NA			NA	NA
CL587187	MOLT-13	Blood	NA	NA			NA	NA
CL132334	NCI-H1793	Lung	NA	NA			NA	NA
CL586013	NCI-H187	Lung	NA	NA			NA	NA
CL586132	NCI-H209	Lung	NA	NA			NA	NA
CL130849	NCI-H2171	Lung	NA	NA			NA	NA
CL129544	NCI-H226	Lung	NA	NA			NA	NA
CL586200	NCI-N87	Stomach	NA	NA			NA	NA
CL586302	NUGC-3	Stomach	NA	NA			NA	NA
CL586328	MS751	Cervix	NA	NA			NA	NA
CL129264	NCI-H1437	Lung	NA	NA			NA	NA
CL131969	NCI-H1838	Lung	NA	NA			NA	NA
CL586403	NCI-H1915	Lung	NA	NA			NA	NA
CL129190	NCI-H23	Lung	NA	NA			NA	NA
CL586689	NCI-H2461	Lung	NA	NA			NA	NA
CL586688	NCI-H290	Lung	NA	NA			NA	NA
CL585322	NCI-H446	Lung	NA	NA			NA	NA
CL132330	NCI-H727	Lung	NA	NA			NA	NA
CL129191	NCI-H838	Lung	NA	NA			NA	NA
CL131718	NCI-H1155	Lung	NA	NA			NA	NA
CL586454	NCI-H1869	Lung	NA	NA			NA	NA
CL586373	NCI-H1930	Lung	NA	NA			NA	NA
CL586382	HCC60 (NCI-H23)	Lung	NA	NA			NA	NA
CL586725	NCI-H2369	Lung	NA	NA			NA	NA
CL586726	NCI-H2803	Lung	NA	NA			NA	NA
CL586282	MV-4-11	Blood	0.00215077	0.000152416			0.00511009	0.000152416
CL585199	MHH-ES-1	Bone	NA	NA			NA	NA
CL586452	NCI-H1581	Lung	NA	NA			NA	NA
CL131971	NCI-H2009	Lung	NA	NA			NA	NA
CL586692	NCI-H2052	Pleura	NA	NA			NA	NA
CL586731	NCI-H2731	Lung	NA	NA			NA	NA
CL129455	NCI-H460	Lung	NA	NA			NA	NA
CL131469	NCI-H661	Lung	NA	NA			NA	NA
CL586460	NCI-H920	Lung	NA	NA			NA	NA
CL586182	MKN-7	Stomach	NA	NA			NA	NA
CL586239	NAMALWA	Blood	NA	NA			NA	NA
CL586194	CHP-212	Brain	NA	NA			NA	NA
CL129461	NCI-H1299	Lung	NA	NA			NA	NA
CL586513	NCI-H1299F1-A11	Lung	NA	NA			NA	NA
CL131423	NCI-H1435	Lung	NA	NA			NA	NA
CL131815	NCI-H1568	Lung	NA	NA			NA	NA
CL132332	NCI-H1651	Lung	NA	NA			NA	NA
CL587135	NCI-H1792	Lung	NA	NA			NA	NA
CL129695	NCI-H2073	Lung	NA	NA			NA	NA
CL129187	NCI-H650	Lung	NA	NA			NA	NA
CL130837	NCI-H82	Lung	NA	NA			NA	NA
CL584733	NCI-H929	Bone Marrow	NA	NA			NA	NA
CL586599	MM1.RL	Lymph Node	NA	NA			NA	NA
CL587247	MOLT-14	Blood	NA	NA			NA	NA
CL586367	NCI-H1339	Lung	NA	NA			NA	NA
CL586405	NCI-H1563	Lung	NA	NA			NA	NA
CL585817	NCI-H1770	Lung	NA	NA			NA	NA
CL130148	NCI-H2122	Lung	NA	NA			NA	NA
CL586406	NCI-H2444	Lung	NA	NA			NA	NA
CL130210	MFM-223	Breast	NA	0.0423832			NA	0.109361
CL586539	MOLP-2	Blood	NA	NA			NA	NA
CL587248	MOLT-16	Blood	NA	NA			NA	NA
CL586008	NCI-H1355	Lung	NA	NA			NA	NA
CL586780	NCI-H1573	Lung	NA	NA			NA	NA
CL586060	NCI-H1648	Lung	NA	NA			NA	NA
CL129693	NCI-H1944	Lung	NA	NA			NA	NA
CL586455	NCI-H2023	Lung	NA	NA			NA	NA
CL131245	NCI-H2405	Lung	NA	NA			NA	NA
CL586722	NCI-H2452	Lung	NA	NA			NA	NA
CL586724	NCI-H2595	Lung	NA	NA			NA	NA
CL586723	NCI-H28	Pleura	NA	NA			NA	NA
CL129179	NCI-H358	Lung	NA	NA			NA	NA
CL586376	NCI-H526	Lung	NA	NA			NA	NA
CL583929	ML-2	Bone Marrow	NA	NA			NA	NA
CL587168	MOLT-3	Blood	NA	NA			NA	NA
CL586838	NB69	Adrenal	NA	NA			NA	NA
CL131993	NCI-H1734	Lung	NA	NA			NA	NA
CL131775	NCI-H2030	Lung	NA	NA			NA	NA
CL130150	NCI-H441	Lung	NA	NA			NA	NA
CL129259	NCI-H647	Lung	NA	NA			NA	NA
CL586355	NCI-H847	Lung	NA	NA			NA	NA
CL586920	NJG	Uterus	NA	NA			NA	NA
CL586837	MS-1-L	Lung	NA	NA			NA	NA
CL585166	MG-63	Bone	NA	NA			NA	NA
CL587137	NCI-H1373	Lung	NA	NA			NA	NA
CL586012	NCI-H1395	Lung	NA	NA			NA	NA
CL129703	NCI-H2106	Lung	NA	NA			NA	NA
CL586165	NCI-H2110	Lung	NA	NA			NA	NA
CL129260	NCI-H2126	Lung	NA	NA			NA	NA
CL586729	NCI-H2722	Lung	NA	NA			NA	NA
CL586514	NCI-H524	Lung	NA	NA			NA	NA
CL586784	NCI-H841	Lung	NA	NA			NA	NA
CL130738	MX-1	Breast	NA	0.0473224			NA	0.0984184
CL586133	NCI-H146	Lung	NA	NA			NA	NA
CL586374	NCI-H211	Lung	NA	NA			NA	NA
CL586458	NCI-H2347	Lung	NA	NA			NA	NA
CL129184	NCI-H292	Lung	NA	NA			NA	NA
CL585717	NCI-H322T	Lung	NA	NA			NA	NA
CL129185	NCI-H522	Lung	NA	NA			NA	NA
CL586503	NTERA-2	Testis	NA	NA			NA	NA
CL586557	PK-59	Pancreas	0.0388529	NA			0.11762	NA
CL586660	OE19	Esophagus	NA	NA			NA	NA
CL134177	OAW42	Ovary	0.0600379	0.0500441			0.221468	0.376572
CL587040	Okajima	Stomach	NA	NA			NA	NA
CL584456	PSN1	Pancreas	0.0108975	0.0199997			0.00581063	0.0148349
CL586125	Renca	Kidney	NA	NA			NA	NA
CL586268	RPMI 2650	Septum	NA	NA			NA	NA
CL586883	S-117	Thyroid	NA	NA			NA	NA
CL586371	OV7	Ovary	NA	0.0275162			NA	0.042814
CL586708	OVISE	Ovary	NA	NA			NA	NA
CL584435	PANC-1	Pancreas	0.040654	0.0273608			0.112133	0.0773898
CL586691	Reh	Blood	NA	NA			NA	NA
CL131771	RERF-LC-MS	Lung	NA	NA			NA	NA
CL131233	OUMS-23	Colon	NA	NA			NA	NA
CL586230	Panc 05.04	Pancreas	0.0416646	NA			0.207963	NA
CL134128	REC-1	Lymph Node	0.0205833	NA			0.287719	NA
CL586049	RERF-GC-1B	Stomach	NA	NA			NA	NA
CL586536	RPMI 8226	Blood	NA	NA			NA	NA
CL586117	OPM-2	Blood	NA	NA			NA	NA
CL586064	PAN 02 X1	Pancreas	NA	NA			NA	NA
CL586267	PE/CA-PJ15	Tongue	NA	NA			NA	NA
CL585927	PEO1	Ovary	0.0384341	NA			0.0672447	NA
CL583697	RKO	Colon	NA	0.00792137			NA	0.0201969
CL586690	RS411	Blood	NA	0.000721309			NA	0.00519499
CL586269	SCC-15	Tongue	NA	NA			NA	NA
CL586555	Panc 08.13	Pancreas	NA	NA			NA	NA
CL131083	OvCA 429	Ovary	NA	0.0198358			NA	0.0431241
CL586287	OCI-M2	Blood	NA	NA			NA	NA
CL587188	RCH-ACV	Blood	NA	NA			NA	NA
CL129450	RERF-LC-KJ	Lung	NA	NA			NA	NA
CL134166	RL	Lymph Node	NA	NA			NA	NA
CL586331	RT4	Urinary Bladder	NA	NA			NA	NA
CL586655	OVCAR-5	Ovary	0.0435755	NA			0.110032	NA
CL586232	Panc 10.05	Pancreas	0.0383123	NA			0.0706477	NA
CL586569	PA-TU-8988S	Pancreas	NA	NA			0.339523	NA
CL587282	Pfeiffer	Blood	NA	NA			NA	NA
CL134164	RI-1	Lymph Node	NA	NA			NA	NA
CL586504	RKO-E6	Colon	NA	NA			NA	NA
CL586656	OVCAR-4	Ovary	0.0395187	0.03685			0.120062	0.114977
CL585786	OVCAR433	Ovary	NA	0.0211306			NA	0.0472968
CL586195	PA-1	Ovary	NA	NA			NA	NA
CL586556	PK-45H	Pancreas	0.0401838	NA			0.111746	NA
CL586307	RAJI	Blood	NA	NA			NA	NA
CL586650	RVH-421	Skin	NA	NA			NA	NA
CL586501	OCI-AML5	Blood	NA	NA			NA	NA
CL586007	OV-90	Ovary	0.0365623	NA			0.111055	NA
CL586712	OVTOKO	Ovary	NA	0.0138154			NA	0.159955
CL587123	PC-9	Lung	NA	NA			NA	NA
CL587274	PEER	Blood	NA	NA			NA	NA
CL585446	PL45	Pancreas	NA	NA			NA	NA
CL586714	RMG-I	Ovary	0.0387886	NA			0.0835658	NA
CL586711	OVSAHO	Ovary	0.0248422	NA			0.0540103	NA
CL586228	Panc 04.03	Pancreas	0.0402874	NA			0.168011	NA
CL586316	PA-TU-8902	Pancreas	0.0389274	0.0333157			0.0891589	0.0876381
CL586658	OE33	Esophagus	NA	NA			NA	NA
CL134126	OCI-LY-19	Lymph Node	0.00191027	NA			0.00760108	NA
CL586284	OCI-AML2	Blood	NA	NA			NA	NA
CL586285	OCI-AML3	Blood	NA	NA			NA	NA
CL587171	OCI-LY-10	Lymph Node	NA	NA			NA	NA
CL586330	RT-112	Urinary Bladder	NA	NA			NA	NA
CL133691	OVCAR-8	Ovary	0.0208457	0.0107761			0.0378118	0.033273
CL586567	PK-45P	Pancreas	NA	NA			NA	NA
CL586653	RCM-1	Colon	0.110609	NA			0.340458	NA
CL587189	RPMI 8402	Blood	NA	NA			NA	NA
CL586659	OE21	Esophagus	NA	NA			NA	NA
CL586962	ONS-76	Brain	NA	NA			NA	NA
CL131178	OvCA 432	Ovary	0.0281181	0.0128369			0.0589368	0.0366248
CL586241	Panc 02.03	Pancreas	0.0369651	NA			0.11396	NA
CL587181	RD	Skeletal Muscle	NA	NA			NA	NA
CL587249	P12-ICHIKAWA	Blood	NA	NA			NA	NA
CL586274	PA-TU-8988T	Pancreas	0.0132893	0.0166797			0.0478243	0.0587402
CL584464	PC-3	Prostate	NA	0.0135991			NA	0.057708
CL587268	PF-382	Blood	NA	NA			NA	NA
CL586565	PK-1	Pancreas	0.0390189	NA			0.128008	NA
CL586654	PMF-ko14	Colon	0.0392997	NA			0.118372	NA
CL586559	QGP-1	Pancreas	NA	NA			NA	NA
CL131997	RERF-LC-OK	Lung	NA	NA			NA	NA
CL586713	RKN	Ovary	0.0131343	NA			0.0263046	NA
CL586215	RL95-2	Uterus	NA	NA			NA	NA
CL131317	RPMI-7951	Skin	0.00963597	NA			0.00992607	NA
CL587459	SAS	Tongue	NA	NA			NA	NA
CL586286	OCI-M1	Blood	NA	NA			NA	NA
CL586346	OCUM-1	Stomach	NA	NA			NA	NA
CL134232	OV56	Ovary	0.0243706	NA			0.0425027	NA
CL586709	OVKATE	Ovary	NA	NA			NA	NA
CL586063	PAN 02	Pancreas	NA	NA			NA	NA
CL586229	Panc 03.27	Pancreas	0.00644886	NA			0.0375125	NA
CL586558	PK-8	Pancreas	0.0351721	NA			0.0959757	NA
CL132792	SC-1	Lymph Node	NA	NA			NA	NA
CL586054	PL-21	Blood	NA	NA			NA	NA
CL586004	OVCA 420	Ovary	0.0834922	0.040631			0.372945	0.271225
CL586982	RC-K8	Lymph Node	NA	NA			NA	NA
CL586715	RMUG-S	Ovary	0.0402222	NA			0.201409	NA
CL586270	SCC-25	Tongue	NA	NA			NA	NA
CL587259	RPMI 2650	Septum	NA	NA			NA	NA
CL586347	SCLC-21H	Lung	NA	NA			NA	NA
CL586069	SET-2	Blood	NA	NA			NA	NA
CL586289	SJCRH30 (RC13)	Skeletal Muscle	NA	NA			NA	NA
CL586971	SKG-IIIb	Cervix	NA	NA			NA	NA
CL586332	SK-N-DZ	Adrenal	NA	NA			NA	NA
CL131113	SK23	Skin	0.0128506	NA			0.0362491	NA
CL587422	SNU-1076	Larynx	NA	NA			NA	NA
CL586249	SNU-387	Liver	NA	NA			NA	NA
CL586253	SNU-475	Liver	NA	NA			NA	NA
CL131107	SK-MEL-28	Skin	0.0375936	NA			0.0668425	NA
CL586771	BE(2)-M17	Adrenal	NA	NA			NA	NA
CL587098	SJSA-1	Bone	NA	0.0142133			NA	0.0433661
CL586969	SKG-IIIa	Cervix	NA	NA			NA	NA
CL583691	SK-CO-1	Colon	NA	NA			NA	NA
CL586196	SK-N-AS	Adrenal	NA	NA			NA	NA
CL132794	SCC-3	Lymph Node	0.00297439	NA			0.00344009	NA
CL586348	SCLC-22H	Lung	NA	NA			NA	NA
CL586648	SK-HEP-1	Liver	NA	NA			NA	NA
CL586644	SK-N-SH	Adrenal	NA	NA			NA	NA
CL587287	SM1	Breast	NA	NA			NA	NA
CL586251	SNU-423	Liver	NA	NA			NA	NA
CL586118	SJCRH30	Skeletal Muscle	NA	NA			NA	NA
CL586647	SK-MEL-3	Skin	0.0218739	NA			0.0875657	NA
CL587138	SK-MEL-31	Skin	NA	NA			NA	NA
CL586645	SK-N-BE(2)	Adrenal	NA	NA			NA	NA
CL131452	SK-BR-3	Breast	0.0308097	NA			0.035909	NA
CL132761	SF268	Brain	NA	NA			NA	NA
CL586968	SKG-II	Cervix	NA	NA			NA	NA
CL586252	SNU-449	Liver	NA	NA			NA	NA
CL586029	SK-MEL-30	Skin	0.0152021	NA			0.037655	NA
CL130037	SK-MES-1	Lung	NA	NA			NA	NA
CL586236	SNU-484	Stomach	NA	NA			NA	NA
CL132763	SF539	Brain	NA	NA			NA	NA
CL587460	SKN-3	Oral Cavity	NA	NA			NA	NA
CL586306	SNU-16	Stomach	NA	NA			NA	NA
CL586217	SNU-182	Liver	NA	NA			NA	NA
CL586242	SNU-216	Stomach	NA	NA			NA	NA
CL586271	SCC-9	Tongue	NA	NA			NA	NA
CL586885	SISO	Cervix	NA	NA			NA	NA
CL586144	SK23-mel	Skin	NA	NA			NA	NA
CL586546	SK-MM-2	Blood	NA	NA			NA	NA
CL586986	SNU-1	Stomach	NA	NA			NA	NA
CL586290	SKM-1	Blood	NA	NA			NA	NA
CL586098	SK-MEL-24	Skin	NA	NA			NA	NA
CL131313	SK-OV-3	Ovary	0.0438758	0.0141669			0.051181	0.0368877
CL586207	SiHa	Cervix	NA	NA			NA	NA
CL586020	SK-MEL-2	Skin	NA	NA			NA	NA
CL586643	SK-UT-1B	Uterus	NA	NA			NA	NA
CL586943	SIMA	Adrenal	NA	NA			NA	NA
CL587190	SEM	Blood	NA	NA			NA	NA
CL586086	SK-MEL-1	Skin	NA	NA			NA	NA
CL587097	SK-MM-1	Blood	NA	NA			NA	NA
CL587182	SK-NEP-1	Kidney	NA	NA			NA	NA
CL586333	SK-N-FI	Adrenal	NA	NA			NA	NA
CL586649	SH-SY5Y	Adrenal	NA	NA			NA	NA
CL586967	SNG-M	Uterus	NA	NA			NA	NA
CL586250	SNU-398	Liver	NA	NA			NA	NA
CL586238	SNU-620	Stomach	NA	NA			NA	NA
CL587041	SNU-5	Stomach	NA	NA			NA	NA
CL584583	SU.86.86	Pancreas	0.0400395	NA			0.118486	NA
CL586508	SW 900	Lung	NA	NA			NA	NA
CL131430	SW 982	Breast	0.0156607	NA			0.0170633	NA
CL130742	T-47D	Breast	NA	0.00688504			NA	0.0257737
CL131871	U-2 OS	Bone	NA	NA			NA	NA
CL586497	WM-266-4	Skin	0.00870111	NA			0.0090198	NA
CL584189	SW 1990	Pancreas	0.0383959	NA			0.0783196	NA
CL588332	U-118 MG (Ignyta)	Brain	NA	NA			NA	NA
CL586496	WM-115	Skin	0.0240826	NA			0.0500315	NA
CL586001	SU-DHL-10	Lymph Node	0.0329127	NA			0.0431622	NA
CL131231	SW 48	Colon	NA	0.00317652			NA	0.00686276
CL583683	SW 480	Colon	NA	0.0131494			NA	0.0437946
CL587106	UACC-257	Skin	NA	NA			NA	NA
CL586572	YAPC	Pancreas	0.0395051	NA			0.115786	NA
CL586493	SNU-C1	Colon	NA	NA			NA	NA
CL586291	SUP-B15	Bone Marrow	NA	NA			NA	NA
CL586160	T84	Colon	0.0716703	NA			0.345381	NA
CL586075	TK-10	Kidney	NA	NA			NA	NA
CL586305	U-87 MG	Brain	NA	NA			NA	NA
CL586891	UM-RC-6	Kidney	NA	NA			NA	NA
CL586587	VP267	Breast	0.0238073	NA			0.114053	NA
CL587377	SU-DHL-2	Lymph Node	NA	NA			NA	NA
CL586571	TCC-PAN2	Pancreas	0.0399186	NA			0.128361	NA
CL586381	TRAMP-C1	Prostate	NA	NA			NA	NA
CL586716	TYK-nu	Ovary	0.0149554	NA			0.0288518	NA
CL586717	TYK-nu.CP-r	Ovary	0.0422093	NA			0.0625208	NA
CL586116	VCaP	Prostate	NA	NA			NA	NA
CL131973	VMRC-LCD	Lung	NA	NA			NA	NA
CL587180	SUP-T1	Blood	NA	NA			NA	NA
CL586247	SNU-719	Stomach	NA	NA			NA	NA
CL586585	SUM 52PE	Breast	NA	NA			NA	NA
CL586237	SNU-601	Stomach	NA	NA			NA	NA
CL586245	SW 1116	Colon	NA	NA			NA	NA
CL586161	Toledo	Lymph Node	NA	NA			NA	NA
CL586542	TRAMP-C2	Prostate	NA	NA			NA	NA
CL587018	TT	Thyroid	NA	NA			NA	NA
CL586090	UACC-62	Skin	0.0415129	NA			0.0836528	NA
CL586244	SW 403	Colon	0.0632027	NA			0.198416	NA
CL584994	SW 620	Colon	NA	0.0376311			NA	0.0598328
CL586130	SW 780	Urinary Bladder	NA	NA			NA	NA
CL132796	SU-DHL-16	Lymph Node	0.00479635	NA			0.0253862	NA
CL586100	SU-DHL-4	Lymph Node	0.0120041	NA			0.0252665	NA
CL134069	SU-DHL-8	Lymph Node	NA	NA			NA	NA
CL586663	SUM 229PE	Breast	NA	NA			NA	NA
CL586114	TC-1	Lung	NA	NA			NA	NA
CL586123	TC-71	Bone	NA	NA			NA	NA
CL586040	THP-1	Blood	NA	NA			NA	NA
CL586793	1321N1	Brain	NA	NA			NA	NA
CL131471	ZR-75-1	Breast	NA	NA			NA	NA
CL586570	SUIT-2	Pancreas	0.0141166	NA			0.0426632	NA
CL586483	SUM 149PT	Breast	NA	NA			NA	NA
CL586662	SUM 190PT	Breast	NA	NA			NA	NA
CL587262	SW 1353	Bone	NA	NA			NA	NA
CL587267	TALL-1	Blood	NA	NA			NA	NA
CL586005	TOV-21G	Ovary	NA	NA			NA	NA
CL586850	SNB-19	Brain	NA	NA			NA	NA
CL586203	UKE-1	Blood	NA	NA			NA	NA
CL586099	UM-UC-1	Urinary Bladder	NA	NA			NA	NA
CL131877	ZR-75-30	Breast	NA	NA			NA	NA
CL586240	SNU-638	Stomach	NA	NA			NA	NA
CL586484	SUM 159PT	Breast	NA	NA			NA	NA
CL587421	SNU-899	Larynx	NA	NA			NA	NA
CL132798	SU-DHL-5	Lymph Node	NA	NA			NA	NA
CL131432	UACC-812	Breast	NA	NA			NA	NA
CL586407	UMC-11	Lung	NA	NA			NA	NA
CL129764	SW 527	Breast	0.0382569	0.0258873			0.13711	0.130287
CL586900	T.T	Esophagus	NA	NA			NA	NA
CL587266	U-2932	Lymph Node	NA	NA			NA	NA
CL586234	U-937	Lymph Node	0.00439075	NA			0.00632589	NA
CL586292	UCSD-242l	Skin	0.0435615	NA			0.0889052	NA
CL586890	UM-RC-7	Kidney	NA	NA			NA	NA
CL586096	UM-UC-3	Urinary Bladder	NA	NA			NA	NA
CL134168	WSU-FSCCL	Lymph Node	NA	NA			NA	NA
CL586512	YMB-1-E	Breast	0.0293673	NA			0.0741068	NA
CL131991	SU-DHL-1	Lymph Node	0.000936755	NA			0.00667993	NA
CL583693	SW 837	Colon	NA	NA			NA	NA
CL586623	VP229	Breast	0.191798	NA			0.125451	NA
CL586087	WSU-DLCL2	Lymph Node	NA	NA			NA	NA
CL586349	T98G	Brain	NA	NA			NA	NA
CL586511	YMB-1	Breast	NA	NA			NA	NA
CL129766	SW 1573	Lung	NA	NA			NA	NA
CL586246	SW 948	Colon	NA	0.783208			NA	0.694509
CL586537	U266B1	Blood	NA	NA			NA	NA
CL134130	SR	Lymph Node	0.00285109	NA			0.00509933	NA
CL132498	SW 1463	Colon	0.113841	NA			0.40836	NA
CL586630	SW 626	Ovary	NA	NA			NA	NA
CL130422	Toledo (MDCCB)	Lymph Node	NA	NA			NA	NA
CL131473	TOV-112D	Ovary	0.00720793	NA			0.0199399	NA
CL134071	U-698-M	Lymph Node	0.00748886	NA			0.0125306	NA
CL587011	VMRC-RCW	Kidney	NA	NA			NA	NA
CL586743	Z-138	Lymph Node	NA	NA			NA	NA
CL586259	SNU-668	Stomach	NA	NA			NA	NA
CL132527	SU-DHL-6	Lymph Node	NA	NA			NA	NA
CL132496	SW 1417	Colon	NA	NA			NA	NA
CL587167	TMD8	Lymph Node	0.00381417	NA	ave of means		0.00255446	NA	ave of means
CL587023		mean IC50	0.0351143	0.0345348	0.0348246		0.0893319	0.0874687	0.0884003
CL587706			0.031506	0.0906485	0.00040974		0.0935042	0.113544	0.00131746
CL587172					s.d.				s.d.
CL587121
CL586880
CL587463
CL587389
CL587443
