# Supplementary material for: The HER2-directed antibody-drug conjugate DHES0815A in advanced and/or metastatic breast cancer: preclinical characterization and phase 1 trial results
Source: Nat Commun. 2024 Jan 11;15:466. doi: 10.1038/s41467-023-44533-z (PMC10784567; doi:10.1038/s41467-023-44533-z)
Supplement: Supplementary file 4 — Source Data [file 41467_2023_44533_MOESM4_ESM.zip › source data files/supp figures/cyno PK/Supp fig 15 Total Antibody Results.xls]

## Sheet: Raw Data
Treatment	Analyte	Subject	Dose Level	Dose Level Units	Time (days)	Concentration	Concentration Units
	Total Antibody	2001	1	mg/kg	0.0104	24.8	µg/ml
	Total Antibody	2001	1	mg/kg	1	13.3	µg/ml
	Total Antibody	2001	1	mg/kg	3	7.99	µg/ml
	Total Antibody	2001	1	mg/kg	7	2.22	µg/ml
	Total Antibody	2001	1	mg/kg	14	<1.00	µg/ml
	Total Antibody	2001	1	mg/kg	21	<1.00	µg/ml
	Total Antibody	2001	1	mg/kg	21.0104	27.3	µg/ml
	Total Antibody	2001	1	mg/kg	22	16.7	µg/ml
	Total Antibody	2001	1	mg/kg	24	8.48	µg/ml
	Total Antibody	2001	1	mg/kg	28	3.01	µg/ml
	Total Antibody	2001	1	mg/kg	35	<1.00	µg/ml
	Total Antibody	2001	1	mg/kg	42	<1.00	µg/ml
	Total Antibody	3001	2	mg/kg	0.0104	51.2	µg/ml
	Total Antibody	3001	2	mg/kg	1	35.3	µg/ml
	Total Antibody	3001	2	mg/kg	3	21.2	µg/ml
	Total Antibody	3001	2	mg/kg	7	11.2	µg/ml
	Total Antibody	3001	2	mg/kg	14	2.39	µg/ml
	Total Antibody	3001	2	mg/kg	21	<1.00	µg/ml
	Total Antibody	3001	2	mg/kg	21.0104	55.6	µg/ml
	Total Antibody	3001	2	mg/kg	22	30.0	µg/ml
	Total Antibody	3001	2	mg/kg	24	21.1	µg/ml
	Total Antibody	3001	2	mg/kg	28	11.1	µg/ml
	Total Antibody	3001	2	mg/kg	35	2.22	µg/ml
	Total Antibody	3001	2	mg/kg	42	<1.00	µg/ml
	Total Antibody	4001	4	mg/kg	0.0104	105	µg/ml
	Total Antibody	4001	4	mg/kg	1	59.1	µg/ml
	Total Antibody	4001	4	mg/kg	3	42.6	µg/ml
	Total Antibody	4001	4	mg/kg	7	34.0	µg/ml
	Total Antibody	4001	4	mg/kg	14	17.1	µg/ml
	Total Antibody	4001	4	mg/kg	21	7.66	µg/ml
	Total Antibody	4001	4	mg/kg	21.0104	117	µg/ml
	Total Antibody	4001	4	mg/kg	22	72.7	µg/ml
	Total Antibody	4001	4	mg/kg	24	51.0	µg/ml
	Total Antibody	4001	4	mg/kg	28	37.8	µg/ml
	Total Antibody	4001	4	mg/kg	35	20.2	µg/ml
	Total Antibody	4001	4	mg/kg	42	8.32	µg/ml
	Total Antibody	5001	8	mg/kg	0.0104	212	µg/ml
	Total Antibody	5001	8	mg/kg	1	149	µg/ml
	Total Antibody	5001	8	mg/kg	3	110	µg/ml
	Total Antibody	5001	8	mg/kg	7	82.0	µg/ml
	Total Antibody	5001	8	mg/kg	14	44.5	µg/ml
	Total Antibody	5001	8	mg/kg	21	29.7	µg/ml
	Total Antibody	5001	8	mg/kg	21.0104	182	µg/ml
	Total Antibody	5001	8	mg/kg	22	165	µg/ml
	Total Antibody	5001	8	mg/kg	24	134	µg/ml
	Total Antibody	5001	8	mg/kg	28	105	µg/ml
	Total Antibody	5001	8	mg/kg	35	72.1	µg/ml
	Total Antibody	5001	8	mg/kg	42	47.9	µg/ml
	Total Antibody	9001	16	mg/kg	0.0104	495	µg/ml
	Total Antibody	9001	16	mg/kg	1	288	µg/ml
	Total Antibody	9001	16	mg/kg	3	227	µg/ml
	Total Antibody	9001	16	mg/kg	7	179	µg/ml
	Total Antibody	9001	16	mg/kg	14	115	µg/ml
	Total Antibody	9001	16	mg/kg	21	65.5	µg/ml
	Total Antibody	9001	16	mg/kg	21.0104	543	µg/ml
	Total Antibody	9001	16	mg/kg	22	320	µg/ml
	Total Antibody	9001	16	mg/kg	24	228	µg/ml
	Total Antibody	9001	16	mg/kg	28	188	µg/ml
	Total Antibody	9001	16	mg/kg	35	153	µg/ml
	Total Antibody	9001	16	mg/kg	42	111	µg/ml
	Total Antibody	7001	16	mg/kg	0.0104	372	µg/ml
	Total Antibody	7001	16	mg/kg	1	246	µg/ml
	Total Antibody	7001	16	mg/kg	3	167	µg/ml
	Total Antibody	7001	16	mg/kg	7	183	µg/ml
	Total Antibody	7001	16	mg/kg	14	140	µg/ml
	Total Antibody	7001	16	mg/kg	21	79.2	µg/ml
	Total Antibody	7001	16	mg/kg	21.0104	416	µg/ml
	Total Antibody	7001	16	mg/kg	22	361	µg/ml
	Total Antibody	7001	16	mg/kg	24	269	µg/ml
	Total Antibody	7001	16	mg/kg	28	220	µg/ml
	Total Antibody	7001	16	mg/kg	35	167	µg/ml
	Total Antibody	7001	16	mg/kg	42	120	µg/ml
	Total Antibody	7501	16	mg/kg	0.0104	385	µg/ml
	Total Antibody	7501	16	mg/kg	1	220	µg/ml
	Total Antibody	7501	16	mg/kg	3	168	µg/ml
	Total Antibody	7501	16	mg/kg	7	126	µg/ml
	Total Antibody	7501	16	mg/kg	14	115	µg/ml
	Total Antibody	7501	16	mg/kg	21	50.2	µg/ml
	Total Antibody	7501	16	mg/kg	21.0104	413	µg/ml
	Total Antibody	7501	16	mg/kg	22	327	µg/ml
	Total Antibody	7501	16	mg/kg	24	209	µg/ml
	Total Antibody	7501	16	mg/kg	28	175	µg/ml
	Total Antibody	7501	16	mg/kg	35	126	µg/ml
	Total Antibody	7501	16	mg/kg	42	94.1	µg/ml
	Total Antibody	7502	16	mg/kg	0.0104	382	µg/ml
	Total Antibody	7502	16	mg/kg	1	298	µg/ml
	Total Antibody	7502	16	mg/kg	3	223	µg/ml
	Total Antibody	7502	16	mg/kg	7	162	µg/ml
	Total Antibody	7502	16	mg/kg	14	120	µg/ml
	Total Antibody	7502	16	mg/kg	21	76.9	µg/ml
	Total Antibody	7502	16	mg/kg	21.0104	452	µg/ml
	Total Antibody	7502	16	mg/kg	22	280	µg/ml
	Total Antibody	7502	16	mg/kg	24	266	µg/ml
	Total Antibody	7502	16	mg/kg	28	192	µg/ml
	Total Antibody	7502	16	mg/kg	35	149	µg/ml
	Total Antibody	7502	16	mg/kg	42	95.1	µg/ml
	Total Antibody	10001	24	mg/kg	0.0104	483	µg/ml
	Total Antibody	10001	24	mg/kg	1	266	µg/ml
	Total Antibody	10001	24	mg/kg	3	227	µg/ml
	Total Antibody	10001	24	mg/kg	7	203	µg/ml
	Total Antibody	10001	24	mg/kg	14	132	µg/ml
	Total Antibody	10001	24	mg/kg	21	91.2	µg/ml
	Total Antibody	10001	24	mg/kg	21.0104	692	µg/ml
	Total Antibody	10001	24	mg/kg	22	359	µg/ml
	Total Antibody	10001	24	mg/kg	24	339	µg/ml
	Total Antibody	10001	24	mg/kg	28	249	µg/ml
	Total Antibody	10001	24	mg/kg	35	193	µg/ml
	Total Antibody	10001	24	mg/kg	42	149	µg/ml
	Total Antibody	10501	24	mg/kg	0.0104	446	µg/ml
	Total Antibody	10501	24	mg/kg	1	300	µg/ml
	Total Antibody	10501	24	mg/kg	3	236	µg/ml
	Total Antibody	10501	24	mg/kg	7	227	µg/ml
	Total Antibody	10501	24	mg/kg	14	161	µg/ml
	Total Antibody	10501	24	mg/kg	21	98.0	µg/ml
	Total Antibody	10501	24	mg/kg	21.0104	562	µg/ml
	Total Antibody	10501	24	mg/kg	22	441	µg/ml
	Total Antibody	10501	24	mg/kg	24	367	µg/ml
	Total Antibody	10501	24	mg/kg	28	283	µg/ml
	Total Antibody	10501	24	mg/kg	35	223	µg/ml
	Total Antibody	10501	24	mg/kg	42	171	µg/ml

## Sheet: LLOQ
	LLOQ:	1	µg/ml
