# Supplementary material for: The HER2-directed antibody-drug conjugate DHES0815A in advanced and/or metastatic breast cancer: preclinical characterization and phase 1 trial results
Source: Nat Commun. 2024 Jan 11;15:466. doi: 10.1038/s41467-023-44533-z (PMC10784567; doi:10.1038/s41467-023-44533-z)
Supplement: Supplementary file 4 — Source Data [file 41467_2023_44533_MOESM4_ESM.zip › source data files/in vivo/fig 4c BC085.xls]

## Sheet: RawandLMEFit_studyId_44972_anal
GROUPNAME	GROUPNUMBER	DAY	FITTEDVALS
1-Histidine buffer #8	1	0	187.135
1-Histidine buffer #8	1	11	365.818
1-Histidine buffer #8	1	14	414.68
1-Histidine buffer #8	1	18	499.293
1-Histidine buffer #8	1	21	575.622
1-Histidine buffer #8	1	25	666.741
1-Histidine buffer #8	1	28	722.249
1-Histidine buffer #8	1	32	810.007
1-Histidine buffer #8	1	35	904.922
1-Histidine buffer #8	1	39	1077.77
1-Histidine buffer #8	1	4	249.295
1-Histidine buffer #8	1	42	1248.4
1-Histidine buffer #8	1	46	1550.28
1-Histidine buffer #8	1	49	1841.6
1-Histidine buffer #8	1	53	2242.64
1-Histidine buffer #8	1	57	2507.29
1-Histidine buffer #8	1	61	2648.73
1-Histidine buffer #8	1	7	301.214
2-Hu anti-Her2 Trastuzumab-MCC-DM1 (7mg/kg)	2	0	184.284
2-Hu anti-Her2 Trastuzumab-MCC-DM1 (7mg/kg)	2	11	309.953
2-Hu anti-Her2 Trastuzumab-MCC-DM1 (7mg/kg)	2	14	355.539
2-Hu anti-Her2 Trastuzumab-MCC-DM1 (7mg/kg)	2	18	413.604
2-Hu anti-Her2 Trastuzumab-MCC-DM1 (7mg/kg)	2	21	453.047
2-Hu anti-Her2 Trastuzumab-MCC-DM1 (7mg/kg)	2	25	501.953
2-Hu anti-Her2 Trastuzumab-MCC-DM1 (7mg/kg)	2	28	538.381
2-Hu anti-Her2 Trastuzumab-MCC-DM1 (7mg/kg)	2	32	592.11
2-Hu anti-Her2 Trastuzumab-MCC-DM1 (7mg/kg)	2	35	641.674
2-Hu anti-Her2 Trastuzumab-MCC-DM1 (7mg/kg)	2	39	731.147
2-Hu anti-Her2 Trastuzumab-MCC-DM1 (7mg/kg)	2	4	221.497
2-Hu anti-Her2 Trastuzumab-MCC-DM1 (7mg/kg)	2	42	821.676
2-Hu anti-Her2 Trastuzumab-MCC-DM1 (7mg/kg)	2	46	976.996
2-Hu anti-Her2 Trastuzumab-MCC-DM1 (7mg/kg)	2	49	1117.22
2-Hu anti-Her2 Trastuzumab-MCC-DM1 (7mg/kg)	2	53	1317.94
2-Hu anti-Her2 Trastuzumab-MCC-DM1 (7mg/kg)	2	57	1529.02
2-Hu anti-Her2 Trastuzumab-MCC-DM1 (7mg/kg)	2	61	1802.3
2-Hu anti-Her2 Trastuzumab-MCC-DM1 (7mg/kg)	2	64	2078.49
2-Hu anti-Her2 Trastuzumab-MCC-DM1 (7mg/kg)	2	67	2420.62
2-Hu anti-Her2 Trastuzumab-MCC-DM1 (7mg/kg)	2	7	255.203
2-Hu anti-Her2 Trastuzumab-MCC-DM1 (7mg/kg)	2	70	2830.98
2-Hu anti-Her2 Trastuzumab-MCC-DM1 (7mg/kg)	2	74	3498.68
3-Thio Hu anti-Her2 7C2 LC K149C-SG3451-mono amide (7mg/kg)	3	0	185.538
3-Thio Hu anti-Her2 7C2 LC K149C-SG3451-mono amide (7mg/kg)	3	11	315.837
3-Thio Hu anti-Her2 7C2 LC K149C-SG3451-mono amide (7mg/kg)	3	14	306.886
3-Thio Hu anti-Her2 7C2 LC K149C-SG3451-mono amide (7mg/kg)	3	18	257.469
3-Thio Hu anti-Her2 7C2 LC K149C-SG3451-mono amide (7mg/kg)	3	21	221.218
3-Thio Hu anti-Her2 7C2 LC K149C-SG3451-mono amide (7mg/kg)	3	25	203.88
3-Thio Hu anti-Her2 7C2 LC K149C-SG3451-mono amide (7mg/kg)	3	28	204.749
3-Thio Hu anti-Her2 7C2 LC K149C-SG3451-mono amide (7mg/kg)	3	32	197.711
3-Thio Hu anti-Her2 7C2 LC K149C-SG3451-mono amide (7mg/kg)	3	35	185.487
3-Thio Hu anti-Her2 7C2 LC K149C-SG3451-mono amide (7mg/kg)	3	39	174.725
3-Thio Hu anti-Her2 7C2 LC K149C-SG3451-mono amide (7mg/kg)	3	4	243.702
3-Thio Hu anti-Her2 7C2 LC K149C-SG3451-mono amide (7mg/kg)	3	42	173.648
3-Thio Hu anti-Her2 7C2 LC K149C-SG3451-mono amide (7mg/kg)	3	46	177.601
3-Thio Hu anti-Her2 7C2 LC K149C-SG3451-mono amide (7mg/kg)	3	49	181.819
3-Thio Hu anti-Her2 7C2 LC K149C-SG3451-mono amide (7mg/kg)	3	53	184.663
3-Thio Hu anti-Her2 7C2 LC K149C-SG3451-mono amide (7mg/kg)	3	57	185.423
3-Thio Hu anti-Her2 7C2 LC K149C-SG3451-mono amide (7mg/kg)	3	61	195.692
3-Thio Hu anti-Her2 7C2 LC K149C-SG3451-mono amide (7mg/kg)	3	64	212.077
3-Thio Hu anti-Her2 7C2 LC K149C-SG3451-mono amide (7mg/kg)	3	67	231.058
3-Thio Hu anti-Her2 7C2 LC K149C-SG3451-mono amide (7mg/kg)	3	7	285.904
3-Thio Hu anti-Her2 7C2 LC K149C-SG3451-mono amide (7mg/kg)	3	70	248.174
3-Thio Hu anti-Her2 7C2 LC K149C-SG3451-mono amide (7mg/kg)	3	74	268.973
4-Thio Hu anti-Her2 7C2 LC K149C-SG3451-mono amide (15 mg/kg)	4	0	182.297
4-Thio Hu anti-Her2 7C2 LC K149C-SG3451-mono amide (15 mg/kg)	4	11	246.344
4-Thio Hu anti-Her2 7C2 LC K149C-SG3451-mono amide (15 mg/kg)	4	14	198.446
4-Thio Hu anti-Her2 7C2 LC K149C-SG3451-mono amide (15 mg/kg)	4	18	137.143
4-Thio Hu anti-Her2 7C2 LC K149C-SG3451-mono amide (15 mg/kg)	4	21	107.317
4-Thio Hu anti-Her2 7C2 LC K149C-SG3451-mono amide (15 mg/kg)	4	25	91.5427
4-Thio Hu anti-Her2 7C2 LC K149C-SG3451-mono amide (15 mg/kg)	4	28	88.9937
4-Thio Hu anti-Her2 7C2 LC K149C-SG3451-mono amide (15 mg/kg)	4	32	84.2322
4-Thio Hu anti-Her2 7C2 LC K149C-SG3451-mono amide (15 mg/kg)	4	35	78.4023
4-Thio Hu anti-Her2 7C2 LC K149C-SG3451-mono amide (15 mg/kg)	4	39	72.4181
4-Thio Hu anti-Her2 7C2 LC K149C-SG3451-mono amide (15 mg/kg)	4	4	243.188
4-Thio Hu anti-Her2 7C2 LC K149C-SG3451-mono amide (15 mg/kg)	4	42	69.576
4-Thio Hu anti-Her2 7C2 LC K149C-SG3451-mono amide (15 mg/kg)	4	46	65.2651
4-Thio Hu anti-Her2 7C2 LC K149C-SG3451-mono amide (15 mg/kg)	4	49	62.0813
4-Thio Hu anti-Her2 7C2 LC K149C-SG3451-mono amide (15 mg/kg)	4	53	62.2614
4-Thio Hu anti-Her2 7C2 LC K149C-SG3451-mono amide (15 mg/kg)	4	57	69.2528
4-Thio Hu anti-Her2 7C2 LC K149C-SG3451-mono amide (15 mg/kg)	4	61	79.1442
4-Thio Hu anti-Her2 7C2 LC K149C-SG3451-mono amide (15 mg/kg)	4	64	86.8142
4-Thio Hu anti-Her2 7C2 LC K149C-SG3451-mono amide (15 mg/kg)	4	67	95.4244
4-Thio Hu anti-Her2 7C2 LC K149C-SG3451-mono amide (15 mg/kg)	4	7	271.573
4-Thio Hu anti-Her2 7C2 LC K149C-SG3451-mono amide (15 mg/kg)	4	70	105.761
4-Thio Hu anti-Her2 7C2 LC K149C-SG3451-mono amide (15 mg/kg)	4	74	122.277
