# Supplementary material for: The HER2-directed antibody-drug conjugate DHES0815A in advanced and/or metastatic breast cancer: preclinical characterization and phase 1 trial results
Source: Nat Commun. 2024 Jan 11;15:466. doi: 10.1038/s41467-023-44533-z (PMC10784567; doi:10.1038/s41467-023-44533-z)
Supplement: Supplementary file 4 — Source Data [file 41467_2023_44533_MOESM4_ESM.zip › source data files/supp figures/cyno PK/Supp fig 15 Antibody Conjugated PBDMA Results.xls]

## Sheet: Raw Data
Treatment	Analyte	Subject	Dose Level	Dose Level Units	Time (days)	Concentration	Concentration Units
	acPBD-MA	2001	1	mg/kg	0.0104	421	nM
	acPBD-MA	2001	1	mg/kg	1	219	nM
	acPBD-MA	2001	1	mg/kg	3	102	nM
	acPBD-MA	2001	1	mg/kg	7	18.5	nM
	acPBD-MA	2001	1	mg/kg	14	<4.88	nM
	acPBD-MA	2001	1	mg/kg	21	<4.88	nM
	acPBD-MA	2001	1	mg/kg	21.0104	484	nM
	acPBD-MA	2001	1	mg/kg	22	263	nM
	acPBD-MA	2001	1	mg/kg	24	68.8	nM
	acPBD-MA	2001	1	mg/kg	28	20.9	nM
	acPBD-MA	2001	1	mg/kg	35	<4.88	nM
	acPBD-MA	2001	1	mg/kg	42	<4.88	nM
	acPBD-MA	3001	2	mg/kg	0.0104	607	nM
	acPBD-MA	3001	2	mg/kg	1	334	nM
	acPBD-MA	3001	2	mg/kg	3	151	nM
	acPBD-MA	3001	2	mg/kg	7	53.8	nM
	acPBD-MA	3001	2	mg/kg	14	9.2	nM
	acPBD-MA	3001	2	mg/kg	21	<4.88	nM
	acPBD-MA	3001	2	mg/kg	21.0104	637	nM
	acPBD-MA	3001	2	mg/kg	22	370	nM
	acPBD-MA	3001	2	mg/kg	24	164	nM
	acPBD-MA	3001	2	mg/kg	28	69.7	nM
	acPBD-MA	3001	2	mg/kg	35	15.9	nM
	acPBD-MA	3001	2	mg/kg	42	<4.88	nM
	acPBD-MA	4001	4	mg/kg	0.0104	1520	nM
	acPBD-MA	4001	4	mg/kg	1	710	nM
	acPBD-MA	4001	4	mg/kg	3	487	nM
	acPBD-MA	4001	4	mg/kg	7	241	nM
	acPBD-MA	4001	4	mg/kg	14	107	nM
	acPBD-MA	4001	4	mg/kg	21	25.5	nM
	acPBD-MA	4001	4	mg/kg	21.0104	1760	nM
	acPBD-MA	4001	4	mg/kg	22	983	nM
	acPBD-MA	4001	4	mg/kg	24	517	nM
	acPBD-MA	4001	4	mg/kg	28	321	nM
	acPBD-MA	4001	4	mg/kg	35	129	nM
	acPBD-MA	4001	4	mg/kg	42	32	nM
	acPBD-MA	5001	8	mg/kg	0.0104	2700	nM
	acPBD-MA	5001	8	mg/kg	1	1580	nM
	acPBD-MA	5001	8	mg/kg	3	990	nM
	acPBD-MA	5001	8	mg/kg	7	556	nM
	acPBD-MA	5001	8	mg/kg	14	302	nM
	acPBD-MA	5001	8	mg/kg	21	174	nM
	acPBD-MA	5001	8	mg/kg	21.0104	3870	nM
	acPBD-MA	5001	8	mg/kg	22	1870	nM
	acPBD-MA	5001	8	mg/kg	24	1300	nM
	acPBD-MA	5001	8	mg/kg	28	896	nM
	acPBD-MA	5001	8	mg/kg	35	578	nM
	acPBD-MA	5001	8	mg/kg	42	243	nM
	acPBD-MA	9001	16	mg/kg	0.0104	4439	nM
	acPBD-MA	9001	16	mg/kg	1	2316	nM
	acPBD-MA	9001	16	mg/kg	3	1757	nM
	acPBD-MA	9001	16	mg/kg	7	1158	nM
	acPBD-MA	9001	16	mg/kg	14	525	nM
	acPBD-MA	9001	16	mg/kg	21	441	nM
	acPBD-MA	9001	16	mg/kg	21.0104	4362	nM
	acPBD-MA	9001	16	mg/kg	22	2722	nM
	acPBD-MA	9001	16	mg/kg	24	1762	nM
	acPBD-MA	9001	16	mg/kg	28	768	nM
	acPBD-MA	9001	16	mg/kg	35	666	nM
	acPBD-MA	9001	16	mg/kg	42	536	nM
	acPBD-MA	7001	16	mg/kg	0.0104	5275	nM
	acPBD-MA	7001	16	mg/kg	1	3709	nM
	acPBD-MA	7001	16	mg/kg	3	2503	nM
	acPBD-MA	7001	16	mg/kg	7	1848	nM
	acPBD-MA	7001	16	mg/kg	14	751	nM
	acPBD-MA	7001	16	mg/kg	21	428	nM
	acPBD-MA	7001	16	mg/kg	21.0104	6382	nM
	acPBD-MA	7001	16	mg/kg	22	4037	nM
	acPBD-MA	7001	16	mg/kg	24	2851	nM
	acPBD-MA	7001	16	mg/kg	28	2379	nM
	acPBD-MA	7001	16	mg/kg	35	1085	nM
	acPBD-MA	7001	16	mg/kg	42	656	nM
	acPBD-MA	7501	16	mg/kg	0.0104	5388	nM
	acPBD-MA	7501	16	mg/kg	1	2760	nM
	acPBD-MA	7501	16	mg/kg	3	1679	nM
	acPBD-MA	7501	16	mg/kg	7	991	nM
	acPBD-MA	7501	16	mg/kg	14	538	nM
	acPBD-MA	7501	16	mg/kg	21	320	nM
	acPBD-MA	7501	16	mg/kg	21.0104	5371	nM
	acPBD-MA	7501	16	mg/kg	22	3104	nM
	acPBD-MA	7501	16	mg/kg	24	2399	nM
	acPBD-MA	7501	16	mg/kg	28	1425	nM
	acPBD-MA	7501	16	mg/kg	35	934	nM
	acPBD-MA	7501	16	mg/kg	42	435	nM
	acPBD-MA	7502	16	mg/kg	0.0104	5949	nM
	acPBD-MA	7502	16	mg/kg	1	3576	nM
	acPBD-MA	7502	16	mg/kg	3	2701	nM
	acPBD-MA	7502	16	mg/kg	7	1601	nM
	acPBD-MA	7502	16	mg/kg	14	1055	nM
	acPBD-MA	7502	16	mg/kg	21	528	nM
	acPBD-MA	7502	16	mg/kg	21.0104	5439	nM
	acPBD-MA	7502	16	mg/kg	22	3373	nM
	acPBD-MA	7502	16	mg/kg	24	3238	nM
	acPBD-MA	7502	16	mg/kg	28	1626	nM
	acPBD-MA	7502	16	mg/kg	35	1077	nM
	acPBD-MA	7502	16	mg/kg	42	663	nM
	acPBD-MA	10001	24	mg/kg	0.0104	8712	nM
	acPBD-MA	10001	24	mg/kg	1	3967	nM
	acPBD-MA	10001	24	mg/kg	3	2829	nM
	acPBD-MA	10001	24	mg/kg	7	1956	nM
	acPBD-MA	10001	24	mg/kg	14	1291	nM
	acPBD-MA	10001	24	mg/kg	21	636	nM
	acPBD-MA	10001	24	mg/kg	21.0104	9094	nM
	acPBD-MA	10001	24	mg/kg	22	4771	nM
	acPBD-MA	10001	24	mg/kg	24	3666	nM
	acPBD-MA	10001	24	mg/kg	28	2235	nM
	acPBD-MA	10001	24	mg/kg	35	1246	nM
	acPBD-MA	10001	24	mg/kg	42	951	nM
	acPBD-MA	10501	24	mg/kg	0.0104	4679	nM
	acPBD-MA	10501	24	mg/kg	1	3578	nM
	acPBD-MA	10501	24	mg/kg	3	2675	nM
	acPBD-MA	10501	24	mg/kg	7	1585	nM
	acPBD-MA	10501	24	mg/kg	14	1090	nM
	acPBD-MA	10501	24	mg/kg	21	782	nM
	acPBD-MA	10501	24	mg/kg	21.0104	5396	nM
	acPBD-MA	10501	24	mg/kg	22	4318	nM
	acPBD-MA	10501	24	mg/kg	24	3079	nM
	acPBD-MA	10501	24	mg/kg	28	2086	nM
	acPBD-MA	10501	24	mg/kg	35	1292	nM
	acPBD-MA	10501	24	mg/kg	42	698	nM

## Sheet: LLOQ
	LLOQ:	4.88	nM
