# Supplementary material for: The HER2-directed antibody-drug conjugate DHES0815A in advanced and/or metastatic breast cancer: preclinical characterization and phase 1 trial results
Source: Nat Commun. 2024 Jan 11;15:466. doi: 10.1038/s41467-023-44533-z (PMC10784567; doi:10.1038/s41467-023-44533-z)
Supplement: Supplementary file 4 — Source Data [file 41467_2023_44533_MOESM4_ESM.zip › source data files/in vivo/fig 5b WHIM8.xlsx]

## Sheet: Study Data
ID	Grp Name	Grp #	Cage	Temp	Weight	% Chg	Cal X	Cal Y	Vol	Date Taken	Day	Time Taken	Notes	Cmpd	Dose	Freq	Route	Inoc. Date	LASAR #	Inoc. Mice (n)	Time Taken Pre-Study
101	01 - Vehicle (HB#8), 100 ul, IV, once	1	A		26.5	6.4257	14.49	11.66	984.998	2019-04-04	32	15:56:14						2019-01-31	17-0050 G	65	15:30:46
102	04 - 7C2 SG3451 mono amide, 22 mg/kg, IV, once	4	A		24	8.10811	0	0	0	2019-04-04	32	16:04:00						2019-01-31	17-0050 G	65	15:29:28
104	04 - 7C2 SG3451 mono amide, 22 mg/kg, IV, once	4	A		26.6	3.90625	4.48	3.44	26.5073	2019-04-04	32	16:04:27						2019-01-31	17-0050 G	65	15:30:21
105	01 - Vehicle (HB#8), 100 ul, IV, once	1	A		25.9	0.77821	14.84	12.53	1164.95	2019-04-04	32	15:55:45						2019-01-31	17-0050 G	65	15:43:09
106	01 - Vehicle (HB#8), 100 ul, IV, once	1	A		25.1	-4.56274	15.43	11.6	1038.13	2019-04-04	32	15:55:26						2019-01-31	17-0050 G	65	15:40:53
107	06 - 7C2-exetecan, 5 mg/kg, IV, once	6	A		23.6	8.25688	0	0	0	2019-04-04	32	16:09:35	feisty!					2019-01-31	17-0050 G	65	15:42:20
108	02 - T-DM1, 5 mg/kg, IV, once	2	A		26.3	6.04839	12.26	10.99	740.382	2019-04-04	32	15:58:29						2019-01-31	17-0050 G	65	15:41:40
109	01 - Vehicle (HB#8), 100 ul, IV, once	1	A		27.1	4.23077	14.64	12.16	1082.38	2019-04-04	32	15:57:23						2019-01-31	17-0050 G	65	15:40:26
110	02 - T-DM1, 5 mg/kg, IV, once	2	A		24.7	3.78151	13.22	11.98	948.67	2019-04-04	32	15:58:06						2019-01-31	17-0050 G	65	15:43:43
111	05 - Tmab-exetecan, 5 mg/kg, IV, once	5	A		23.6	4.42478	3.08	2.82	12.2467	2019-04-04	32	16:07:20						2019-01-31	17-0050 G	65	15:44:08
113	05 - Tmab-exetecan, 5 mg/kg, IV, once	5	A		26.3	0.381679	4.26	3.61	27.7584	2019-04-04	32	16:06:32						2019-01-31	17-0050 G	65	15:45:22
117	03 - 7C2 SG3451 mono amide, 5 mg/kg, IV, once	3	A		23.6	0.854701	8.77	6.64	193.333	2019-04-04	32	16:01:09						2019-01-31	17-0050 G	65	15:46:56
118	04 - 7C2 SG3451 mono amide, 22 mg/kg, IV, once	4	A		25.9	3.18725	4.39	3.66	29.4033	2019-04-04	32	16:04:46						2019-01-31	17-0050 G	65	15:48:53
121	02 - T-DM1, 5 mg/kg, IV, once	2	A		26.2	6.93878	13.78	12.79	1127.09	2019-04-04	32	15:57:46						2019-01-31	17-0050 G	65	15:49:30
123	03 - 7C2 SG3451 mono amide, 5 mg/kg, IV, once	3	A		27.1	0.743494	11.38	10.39	614.247	2019-04-04	32	16:01:32						2019-01-31	17-0050 G	65	15:50:20
124	06 - 7C2-exetecan, 5 mg/kg, IV, once	6	A		26.3	3.13725	3.95	3.57	25.1712	2019-04-04	32	16:10:01						2019-01-31	17-0050 G	65	15:50:43
126	05 - Tmab-exetecan, 5 mg/kg, IV, once	5	A		26.4	2.32558	0	0	0	2019-04-04	32	16:06:45						2019-01-31	17-0050 G	65	15:54:20
128	02 - T-DM1, 5 mg/kg, IV, once	2	A		26.3	11.9149	11.78	10.21	613.998	2019-04-04	32	15:59:57						2019-01-31	17-0050 G	65	15:52:30
129	03 - 7C2 SG3451 mono amide, 5 mg/kg, IV, once	3	A		25.6	2.4	8.75	7.91	273.735	2019-04-04	32	16:02:19						2019-01-31	17-0050 G	65	15:53:16
130	03 - 7C2 SG3451 mono amide, 5 mg/kg, IV, once	3	A		25.4	-0.78125	11.13	9.78	532.283	2019-04-04	32	16:02:42						2019-01-31	17-0050 G	65	15:32:36
133	06 - 7C2-exetecan, 5 mg/kg, IV, once	6	A		26.2	3.14961	4.24	3.91	32.4108	2019-04-04	32	16:10:25						2019-01-31	17-0050 G	65	15:31:50
135	04 - 7C2 SG3451 mono amide, 22 mg/kg, IV, once	4	A		26.3	6.47773	4.06	3.42	23.7437	2019-04-04	32	16:05:17						2019-01-31	17-0050 G	65	15:56:03
136	01 - Vehicle (HB#8), 100 ul, IV, once	1	A		24.4	0.411523	13.05	11.76	902.392	2019-04-04	32	16:12:56						2019-01-31	17-0050 G	65	15:54:54
138	04 - 7C2 SG3451 mono amide, 22 mg/kg, IV, once	4	A		25.5	-0.77821	3.56	3.04	16.45	2019-04-04	32	16:05:45						2019-01-31	17-0050 G	65	15:55:18
139	02 - T-DM1, 5 mg/kg, IV, once	2	A		26.8	8.06452	15.36	12.04	1113.31	2019-04-04	32	16:00:40						2019-01-31	17-0050 G	65	15:55:39
141	05 - Tmab-exetecan, 5 mg/kg, IV, once	5	A		26.7	0.754717	4.32	3.46	25.8587	2019-04-04	32	16:08:37						2019-01-31	17-0050 G	65	15:59:50
143	03 - 7C2 SG3451 mono amide, 5 mg/kg, IV, once	3	B		24.2	-1.62602	8.22	7.37	223.242	2019-04-04	32	16:01:57						2019-01-31	17-0050 G	65	15:59:07
146	06 - 7C2-exetecan, 5 mg/kg, IV, once	6	A		25.2	-4.90566	4.43	4.06	36.5112	2019-04-04	32	16:10:57	FEISTY!!!					2019-01-31	17-0050 G	65	16:02:20
150	05 - Tmab-exetecan, 5 mg/kg, IV, once	5	A		26.5	1.14504	0	0	0	2019-04-04	32	16:09:12						2019-01-31	17-0050 G	65	16:07:23
151	05 - Tmab-exetecan, 5 mg/kg, IV, once	5	B		25.6	-0.775194	0	0	0	2019-04-04	32	16:08:55						2019-01-31	17-0050 G	65	16:07:50
156	06 - 7C2-exetecan, 5 mg/kg, IV, once	6	A		25.7	0.784314	4.23	3.65	28.1771	2019-04-04	32	16:11:17						2019-01-31	17-0050 G	65	16:10:07
158	02 - T-DM1, 5 mg/kg, IV, once	2	B		26.8	6.34921	12.81	10.06	648.209	2019-04-04	32	16:00:19						2019-01-31	17-0050 G	65	16:09:26
159	01 - Vehicle (HB#8), 100 ul, IV, once	1	B		25.2	10.5263	13.81	11.94	984.402	2019-04-04	32	15:57:03						2019-01-31	17-0050 G	65	16:10:34
160	04 - 7C2 SG3451 mono amide, 22 mg/kg, IV, once	4	B		26.4	2.32558	0	0	0	2019-04-04	32	16:20:16						2019-01-31	17-0050 G	65	15:34:18
161	06 - 7C2-exetecan, 5 mg/kg, IV, once	6	B		27.5	7.42187	0	0	0	2019-04-04	32	16:11:39	?					2019-01-31	17-0050 G	65	15:34:44
101	01 - Vehicle (HB#8), 100 ul, IV, once	1	A		26.3	5.62249	14.02	10.87	828.28	2019-04-01	29	13:36:29						2019-01-31	17-0050 G	65	15:30:46
102	04 - 7C2 SG3451 mono amide, 22 mg/kg, IV, once	4	A		24.2	9.00901	0	0	0	2019-04-01	29	13:46:24						2019-01-31	17-0050 G	65	15:29:28
104	04 - 7C2 SG3451 mono amide, 22 mg/kg, IV, once	4	A		26.8	4.6875	4.2	3.67	28.2847	2019-04-01	29	13:46:03						2019-01-31	17-0050 G	65	15:30:21
105	01 - Vehicle (HB#8), 100 ul, IV, once	1	A		25.8	0.389105	14.31	12.22	1068.44	2019-04-01	29	13:35:34						2019-01-31	17-0050 G	65	15:43:09
106	01 - Vehicle (HB#8), 100 ul, IV, once	1	A		26.6	1.14068	14.86	11.2	932.019	2019-04-01	29	13:36:00						2019-01-31	17-0050 G	65	15:40:53
107	06 - 7C2-exetecan, 5 mg/kg, IV, once	6	A		24.1	10.5505	0	0	0	2019-04-01	29	13:54:24	feisty!					2019-01-31	17-0050 G	65	15:42:20
108	02 - T-DM1, 5 mg/kg, IV, once	2	A		26.3	6.04839	12.15	10.96	729.739	2019-04-01	29	13:39:07						2019-01-31	17-0050 G	65	15:41:40
109	01 - Vehicle (HB#8), 100 ul, IV, once	1	A		27.3	5	13.75	11.49	907.638	2019-04-01	29	13:37:30						2019-01-31	17-0050 G	65	15:40:26
110	02 - T-DM1, 5 mg/kg, IV, once	2	A		23.9	0.420168	13.15	12.1	962.646	2019-04-01	29	13:38:45						2019-01-31	17-0050 G	65	15:43:43
111	05 - Tmab-exetecan, 5 mg/kg, IV, once	5	A		24.5	8.40708	4.11	3.05	19.1166	2019-04-01	29	13:50:22						2019-01-31	17-0050 G	65	15:44:08
113	05 - Tmab-exetecan, 5 mg/kg, IV, once	5	A		26.8	2.29008	4.4	3.5	26.95	2019-04-01	29	13:50:51						2019-01-31	17-0050 G	65	15:45:22
117	03 - 7C2 SG3451 mono amide, 5 mg/kg, IV, once	3	A		23.4	0	8.64	6.94	208.067	2019-04-01	29	13:42:02						2019-01-31	17-0050 G	65	15:46:56
118	04 - 7C2 SG3451 mono amide, 22 mg/kg, IV, once	4	A		27.1	7.96813	4.6	4.06	37.9123	2019-04-01	29	13:46:53						2019-01-31	17-0050 G	65	15:48:53
121	02 - T-DM1, 5 mg/kg, IV, once	2	A		25.7	4.89796	13.52	12	973.44	2019-04-01	29	13:38:21						2019-01-31	17-0050 G	65	15:49:30
123	03 - 7C2 SG3451 mono amide, 5 mg/kg, IV, once	3	A		26	-3.34572	11.45	9.71	539.776	2019-04-01	29	13:41:45						2019-01-31	17-0050 G	65	15:50:20
124	06 - 7C2-exetecan, 5 mg/kg, IV, once	6	A		26.3	3.13725	3.94	3.65	26.2453	2019-04-01	29	13:53:54						2019-01-31	17-0050 G	65	15:50:43
126	05 - Tmab-exetecan, 5 mg/kg, IV, once	5	A		27.5	6.58915	0	0	0	2019-04-01	29	13:49:50						2019-01-31	17-0050 G	65	15:54:20
128	02 - T-DM1, 5 mg/kg, IV, once	2	A		26	10.6383	11.87	9.97	589.944	2019-04-01	29	13:41:16						2019-01-31	17-0050 G	65	15:52:30
129	03 - 7C2 SG3451 mono amide, 5 mg/kg, IV, once	3	A		25.4	1.6	8.7	7.81	265.333	2019-04-01	29	13:42:28						2019-01-31	17-0050 G	65	15:53:16
130	03 - 7C2 SG3451 mono amide, 5 mg/kg, IV, once	3	A		26	1.5625	10.35	9.1	428.542	2019-04-01	29	13:43:13						2019-01-31	17-0050 G	65	15:32:36
133	06 - 7C2-exetecan, 5 mg/kg, IV, once	6	A		26.4	3.93701	4.26	3.82	31.0818	2019-04-01	29	13:54:53						2019-01-31	17-0050 G	65	15:31:50
135	04 - 7C2 SG3451 mono amide, 22 mg/kg, IV, once	4	A		26.1	5.66802	3.63	3.08	17.2178	2019-04-01	29	13:47:26						2019-01-31	17-0050 G	65	15:56:03
136	01 - Vehicle (HB#8), 100 ul, IV, once	1	A		25.6	5.34979	12.83	11.42	836.621	2019-04-01	29	13:37:51						2019-01-31	17-0050 G	65	15:54:54
138	04 - 7C2 SG3451 mono amide, 22 mg/kg, IV, once	4	A		26.4	2.72374	3.07	2.69	11.1074	2019-04-01	29	13:47:51						2019-01-31	17-0050 G	65	15:55:18
139	02 - T-DM1, 5 mg/kg, IV, once	2	A		26.6	7.25806	15.25	11.82	1065.31	2019-04-01	29	13:40:36						2019-01-31	17-0050 G	65	15:55:39
141	05 - Tmab-exetecan, 5 mg/kg, IV, once	5	A		26.5	0	4.64	3.95	36.1978	2019-04-01	29	13:53:05						2019-01-31	17-0050 G	65	15:59:50
143	03 - 7C2 SG3451 mono amide, 5 mg/kg, IV, once	3	B		24.5	-0.406504	8.26	6.8	190.971	2019-04-01	29	13:42:45						2019-01-31	17-0050 G	65	15:59:07
146	06 - 7C2-exetecan, 5 mg/kg, IV, once	6	A		25.2	-4.90566	4.41	3.69	30.0235	2019-04-01	29	13:56:00	FEISTY!!!					2019-01-31	17-0050 G	65	16:02:20
150	05 - Tmab-exetecan, 5 mg/kg, IV, once	5	A		27.2	3.81679	0	0	0	2019-04-01	29	13:52:36						2019-01-31	17-0050 G	65	16:07:23
151	05 - Tmab-exetecan, 5 mg/kg, IV, once	5	B		26.2	1.55039	0	0	0	2019-04-01	29	13:52:16						2019-01-31	17-0050 G	65	16:07:50
156	06 - 7C2-exetecan, 5 mg/kg, IV, once	6	A		26.7	4.70588	4.95	4.45	49.0112	2019-04-01	29	13:55:31						2019-01-31	17-0050 G	65	16:10:07
158	02 - T-DM1, 5 mg/kg, IV, once	2	B		26.3	4.36508	12.59	10.01	630.76	2019-04-01	29	13:40:54						2019-01-31	17-0050 G	65	16:09:26
159	01 - Vehicle (HB#8), 100 ul, IV, once	1	B		24.7	8.33333	13.48	11.78	935.299	2019-04-01	29	13:37:02						2019-01-31	17-0050 G	65	16:10:34
160	04 - 7C2 SG3451 mono amide, 22 mg/kg, IV, once	4	B		26.5	2.71318	0	0	0	2019-04-01	29	13:48:36						2019-01-31	17-0050 G	65	15:34:18
161	06 - 7C2-exetecan, 5 mg/kg, IV, once	6	B		26.4	3.125	0	0	0	2019-04-01	29	13:56:20	?					2019-01-31	17-0050 G	65	15:34:44
101	01 - Vehicle (HB#8), 100 ul, IV, once	1	A		27.6	10.8434	13.14	10.88	777.72	2019-03-28	25	11:38:20						2019-01-31	17-0050 G	65	15:30:46
102	04 - 7C2 SG3451 mono amide, 22 mg/kg, IV, once	4	A		24.9	12.1622	0	0	0	2019-03-28	25	11:48:53						2019-01-31	17-0050 G	65	15:29:28
104	04 - 7C2 SG3451 mono amide, 22 mg/kg, IV, once	4	A		26.2	2.34375	4.3	3.66	28.8005	2019-03-28	25	11:48:23						2019-01-31	17-0050 G	65	15:30:21
105	01 - Vehicle (HB#8), 100 ul, IV, once	1	A		26.4	2.72374	13.59	11.57	909.612	2019-03-28	25	11:38:49						2019-01-31	17-0050 G	65	15:43:09
106	01 - Vehicle (HB#8), 100 ul, IV, once	1	A		26.9	2.28137	13.96	10.12	714.853	2019-03-28	25	11:37:56						2019-01-31	17-0050 G	65	15:40:53
107	06 - 7C2-exetecan, 5 mg/kg, IV, once	6	A		24	10.0917	0	0	0	2019-03-28	25	11:57:43	feisty!					2019-01-31	17-0050 G	65	15:42:20
108	02 - T-DM1, 5 mg/kg, IV, once	2	A		26.6	7.25806	11.72	10.48	643.606	2019-03-28	25	11:41:08						2019-01-31	17-0050 G	65	15:41:40
109	01 - Vehicle (HB#8), 100 ul, IV, once	1	A		27.2	4.61538	12.56	10.87	742.025	2019-03-28	25	11:39:18						2019-01-31	17-0050 G	65	15:40:26
110	02 - T-DM1, 5 mg/kg, IV, once	2	A		24.1	1.2605	13.1	11.4	851.238	2019-03-28	25	11:40:29						2019-01-31	17-0050 G	65	15:43:43
111	05 - Tmab-exetecan, 5 mg/kg, IV, once	5	A		23.6	4.42478	3.91	3.22	20.2702	2019-03-28	25	11:54:20						2019-01-31	17-0050 G	65	15:44:08
113	05 - Tmab-exetecan, 5 mg/kg, IV, once	5	A		27.6	5.34351	4.02	3.33	22.2887	2019-03-28	25	11:53:55						2019-01-31	17-0050 G	65	15:45:22
117	03 - 7C2 SG3451 mono amide, 5 mg/kg, IV, once	3	A		23.7	1.28205	8.09	6.15	152.992	2019-03-28	25	11:44:35						2019-01-31	17-0050 G	65	15:46:56
118	04 - 7C2 SG3451 mono amide, 22 mg/kg, IV, once	4	A		26	3.58566	4.98	3.88	37.4855	2019-03-28	25	11:49:48						2019-01-31	17-0050 G	65	15:48:53
121	02 - T-DM1, 5 mg/kg, IV, once	2	A		25.8	5.30612	13.14	11.61	885.584	2019-03-28	25	11:40:49						2019-01-31	17-0050 G	65	15:49:30
123	03 - 7C2 SG3451 mono amide, 5 mg/kg, IV, once	3	A		26.7	-0.743494	9.53	8.67	358.18	2019-03-28	25	11:45:11						2019-01-31	17-0050 G	65	15:50:20
124	06 - 7C2-exetecan, 5 mg/kg, IV, once	6	A		27.5	7.84314	3.7	3.35	20.7616	2019-03-28	25	11:58:12						2019-01-31	17-0050 G	65	15:50:43
126	05 - Tmab-exetecan, 5 mg/kg, IV, once	5	A		26.6	3.10078	4.36	3.76	30.82	2019-03-28	25	11:53:21						2019-01-31	17-0050 G	65	15:54:20
128	02 - T-DM1, 5 mg/kg, IV, once	2	A		26.5	12.766	11.97	9.9	586.59	2019-03-28	25	11:43:57						2019-01-31	17-0050 G	65	15:52:30
129	03 - 7C2 SG3451 mono amide, 5 mg/kg, IV, once	3	A		25.9	3.6	8.85	7.71	263.04	2019-03-28	25	11:46:25						2019-01-31	17-0050 G	65	15:53:16
130	03 - 7C2 SG3451 mono amide, 5 mg/kg, IV, once	3	A		25.6	0	9.85	8.8	381.392	2019-03-28	25	11:45:41						2019-01-31	17-0050 G	65	15:32:36
133	06 - 7C2-exetecan, 5 mg/kg, IV, once	6	A		26.4	3.93701	4.88	4.15	42.0229	2019-03-28	25	11:58:42						2019-01-31	17-0050 G	65	15:31:50
135	04 - 7C2 SG3451 mono amide, 22 mg/kg, IV, once	4	A		26.2	6.07287	4.25	3.74	29.7236	2019-03-28	25	11:50:20						2019-01-31	17-0050 G	65	15:56:03
136	01 - Vehicle (HB#8), 100 ul, IV, once	1	A		24.9	2.46914	12.33	10.31	655.315	2019-03-28	25	11:39:39						2019-01-31	17-0050 G	65	15:54:54
138	04 - 7C2 SG3451 mono amide, 22 mg/kg, IV, once	4	A		26.6	3.50195	3.94	3.12	19.1768	2019-03-28	25	11:51:05						2019-01-31	17-0050 G	65	15:55:18
139	02 - T-DM1, 5 mg/kg, IV, once	2	A		26.6	7.25806	14.09	11.5	931.701	2019-03-28	25	11:43:16						2019-01-31	17-0050 G	65	15:55:39
141	05 - Tmab-exetecan, 5 mg/kg, IV, once	5	A		27.5	3.77358	4.59	3.89	34.7282	2019-03-28	25	11:57:12						2019-01-31	17-0050 G	65	15:59:50
143	03 - 7C2 SG3451 mono amide, 5 mg/kg, IV, once	3	B		25.2	2.43902	7.47	6.01	134.909	2019-03-28	25	11:46:02						2019-01-31	17-0050 G	65	15:59:07
146	06 - 7C2-exetecan, 5 mg/kg, IV, once	6	A		25.4	-4.15094	4.15	3.33	23.0095	2019-03-28	25	12:00:09	FEISTY!!!					2019-01-31	17-0050 G	65	16:02:20
150	05 - Tmab-exetecan, 5 mg/kg, IV, once	5	A		28.4	8.39695	0	0	0	2019-03-28	25	11:56:23						2019-01-31	17-0050 G	65	16:07:23
151	05 - Tmab-exetecan, 5 mg/kg, IV, once	5	B		26	0.775194	0	0	0	2019-03-28	25	11:56:44						2019-01-31	17-0050 G	65	16:07:50
156	06 - 7C2-exetecan, 5 mg/kg, IV, once	6	A		26.6	4.31373	4.79	4.04	39.0902	2019-03-28	25	11:59:23						2019-01-31	17-0050 G	65	16:10:07
158	02 - T-DM1, 5 mg/kg, IV, once	2	B		27	7.14286	12.26	9.25	524.498	2019-03-28	25	11:43:36						2019-01-31	17-0050 G	65	16:09:26
159	01 - Vehicle (HB#8), 100 ul, IV, once	1	B		25	9.64912	13.4	11.56	895.345	2019-03-28	25	11:40:01						2019-01-31	17-0050 G	65	16:10:34
160	04 - 7C2 SG3451 mono amide, 22 mg/kg, IV, once	4	B		26.7	3.48837	3.25	2.56	10.6496	2019-03-28	25	11:52:22						2019-01-31	17-0050 G	65	15:34:18
161	06 - 7C2-exetecan, 5 mg/kg, IV, once	6	B		26.5	3.51562	0	0	0	2019-03-28	25	12:00:37	?					2019-01-31	17-0050 G	65	15:34:44
101	01 - Vehicle (HB#8), 100 ul, IV, once	1	A		26.2	5.22088	12.53	10.26	659.502	2019-03-25	22	10:20:54						2019-01-31	17-0050 G	65	15:30:46
102	04 - 7C2 SG3451 mono amide, 22 mg/kg, IV, once	4	A		24.7	11.2613	4.33	3.85	32.0907	2019-03-25	22	10:31:46						2019-01-31	17-0050 G	65	15:29:28
104	04 - 7C2 SG3451 mono amide, 22 mg/kg, IV, once	4	A		26.5	3.51562	3.58	3.11	17.3131	2019-03-25	22	10:31:22						2019-01-31	17-0050 G	65	15:30:21
105	01 - Vehicle (HB#8), 100 ul, IV, once	1	A		28.5	10.8949	12.96	10.54	719.874	2019-03-25	22	10:20:04						2019-01-31	17-0050 G	65	15:43:09
106	01 - Vehicle (HB#8), 100 ul, IV, once	1	A		26.8	1.90114	14.13	9.65	657.91	2019-03-25	22	10:19:36						2019-01-31	17-0050 G	65	15:40:53
107	06 - 7C2-exetecan, 5 mg/kg, IV, once	6	A		23.8	9.17431	0	0	0	2019-03-25	22	10:41:11	feisty!					2019-01-31	17-0050 G	65	15:42:20
108	02 - T-DM1, 5 mg/kg, IV, once	2	A		27.1	9.27419	11.24	9.83	543.054	2019-03-25	22	10:23:40						2019-01-31	17-0050 G	65	15:41:40
109	01 - Vehicle (HB#8), 100 ul, IV, once	1	A		27.8	6.92308	12.49	10.26	657.396	2019-03-25	22	10:21:32						2019-01-31	17-0050 G	65	15:40:26
110	02 - T-DM1, 5 mg/kg, IV, once	2	A		24	0.840336	11.99	11.29	764.147	2019-03-25	22	10:24:13						2019-01-31	17-0050 G	65	15:43:43
111	05 - Tmab-exetecan, 5 mg/kg, IV, once	5	A		23.8	5.30973	3.75	3.07	17.6717	2019-03-25	22	10:37:12						2019-01-31	17-0050 G	65	15:44:08
113	05 - Tmab-exetecan, 5 mg/kg, IV, once	5	A		27.7	5.72519	4.42	3.49	26.918	2019-03-25	22	10:36:12						2019-01-31	17-0050 G	65	15:45:22
117	03 - 7C2 SG3451 mono amide, 5 mg/kg, IV, once	3	A		23.8	1.7094	7.26	5.84	123.803	2019-03-25	22	10:28:02						2019-01-31	17-0050 G	65	15:46:56
118	04 - 7C2 SG3451 mono amide, 22 mg/kg, IV, once	4	A		26.5	5.57769	4.15	3.81	30.1209	2019-03-25	22	10:32:21						2019-01-31	17-0050 G	65	15:48:53
121	02 - T-DM1, 5 mg/kg, IV, once	2	A		26.4	7.7551	12.63	10.39	681.718	2019-03-25	22	10:23:10						2019-01-31	17-0050 G	65	15:49:30
123	03 - 7C2 SG3451 mono amide, 5 mg/kg, IV, once	3	A		26.3	-2.23048	9.58	8.43	340.401	2019-03-25	22	10:27:35						2019-01-31	17-0050 G	65	15:50:20
124	06 - 7C2-exetecan, 5 mg/kg, IV, once	6	A		27.3	7.05882	4.31	3.53	26.8532	2019-03-25	22	10:42:47						2019-01-31	17-0050 G	65	15:50:43
126	05 - Tmab-exetecan, 5 mg/kg, IV, once	5	A		27.3	5.81395	4.49	3.5	27.5012	2019-03-25	22	10:35:46						2019-01-31	17-0050 G	65	15:54:20
128	02 - T-DM1, 5 mg/kg, IV, once	2	A		27.5	17.0213	11.81	9.03	481.499	2019-03-25	22	10:26:58						2019-01-31	17-0050 G	65	15:52:30
129	03 - 7C2 SG3451 mono amide, 5 mg/kg, IV, once	3	A		25.4	1.6	8.02	6.74	182.165	2019-03-25	22	10:29:28						2019-01-31	17-0050 G	65	15:53:16
130	03 - 7C2 SG3451 mono amide, 5 mg/kg, IV, once	3	A		25.4	-0.78125	9.28	7.44	256.841	2019-03-25	22	10:28:37						2019-01-31	17-0050 G	65	15:32:36
133	06 - 7C2-exetecan, 5 mg/kg, IV, once	6	A		26.9	5.90551	4.61	3.84	33.9886	2019-03-25	22	10:44:03						2019-01-31	17-0050 G	65	15:31:50
135	04 - 7C2 SG3451 mono amide, 22 mg/kg, IV, once	4	A		26.8	8.50202	3.6	3.29	19.4834	2019-03-25	22	10:33:11						2019-01-31	17-0050 G	65	15:56:03
136	01 - Vehicle (HB#8), 100 ul, IV, once	1	A		24.6	1.23457	11.43	9.45	510.364	2019-03-25	22	10:22:03						2019-01-31	17-0050 G	65	15:54:54
138	04 - 7C2 SG3451 mono amide, 22 mg/kg, IV, once	4	A		25.8	0.389105	0	0	0	2019-03-25	22	10:34:39						2019-01-31	17-0050 G	65	15:55:18
139	02 - T-DM1, 5 mg/kg, IV, once	2	A		26.2	5.64516	12.71	10.49	699.305	2019-03-25	22	10:25:57						2019-01-31	17-0050 G	65	15:55:39
141	05 - Tmab-exetecan, 5 mg/kg, IV, once	5	A		27.2	2.64151	4.64	3.93	35.8322	2019-03-25	22	10:39:01						2019-01-31	17-0050 G	65	15:59:50
143	03 - 7C2 SG3451 mono amide, 5 mg/kg, IV, once	3	B		24.8	0.813008	6.79	6.06	124.677	2019-03-25	22	10:29:02						2019-01-31	17-0050 G	65	15:59:07
146	06 - 7C2-exetecan, 5 mg/kg, IV, once	6	A		26.6	0.377358	4.38	3.73	30.4693	2019-03-25	22	10:45:36	FEISTY!!!					2019-01-31	17-0050 G	65	16:02:20
150	05 - Tmab-exetecan, 5 mg/kg, IV, once	5	A		28.8	9.92366	0	0	0	2019-03-25	22	10:39:39						2019-01-31	17-0050 G	65	16:07:23
151	05 - Tmab-exetecan, 5 mg/kg, IV, once	5	B		25.9	0.387597	0	0	0	2019-03-25	22	10:40:17						2019-01-31	17-0050 G	65	16:07:50
156	06 - 7C2-exetecan, 5 mg/kg, IV, once	6	A		26.3	3.13725	4.27	3.74	29.8635	2019-03-25	22	10:44:56						2019-01-31	17-0050 G	65	16:10:07
158	02 - T-DM1, 5 mg/kg, IV, once	2	B		28.1	11.5079	11.94	9.28	514.127	2019-03-25	22	10:26:27						2019-01-31	17-0050 G	65	16:09:26
159	01 - Vehicle (HB#8), 100 ul, IV, once	1	B		25.6	12.2807	12.48	10.36	669.737	2019-03-25	22	10:22:33						2019-01-31	17-0050 G	65	16:10:34
160	04 - 7C2 SG3451 mono amide, 22 mg/kg, IV, once	4	B		27.8	7.75194	2.73	2.15	6.30971	2019-03-25	22	10:34:00						2019-01-31	17-0050 G	65	15:34:18
161	06 - 7C2-exetecan, 5 mg/kg, IV, once	6	B		27.1	5.85938	0	0	0	2019-03-25	22	10:46:24	?					2019-01-31	17-0050 G	65	15:34:44
101	01 - Vehicle (HB#8), 100 ul, IV, once	1	A		26.3	5.62249	11.44	9.95	566.294	2019-03-21	18	13:37:45						2019-01-31	17-0050 G	65	15:30:46
102	04 - 7C2 SG3451 mono amide, 22 mg/kg, IV, once	4	A		24.2	9.00901	4.21	3.52	26.0818	2019-03-21	18	13:46:59						2019-01-31	17-0050 G	65	15:29:28
104	04 - 7C2 SG3451 mono amide, 22 mg/kg, IV, once	4	A		25.9	1.17187	4.63	4.08	38.5364	2019-03-21	18	13:46:17						2019-01-31	17-0050 G	65	15:30:21
105	01 - Vehicle (HB#8), 100 ul, IV, once	1	A		26.3	2.33463	12.09	10.42	656.344	2019-03-21	18	13:37:20						2019-01-31	17-0050 G	65	15:43:09
106	01 - Vehicle (HB#8), 100 ul, IV, once	1	A		26.5	0.760456	13.57	9.05	555.708	2019-03-21	18	13:36:57						2019-01-31	17-0050 G	65	15:40:53
107	06 - 7C2-exetecan, 5 mg/kg, IV, once	6	A		22.5	3.21101	0	0	0	2019-03-21	18	13:54:23	feisty!					2019-01-31	17-0050 G	65	15:42:20
108	02 - T-DM1, 5 mg/kg, IV, once	2	A		26.6	7.25806	11.46	9.82	552.558	2019-03-21	18	13:39:35						2019-01-31	17-0050 G	65	15:41:40
109	01 - Vehicle (HB#8), 100 ul, IV, once	1	A		26.9	3.46154	11.34	9.76	540.111	2019-03-21	18	13:39:05						2019-01-31	17-0050 G	65	15:40:26
110	02 - T-DM1, 5 mg/kg, IV, once	2	A		23.9	0.420168	11.72	10.22	612.068	2019-03-21	18	13:40:00						2019-01-31	17-0050 G	65	15:43:43
111	05 - Tmab-exetecan, 5 mg/kg, IV, once	5	A		23.6	4.42478	3.61	3.33	20.0155	2019-03-21	18	13:50:12						2019-01-31	17-0050 G	65	15:44:08
113	05 - Tmab-exetecan, 5 mg/kg, IV, once	5	A		27.2	3.81679	3.91	3.61	25.4778	2019-03-21	18	13:49:32						2019-01-31	17-0050 G	65	15:45:22
117	03 - 7C2 SG3451 mono amide, 5 mg/kg, IV, once	3	A		23.4	0	6.21	4.98	77.0052	2019-03-21	18	13:43:14						2019-01-31	17-0050 G	65	15:46:56
118	04 - 7C2 SG3451 mono amide, 22 mg/kg, IV, once	4	A		26	3.58566	3.92	3.64	25.9692	2019-03-21	18	13:46:37						2019-01-31	17-0050 G	65	15:48:53
121	02 - T-DM1, 5 mg/kg, IV, once	2	A		25.8	5.30612	11.21	10.19	582.001	2019-03-21	18	13:40:22						2019-01-31	17-0050 G	65	15:49:30
123	03 - 7C2 SG3451 mono amide, 5 mg/kg, IV, once	3	A		25.8	-4.08922	8.3	8.08	270.939	2019-03-21	18	13:43:37						2019-01-31	17-0050 G	65	15:50:20
124	06 - 7C2-exetecan, 5 mg/kg, IV, once	6	A		25.9	1.56863	4.15	3.45	24.6977	2019-03-21	18	13:55:07						2019-01-31	17-0050 G	65	15:50:43
126	05 - Tmab-exetecan, 5 mg/kg, IV, once	5	A		26.9	4.26357	4.17	3.75	29.3203	2019-03-21	18	13:48:57						2019-01-31	17-0050 G	65	15:54:20
128	02 - T-DM1, 5 mg/kg, IV, once	2	A		25.6	8.93617	10.56	8.63	393.238	2019-03-21	18	13:42:11						2019-01-31	17-0050 G	65	15:52:30
129	03 - 7C2 SG3451 mono amide, 5 mg/kg, IV, once	3	A		25.5	2	7.17	6.47	150.071	2019-03-21	18	13:44:44						2019-01-31	17-0050 G	65	15:53:16
130	03 - 7C2 SG3451 mono amide, 5 mg/kg, IV, once	3	A		24.3	-5.07812	8.86	7.13	225.207	2019-03-21	18	13:44:23						2019-01-31	17-0050 G	65	15:32:36
133	06 - 7C2-exetecan, 5 mg/kg, IV, once	6	A		26.7	5.11811	4.99	4.13	42.557	2019-03-21	18	13:53:53						2019-01-31	17-0050 G	65	15:31:50
135	04 - 7C2 SG3451 mono amide, 22 mg/kg, IV, once	4	A		25.9	4.8583	4.32	3.38	24.6767	2019-03-21	18	13:47:56						2019-01-31	17-0050 G	65	15:56:03
136	01 - Vehicle (HB#8), 100 ul, IV, once	1	A		22.9	-5.76132	11.19	9.74	530.784	2019-03-21	18	13:38:17						2019-01-31	17-0050 G	65	15:54:54
138	04 - 7C2 SG3451 mono amide, 22 mg/kg, IV, once	4	A		25.3	-1.55642	4.11	3.56	26.0442	2019-03-21	18	13:47:33						2019-01-31	17-0050 G	65	15:55:18
139	02 - T-DM1, 5 mg/kg, IV, once	2	A		25.7	3.62903	11.44	9.02	465.381	2019-03-21	18	13:42:31						2019-01-31	17-0050 G	65	15:55:39
141	05 - Tmab-exetecan, 5 mg/kg, IV, once	5	A		27	1.88679	3.74	3.58	23.9667	2019-03-21	18	13:52:28						2019-01-31	17-0050 G	65	15:59:50
143	03 - 7C2 SG3451 mono amide, 5 mg/kg, IV, once	3	B		23.9	-2.84553	7.34	6.42	151.264	2019-03-21	18	13:44:04						2019-01-31	17-0050 G	65	15:59:07
146	06 - 7C2-exetecan, 5 mg/kg, IV, once	6	A		26.1	-1.50943	4.01	3.79	28.8	2019-03-21	18	13:56:03	FEISTY!!!					2019-01-31	17-0050 G	65	16:02:20
150	05 - Tmab-exetecan, 5 mg/kg, IV, once	5	A		27	3.05344	0	0	0	2019-03-21	18	13:52:58						2019-01-31	17-0050 G	65	16:07:23
151	05 - Tmab-exetecan, 5 mg/kg, IV, once	5	B		25.5	-1.16279	3.96	3.37	22.4867	2019-03-21	18	13:51:48						2019-01-31	17-0050 G	65	16:07:50
156	06 - 7C2-exetecan, 5 mg/kg, IV, once	6	A		25.3	-0.784314	4.45	4.1	37.4023	2019-03-21	18	13:55:38						2019-01-31	17-0050 G	65	16:10:07
158	02 - T-DM1, 5 mg/kg, IV, once	2	B		26.7	5.95238	10.4	8.85	407.277	2019-03-21	18	13:41:49						2019-01-31	17-0050 G	65	16:09:26
159	01 - Vehicle (HB#8), 100 ul, IV, once	1	B		24.4	7.01754	11.37	10.27	599.613	2019-03-21	18	13:38:42						2019-01-31	17-0050 G	65	16:10:34
160	04 - 7C2 SG3451 mono amide, 22 mg/kg, IV, once	4	B		25.9	0.387597	3.44	2.98	15.2743	2019-03-21	18	13:48:22						2019-01-31	17-0050 G	65	15:34:18
161	06 - 7C2-exetecan, 5 mg/kg, IV, once	6	B		27.4	7.03125	4	3.46	23.9432	2019-03-21	18	13:56:48	?					2019-01-31	17-0050 G	65	15:34:44
101	01 - Vehicle (HB#8), 100 ul, IV, once	1	A		25.8	3.61446	11.26	9.61	519.942	2019-03-18	15	16:00:21						2019-01-31	17-0050 G	65	15:30:46
102	04 - 7C2 SG3451 mono amide, 22 mg/kg, IV, once	4	A		23.3	4.95495	4.57	4.05	37.4797	2019-03-18	15	16:12:13						2019-01-31	17-0050 G	65	15:29:28
104	04 - 7C2 SG3451 mono amide, 22 mg/kg, IV, once	4	A		25.2	-1.5625	4.61	3.89	34.8795	2019-03-18	15	16:11:47						2019-01-31	17-0050 G	65	15:30:21
105	01 - Vehicle (HB#8), 100 ul, IV, once	1	A		26.9	4.66926	12.18	9.97	605.351	2019-03-18	15	15:59:35						2019-01-31	17-0050 G	65	15:43:09
106	01 - Vehicle (HB#8), 100 ul, IV, once	1	A		26.4	0.380228	12.6	9.19	532.073	2019-03-18	15	15:59:59						2019-01-31	17-0050 G	65	15:40:53
107	06 - 7C2-exetecan, 5 mg/kg, IV, once	6	A		22	0.917431	4.11	3.52	25.4623	2019-03-18	15	16:19:54	feisty!					2019-01-31	17-0050 G	65	15:42:20
108	02 - T-DM1, 5 mg/kg, IV, once	2	A		26.3	6.04839	10.9	9.47	488.761	2019-03-18	15	16:02:16						2019-01-31	17-0050 G	65	15:41:40
109	01 - Vehicle (HB#8), 100 ul, IV, once	1	A		27	3.84615	11.2	9.71	527.991	2019-03-18	15	16:00:55						2019-01-31	17-0050 G	65	15:40:26
110	02 - T-DM1, 5 mg/kg, IV, once	2	A		23.6	-0.840336	11.21	10.11	572.899	2019-03-18	15	16:03:04						2019-01-31	17-0050 G	65	15:43:43
111	05 - Tmab-exetecan, 5 mg/kg, IV, once	5	A		23.4	3.53982	3.81	3.43	22.4121	2019-03-18	15	16:15:46						2019-01-31	17-0050 G	65	15:44:08
113	05 - Tmab-exetecan, 5 mg/kg, IV, once	5	A		26.7	1.9084	4.51	3.89	34.1229	2019-03-18	15	16:14:39						2019-01-31	17-0050 G	65	15:45:22
115	03 - 7C2 SG3451 mono amide, 5 mg/kg, IV, once	3	A		20.2	-15.8333	7.73	6.48	162.293	2019-03-18	15	16:07:23						2019-01-31	17-0050 G	65	15:47:47
117	03 - 7C2 SG3451 mono amide, 5 mg/kg, IV, once	3	A		23.4	0	6.93	5.45	102.919	2019-03-18	15	16:06:33						2019-01-31	17-0050 G	65	15:46:56
118	04 - 7C2 SG3451 mono amide, 22 mg/kg, IV, once	4	A		25.4	1.19522	4.22	3.51	25.9954	2019-03-18	15	16:12:38						2019-01-31	17-0050 G	65	15:48:53
121	02 - T-DM1, 5 mg/kg, IV, once	2	A		25.5	4.08163	10.23	9.77	488.242	2019-03-18	15	16:02:37						2019-01-31	17-0050 G	65	15:49:30
123	03 - 7C2 SG3451 mono amide, 5 mg/kg, IV, once	3	A		25.6	-4.83271	8.69	7.43	239.865	2019-03-18	15	16:06:58						2019-01-31	17-0050 G	65	15:50:20
124	06 - 7C2-exetecan, 5 mg/kg, IV, once	6	A		26.1	2.35294	4.18	3.73	29.078	2019-03-18	15	16:20:25						2019-01-31	17-0050 G	65	15:50:43
126	05 - Tmab-exetecan, 5 mg/kg, IV, once	5	A		26.1	1.16279	4.18	3.78	29.8628	2019-03-18	15	16:15:13						2019-01-31	17-0050 G	65	15:54:20
128	02 - T-DM1, 5 mg/kg, IV, once	2	A		24.8	5.53191	9.95	8.35	346.869	2019-03-18	15	16:05:52						2019-01-31	17-0050 G	65	15:52:30
129	03 - 7C2 SG3451 mono amide, 5 mg/kg, IV, once	3	A		25	0	7.37	6.31	146.722	2019-03-18	15	16:10:00						2019-01-31	17-0050 G	65	15:53:16
130	03 - 7C2 SG3451 mono amide, 5 mg/kg, IV, once	3	A		24.4	-4.6875	8.68	8.01	278.455	2019-03-18	15	16:10:25						2019-01-31	17-0050 G	65	15:32:36
133	06 - 7C2-exetecan, 5 mg/kg, IV, once	6	A		27.2	7.08661	4.53	3.94	35.161	2019-03-18	15	16:18:57						2019-01-31	17-0050 G	65	15:31:50
135	04 - 7C2 SG3451 mono amide, 22 mg/kg, IV, once	4	A		25.4	2.83401	4.96	4.19	43.5391	2019-03-18	15	16:13:33						2019-01-31	17-0050 G	65	15:56:03
136	01 - Vehicle (HB#8), 100 ul, IV, once	1	A		24.8	2.05761	10.36	8.8	401.139	2019-03-18	15	16:01:46						2019-01-31	17-0050 G	65	15:54:54
138	04 - 7C2 SG3451 mono amide, 22 mg/kg, IV, once	4	A		25.5	-0.77821	4.26	3.59	27.4517	2019-03-18	15	16:13:09						2019-01-31	17-0050 G	65	15:55:18
139	02 - T-DM1, 5 mg/kg, IV, once	2	A		25.6	3.22581	10.03	8.31	346.316	2019-03-18	15	16:04:34						2019-01-31	17-0050 G	65	15:55:39
141	05 - Tmab-exetecan, 5 mg/kg, IV, once	5	A		26.3	-0.754717	4.3	3.77	30.5577	2019-03-18	15	16:17:16						2019-01-31	17-0050 G	65	15:59:50
143	03 - 7C2 SG3451 mono amide, 5 mg/kg, IV, once	3	B		24.3	-1.21951	7.05	5.97	125.634	2019-03-18	15	16:09:37						2019-01-31	17-0050 G	65	15:59:07
146	06 - 7C2-exetecan, 5 mg/kg, IV, once	6	A		25.5	-3.77358	4.35	3.97	34.28	2019-03-18	15	16:21:54	FEISTY!!!					2019-01-31	17-0050 G	65	16:02:20
150	05 - Tmab-exetecan, 5 mg/kg, IV, once	5	A		26.1	-0.381679	4.23	3.92	32.4999	2019-03-18	15	16:18:17						2019-01-31	17-0050 G	65	16:07:23
151	05 - Tmab-exetecan, 5 mg/kg, IV, once	5	B		25.4	-1.55039	4.08	3.58	26.1455	2019-03-18	15	16:17:40						2019-01-31	17-0050 G	65	16:07:50
156	06 - 7C2-exetecan, 5 mg/kg, IV, once	6	A		25	-1.96078	4.44	3.87	33.2487	2019-03-18	15	16:20:57						2019-01-31	17-0050 G	65	16:10:07
158	02 - T-DM1, 5 mg/kg, IV, once	2	B		26.1	3.57143	10.15	8.18	339.58	2019-03-18	15	16:05:08						2019-01-31	17-0050 G	65	16:09:26
159	01 - Vehicle (HB#8), 100 ul, IV, once	1	B		23.8	4.38596	10.47	9.73	495.613	2019-03-18	15	16:01:17						2019-01-31	17-0050 G	65	16:10:34
160	04 - 7C2 SG3451 mono amide, 22 mg/kg, IV, once	4	B		25.8	0	3.82	3.27	20.4234	2019-03-18	15	16:14:05						2019-01-31	17-0050 G	65	15:34:18
161	06 - 7C2-exetecan, 5 mg/kg, IV, once	6	B		26.2	2.34375	4.27	3.69	29.0704	2019-03-18	15	16:21:22	?					2019-01-31	17-0050 G	65	15:34:44
101	01 - Vehicle (HB#8), 100 ul, IV, once	1	A		25.7	3.21285	10.94	8.86	429.393	2019-03-14	11	11:06:14						2019-01-31	17-0050 G	65	15:30:46
102	04 - 7C2 SG3451 mono amide, 22 mg/kg, IV, once	4	A		24.3	9.45946	4.55	3.96	35.6756	2019-03-14	11	11:15:31						2019-01-31	17-0050 G	65	15:29:28
104	04 - 7C2 SG3451 mono amide, 22 mg/kg, IV, once	4	A		26	1.5625	5.17	4.36	49.1398	2019-03-14	11	11:15:13						2019-01-31	17-0050 G	65	15:30:21
105	01 - Vehicle (HB#8), 100 ul, IV, once	1	A		26.4	2.72374	10.62	9.14	443.595	2019-03-14	11	11:05:23						2019-01-31	17-0050 G	65	15:43:09
106	01 - Vehicle (HB#8), 100 ul, IV, once	1	A		26.5	0.760456	11.26	8.38	395.363	2019-03-14	11	11:05:46						2019-01-31	17-0050 G	65	15:40:53
107	06 - 7C2-exetecan, 5 mg/kg, IV, once	6	A		22.4	2.75229	4.46	4.1	37.4863	2019-03-14	11	11:21:24	feisty!					2019-01-31	17-0050 G	65	15:42:20
108	02 - T-DM1, 5 mg/kg, IV, once	2	A		26.4	6.45161	9.85	8.6	364.253	2019-03-14	11	11:08:13						2019-01-31	17-0050 G	65	15:41:40
109	01 - Vehicle (HB#8), 100 ul, IV, once	1	A		26.5	1.92308	10.34	8.71	392.217	2019-03-14	11	11:07:44						2019-01-31	17-0050 G	65	15:40:26
110	02 - T-DM1, 5 mg/kg, IV, once	2	A		24.1	1.2605	10.55	8.89	416.894	2019-03-14	11	11:09:14						2019-01-31	17-0050 G	65	15:43:43
111	05 - Tmab-exetecan, 5 mg/kg, IV, once	5	A		22.8	0.884956	4.18	3.21	21.5356	2019-03-14	11	11:18:12						2019-01-31	17-0050 G	65	15:44:08
113	05 - Tmab-exetecan, 5 mg/kg, IV, once	5	A		27	3.05344	4.89	4.42	47.7665	2019-03-14	11	11:17:21						2019-01-31	17-0050 G	65	15:45:22
115	03 - 7C2 SG3451 mono amide, 5 mg/kg, IV, once	3	A		21.9	-8.75	7.85	6.69	175.668	2019-03-14	11	11:12:12						2019-01-31	17-0050 G	65	15:47:47
117	03 - 7C2 SG3451 mono amide, 5 mg/kg, IV, once	3	A		24.1	2.99145	6.73	5.58	104.774	2019-03-14	11	11:12:55						2019-01-31	17-0050 G	65	15:46:56
118	04 - 7C2 SG3451 mono amide, 22 mg/kg, IV, once	4	A		25.6	1.99203	5.36	4.34	50.4794	2019-03-14	11	11:15:50						2019-01-31	17-0050 G	65	15:48:53
121	02 - T-DM1, 5 mg/kg, IV, once	2	A		25.6	4.4898	9.29	8.82	361.346	2019-03-14	11	11:08:39						2019-01-31	17-0050 G	65	15:49:30
123	03 - 7C2 SG3451 mono amide, 5 mg/kg, IV, once	3	A		26.9	0	8.23	7.63	239.563	2019-03-14	11	11:12:33						2019-01-31	17-0050 G	65	15:50:20
124	06 - 7C2-exetecan, 5 mg/kg, IV, once	6	A		26.8	5.09804	4.4	4.12	37.3437	2019-03-14	11	11:20:36						2019-01-31	17-0050 G	65	15:50:43
126	05 - Tmab-exetecan, 5 mg/kg, IV, once	5	A		26.3	1.93798	4	3.71	27.5282	2019-03-14	11	11:17:43						2019-01-31	17-0050 G	65	15:54:20
128	02 - T-DM1, 5 mg/kg, IV, once	2	A		24.7	5.10638	9.17	8.21	309.048	2019-03-14	11	11:11:08						2019-01-31	17-0050 G	65	15:52:30
129	03 - 7C2 SG3451 mono amide, 5 mg/kg, IV, once	3	A		25.6	2.4	6.89	5.72	112.715	2019-03-14	11	11:13:44						2019-01-31	17-0050 G	65	15:53:16
130	03 - 7C2 SG3451 mono amide, 5 mg/kg, IV, once	3	A		24.9	-2.73438	7.84	7.04	194.281	2019-03-14	11	11:14:07						2019-01-31	17-0050 G	65	15:32:36
133	06 - 7C2-exetecan, 5 mg/kg, IV, once	6	A		27.4	7.87402	5.61	4.93	68.1752	2019-03-14	11	11:20:58						2019-01-31	17-0050 G	65	15:31:50
135	04 - 7C2 SG3451 mono amide, 22 mg/kg, IV, once	4	A		25.8	4.45344	3.99	3.54	25.0005	2019-03-14	11	11:16:53						2019-01-31	17-0050 G	65	15:56:03
136	01 - Vehicle (HB#8), 100 ul, IV, once	1	A		25	2.88066	9.92	7.99	316.647	2019-03-14	11	11:07:13						2019-01-31	17-0050 G	65	15:54:54
138	04 - 7C2 SG3451 mono amide, 22 mg/kg, IV, once	4	A		25.9	0.77821	4.26	3.8	30.7572	2019-03-14	11	11:16:14						2019-01-31	17-0050 G	65	15:55:18
139	02 - T-DM1, 5 mg/kg, IV, once	2	A		25.7	3.62903	9.78	8.25	332.826	2019-03-14	11	11:10:46						2019-01-31	17-0050 G	65	15:55:39
141	05 - Tmab-exetecan, 5 mg/kg, IV, once	5	A		26.9	1.50943	4.29	4.03	34.8367	2019-03-14	11	11:19:27						2019-01-31	17-0050 G	65	15:59:50
143	03 - 7C2 SG3451 mono amide, 5 mg/kg, IV, once	3	B		24.6	0	6.94	5.6	108.819	2019-03-14	11	11:13:25						2019-01-31	17-0050 G	65	15:59:07
146	06 - 7C2-exetecan, 5 mg/kg, IV, once	6	A		26.1	-1.50943	4.93	4.08	41.0334	2019-03-14	11	11:21:59	FEISTY!!!					2019-01-31	17-0050 G	65	16:02:20
150	05 - Tmab-exetecan, 5 mg/kg, IV, once	5	A		25.8	-1.52672	5.12	4.22	45.5895	2019-03-14	11	11:20:10						2019-01-31	17-0050 G	65	16:07:23
151	05 - Tmab-exetecan, 5 mg/kg, IV, once	5	B		25.7	-0.387597	4.58	3.85	33.9435	2019-03-14	11	11:19:46						2019-01-31	17-0050 G	65	16:07:50
156	06 - 7C2-exetecan, 5 mg/kg, IV, once	6	A		25.4	-0.392157	5.23	4.54	53.8993	2019-03-14	11	11:22:18						2019-01-31	17-0050 G	65	16:10:07
158	02 - T-DM1, 5 mg/kg, IV, once	2	B		25.8	2.38095	9.45	8.12	311.54	2019-03-14	11	11:11:34						2019-01-31	17-0050 G	65	16:09:26
159	01 - Vehicle (HB#8), 100 ul, IV, once	1	B		24.1	5.70175	10.9	9.92	536.315	2019-03-14	11	11:06:49						2019-01-31	17-0050 G	65	16:10:34
160	04 - 7C2 SG3451 mono amide, 22 mg/kg, IV, once	4	B		26.8	3.87597	3.68	2.72	13.6131	2019-03-14	11	11:16:33						2019-01-31	17-0050 G	65	15:34:18
161	06 - 7C2-exetecan, 5 mg/kg, IV, once	6	B		26.6	3.90625	4.87	4.33	45.6536	2019-03-14	11	11:23:00	?					2019-01-31	17-0050 G	65	15:34:44
101	01 - Vehicle (HB#8), 100 ul, IV, once	1	A		25.9	4.01606	10.85	8.8	420.112	2019-03-11	8	10:02:44						2019-01-31	17-0050 G	65	15:30:46
102	04 - 7C2 SG3451 mono amide, 22 mg/kg, IV, once	4	A		23.9	7.65766	5.82	5.3	81.7419	2019-03-11	8	10:11:15						2019-01-31	17-0050 G	65	15:29:28
104	04 - 7C2 SG3451 mono amide, 22 mg/kg, IV, once	4	A		25.1	-1.95312	6.28	5.3	88.2026	2019-03-11	8	10:11:34						2019-01-31	17-0050 G	65	15:30:21
105	01 - Vehicle (HB#8), 100 ul, IV, once	1	A		27	5.05837	10.36	8.99	418.648	2019-03-11	8	10:02:01						2019-01-31	17-0050 G	65	15:43:09
106	01 - Vehicle (HB#8), 100 ul, IV, once	1	A		26.6	1.14068	10.37	7.43	286.237	2019-03-11	8	10:02:22						2019-01-31	17-0050 G	65	15:40:53
107	06 - 7C2-exetecan, 5 mg/kg, IV, once	6	A		22.7	4.12844	5.14	4.84	60.2038	2019-03-11	8	10:17:33	feisty!					2019-01-31	17-0050 G	65	15:42:20
108	02 - T-DM1, 5 mg/kg, IV, once	2	A		26.2	5.64516	9.65	8.17	322.063	2019-03-11	8	10:04:31						2019-01-31	17-0050 G	65	15:41:40
109	01 - Vehicle (HB#8), 100 ul, IV, once	1	A		26.6	2.30769	10.43	8.8	403.85	2019-03-11	8	10:03:16						2019-01-31	17-0050 G	65	15:40:26
110	02 - T-DM1, 5 mg/kg, IV, once	2	A		24.1	1.2605	10.54	8.88	415.563	2019-03-11	8	10:05:11						2019-01-31	17-0050 G	65	15:43:43
111	05 - Tmab-exetecan, 5 mg/kg, IV, once	5	A		23.2	2.65487	4.59	4.3	42.4346	2019-03-11	8	10:14:07						2019-01-31	17-0050 G	65	15:44:08
113	05 - Tmab-exetecan, 5 mg/kg, IV, once	5	A		26.6	1.52672	5.9	5.22	80.3828	2019-03-11	8	10:13:43						2019-01-31	17-0050 G	65	15:45:22
115	03 - 7C2 SG3451 mono amide, 5 mg/kg, IV, once	3	A		23.6	-1.66667	7.68	6.67	170.837	2019-03-11	8	10:08:43						2019-01-31	17-0050 G	65	15:47:47
117	03 - 7C2 SG3451 mono amide, 5 mg/kg, IV, once	3	A		23.8	1.7094	7	6.38	142.465	2019-03-11	8	10:08:00						2019-01-31	17-0050 G	65	15:46:56
118	04 - 7C2 SG3451 mono amide, 22 mg/kg, IV, once	4	A		25.9	3.18725	6.3	5.53	96.3298	2019-03-11	8	10:11:52						2019-01-31	17-0050 G	65	15:48:53
121	02 - T-DM1, 5 mg/kg, IV, once	2	A		24.9	1.63265	9.48	8.95	379.686	2019-03-11	8	10:04:48						2019-01-31	17-0050 G	65	15:49:30
123	03 - 7C2 SG3451 mono amide, 5 mg/kg, IV, once	3	A		26.7	-0.743494	8.44	7.44	233.592	2019-03-11	8	10:08:24						2019-01-31	17-0050 G	65	15:50:20
124	06 - 7C2-exetecan, 5 mg/kg, IV, once	6	A		26.3	3.13725	4.66	4.54	48.025	2019-03-11	8	10:17:08						2019-01-31	17-0050 G	65	15:50:43
126	05 - Tmab-exetecan, 5 mg/kg, IV, once	5	A		26.5	2.71318	4.8	4.22	42.7402	2019-03-11	8	10:13:24						2019-01-31	17-0050 G	65	15:54:20
128	02 - T-DM1, 5 mg/kg, IV, once	2	A		24.6	4.68085	9.53	8.24	323.532	2019-03-11	8	10:07:11						2019-01-31	17-0050 G	65	15:52:30
129	03 - 7C2 SG3451 mono amide, 5 mg/kg, IV, once	3	A		26.4	5.6	7.6	6.52	161.54	2019-03-11	8	10:09:32						2019-01-31	17-0050 G	65	15:53:16
130	03 - 7C2 SG3451 mono amide, 5 mg/kg, IV, once	3	A		24.9	-2.73438	8.4	7.67	247.081	2019-03-11	8	10:09:57						2019-01-31	17-0050 G	65	15:32:36
133	06 - 7C2-exetecan, 5 mg/kg, IV, once	6	A		27.3	7.48031	5.6	5.13	73.6873	2019-03-11	8	10:16:47						2019-01-31	17-0050 G	65	15:31:50
135	04 - 7C2 SG3451 mono amide, 22 mg/kg, IV, once	4	A		25.5	3.23887	5.42	4.74	60.8872	2019-03-11	8	10:12:57						2019-01-31	17-0050 G	65	15:56:03
136	01 - Vehicle (HB#8), 100 ul, IV, once	1	A		24.9	2.46914	9.27	8.07	301.854	2019-03-11	8	10:04:01						2019-01-31	17-0050 G	65	15:54:54
138	04 - 7C2 SG3451 mono amide, 22 mg/kg, IV, once	4	A		25.9	0.77821	5.72	5.24	78.5287	2019-03-11	8	10:12:20						2019-01-31	17-0050 G	65	15:55:18
139	02 - T-DM1, 5 mg/kg, IV, once	2	A		25.7	3.62903	8.67	7.4	237.385	2019-03-11	8	10:06:34						2019-01-31	17-0050 G	65	15:55:39
141	05 - Tmab-exetecan, 5 mg/kg, IV, once	5	A		27.4	3.39623	5.19	4.69	57.0799	2019-03-11	8	10:15:25						2019-01-31	17-0050 G	65	15:59:50
143	03 - 7C2 SG3451 mono amide, 5 mg/kg, IV, once	3	B		25	1.62602	6.96	6.49	146.578	2019-03-11	8	10:09:09						2019-01-31	17-0050 G	65	15:59:07
146	06 - 7C2-exetecan, 5 mg/kg, IV, once	6	A		26	-1.88679	5.8	5.12	76.0218	2019-03-11	8	10:19:08	FEISTY!!!					2019-01-31	17-0050 G	65	16:02:20
150	05 - Tmab-exetecan, 5 mg/kg, IV, once	5	A		26.4	0.763359	6.28	4.91	75.6994	2019-03-11	8	10:16:17						2019-01-31	17-0050 G	65	16:07:23
151	05 - Tmab-exetecan, 5 mg/kg, IV, once	5	B		25.5	-1.16279	5.4	4.65	58.3807	2019-03-11	8	10:15:51						2019-01-31	17-0050 G	65	16:07:50
156	06 - 7C2-exetecan, 5 mg/kg, IV, once	6	A		26.1	2.35294	5.53	5.19	74.4783	2019-03-11	8	10:18:06						2019-01-31	17-0050 G	65	16:10:07
158	02 - T-DM1, 5 mg/kg, IV, once	2	B		26.6	5.55556	9.22	7.99	294.303	2019-03-11	8	10:07:31						2019-01-31	17-0050 G	65	16:09:26
159	01 - Vehicle (HB#8), 100 ul, IV, once	1	B		23.7	3.94737	10.05	9.01	407.93	2019-03-11	8	10:03:38						2019-01-31	17-0050 G	65	16:10:34
160	04 - 7C2 SG3451 mono amide, 22 mg/kg, IV, once	4	B		26.5	2.71318	5.4	4.93	65.6232	2019-03-11	8	10:12:38						2019-01-31	17-0050 G	65	15:34:18
161	06 - 7C2-exetecan, 5 mg/kg, IV, once	6	B		25.9	1.17187	5.19	4.37	49.5565	2019-03-11	8	10:18:37	?					2019-01-31	17-0050 G	65	15:34:44
101	01 - Vehicle (HB#8), 100 ul, IV, once	1	A		25.3	1.60643	9.19	7.75	275.987	2019-03-07	4	11:37:11						2019-01-31	17-0050 G	65	15:30:46
102	04 - 7C2 SG3451 mono amide, 22 mg/kg, IV, once	4	A		22.6	1.8018	8.4	7.53	238.144	2019-03-07	4	11:46:03						2019-01-31	17-0050 G	65	15:29:28
104	04 - 7C2 SG3451 mono amide, 22 mg/kg, IV, once	4	A		25.4	-0.78125	7.96	7.19	205.75	2019-03-07	4	11:45:43						2019-01-31	17-0050 G	65	15:30:21
105	01 - Vehicle (HB#8), 100 ul, IV, once	1	A		26.3	2.33463	8.33	7.48	233.033	2019-03-07	4	11:36:48						2019-01-31	17-0050 G	65	15:43:09
106	01 - Vehicle (HB#8), 100 ul, IV, once	1	A		26.2	-0.380228	9.76	7.18	251.576	2019-03-07	4	11:36:25						2019-01-31	17-0050 G	65	15:40:53
107	06 - 7C2-exetecan, 5 mg/kg, IV, once	6	A		22.5	3.21101	7.31	6.39	149.241	2019-03-07	4	11:52:53	feisty!					2019-01-31	17-0050 G	65	15:42:20
108	02 - T-DM1, 5 mg/kg, IV, once	2	A		26.1	5.24194	8.75	7.28	231.868	2019-03-07	4	11:39:23						2019-01-31	17-0050 G	65	15:41:40
109	01 - Vehicle (HB#8), 100 ul, IV, once	1	A		26.5	1.92308	9.78	7.57	280.221	2019-03-07	4	11:37:48						2019-01-31	17-0050 G	65	15:40:26
110	02 - T-DM1, 5 mg/kg, IV, once	2	A		24	0.840336	8.6	7.68	253.624	2019-03-07	4	11:39:44						2019-01-31	17-0050 G	65	15:43:43
111	05 - Tmab-exetecan, 5 mg/kg, IV, once	5	A		22.8	0.884956	8.3	6.81	192.461	2019-03-07	4	11:48:41						2019-01-31	17-0050 G	65	15:44:08
113	05 - Tmab-exetecan, 5 mg/kg, IV, once	5	A		26.7	1.9084	8.32	6.77	190.665	2019-03-07	4	11:49:10						2019-01-31	17-0050 G	65	15:45:22
115	03 - 7C2 SG3451 mono amide, 5 mg/kg, IV, once	3	A		23.8	-0.833333	9.36	7.32	250.766	2019-03-07	4	11:43:02						2019-01-31	17-0050 G	65	15:47:47
117	03 - 7C2 SG3451 mono amide, 5 mg/kg, IV, once	3	A		23.5	0.42735	8.82	6.85	206.928	2019-03-07	4	11:42:39						2019-01-31	17-0050 G	65	15:46:56
118	04 - 7C2 SG3451 mono amide, 22 mg/kg, IV, once	4	A		24.9	-0.796813	9.05	7.79	274.596	2019-03-07	4	11:46:32						2019-01-31	17-0050 G	65	15:48:53
121	02 - T-DM1, 5 mg/kg, IV, once	2	A		25.3	3.26531	8.24	7.75	247.458	2019-03-07	4	11:39:03						2019-01-31	17-0050 G	65	15:49:30
123	03 - 7C2 SG3451 mono amide, 5 mg/kg, IV, once	3	A		26.3	-2.23048	8.87	7.41	243.517	2019-03-07	4	11:42:20						2019-01-31	17-0050 G	65	15:50:20
124	06 - 7C2-exetecan, 5 mg/kg, IV, once	6	A		25.9	1.56863	7.31	6.42	150.646	2019-03-07	4	11:51:43						2019-01-31	17-0050 G	65	15:50:43
126	05 - Tmab-exetecan, 5 mg/kg, IV, once	5	A		26.2	1.55039	7.81	6.74	177.395	2019-03-07	4	11:48:23						2019-01-31	17-0050 G	65	15:54:20
128	02 - T-DM1, 5 mg/kg, IV, once	2	A		23.5	0	9	7.37	244.426	2019-03-07	4	11:41:08						2019-01-31	17-0050 G	65	15:52:30
129	03 - 7C2 SG3451 mono amide, 5 mg/kg, IV, once	3	A		25.5	2	8.84	6.79	203.78	2019-03-07	4	11:44:17						2019-01-31	17-0050 G	65	15:53:16
130	03 - 7C2 SG3451 mono amide, 5 mg/kg, IV, once	3	A		25.2	-1.5625	9.17	8.03	295.645	2019-03-07	4	11:43:51						2019-01-31	17-0050 G	65	15:32:36
133	06 - 7C2-exetecan, 5 mg/kg, IV, once	6	A		26.4	3.93701	7.73	6.42	159.301	2019-03-07	4	11:52:04						2019-01-31	17-0050 G	65	15:31:50
135	04 - 7C2 SG3451 mono amide, 22 mg/kg, IV, once	4	A		25.1	1.61943	8.61	7.54	244.746	2019-03-07	4	11:47:54						2019-01-31	17-0050 G	65	15:56:03
136	01 - Vehicle (HB#8), 100 ul, IV, once	1	A		24.7	1.64609	8.35	7.41	229.241	2019-03-07	4	11:38:09						2019-01-31	17-0050 G	65	15:54:54
138	04 - 7C2 SG3451 mono amide, 22 mg/kg, IV, once	4	A		26	1.16732	8.31	7.23	217.194	2019-03-07	4	11:47:26						2019-01-31	17-0050 G	65	15:55:18
139	02 - T-DM1, 5 mg/kg, IV, once	2	A		25.5	2.82258	8.88	7.3	236.608	2019-03-07	4	11:41:53						2019-01-31	17-0050 G	65	15:55:39
141	05 - Tmab-exetecan, 5 mg/kg, IV, once	5	A		26.8	1.13208	7.87	6.87	185.72	2019-03-07	4	11:50:29						2019-01-31	17-0050 G	65	15:59:50
143	03 - 7C2 SG3451 mono amide, 5 mg/kg, IV, once	3	B		24.9	1.21951	8.34	7.8	253.703	2019-03-07	4	11:43:29						2019-01-31	17-0050 G	65	15:59:07
146	06 - 7C2-exetecan, 5 mg/kg, IV, once	6	A		25.8	-2.64151	7.98	7.13	202.839	2019-03-07	4	11:54:29	FEISTY!!!					2019-01-31	17-0050 G	65	16:02:20
150	05 - Tmab-exetecan, 5 mg/kg, IV, once	5	A		26.4	0.763359	7.7	6.76	175.936	2019-03-07	4	11:50:50						2019-01-31	17-0050 G	65	16:07:23
151	05 - Tmab-exetecan, 5 mg/kg, IV, once	5	B		23.3	-9.68992	7.95	6.69	177.905	2019-03-07	4	11:51:10						2019-01-31	17-0050 G	65	16:07:50
156	06 - 7C2-exetecan, 5 mg/kg, IV, once	6	A		25.2	-1.17647	7.66	7	187.67	2019-03-07	4	11:53:23						2019-01-31	17-0050 G	65	16:10:07
158	02 - T-DM1, 5 mg/kg, IV, once	2	B		25.2	0	8.64	7.72	257.465	2019-03-07	4	11:41:29						2019-01-31	17-0050 G	65	16:09:26
159	01 - Vehicle (HB#8), 100 ul, IV, once	1	B		23.3	2.19298	8.5	7.96	269.287	2019-03-07	4	11:38:36						2019-01-31	17-0050 G	65	16:10:34
160	04 - 7C2 SG3451 mono amide, 22 mg/kg, IV, once	4	B		26.1	1.16279	9.21	7.19	238.061	2019-03-07	4	11:47:06						2019-01-31	17-0050 G	65	15:34:18
161	06 - 7C2-exetecan, 5 mg/kg, IV, once	6	B		26.1	1.95312	7.15	5.82	121.094	2019-03-07	4	11:53:59	?					2019-01-31	17-0050 G	65	15:34:44
101	01 - Vehicle (HB#8), 100 ul, IV, once	1	A		24.9	0	8.15	7.45	226.173	2019-03-03	0	15:30:46						2019-01-31	17-0050 G	65	15:30:46
102	04 - 7C2 SG3451 mono amide, 22 mg/kg, IV, once	4	A		22.2	0	8.45	7.37	229.489	2019-03-03	0	15:29:28						2019-01-31	17-0050 G	65	15:29:28
104	04 - 7C2 SG3451 mono amide, 22 mg/kg, IV, once	4	A		25.6	0	8.4	7.2	217.728	2019-03-03	0	15:30:21						2019-01-31	17-0050 G	65	15:30:21
105	01 - Vehicle (HB#8), 100 ul, IV, once	1	A		25.7	0	7.42	6.82	172.561	2019-03-03	0	15:43:09						2019-01-31	17-0050 G	65	15:43:09
106	01 - Vehicle (HB#8), 100 ul, IV, once	1	A		26.3	0	8.71	6.67	193.749	2019-03-03	0	15:40:53						2019-01-31	17-0050 G	65	15:40:53
107	06 - 7C2-exetecan, 5 mg/kg, IV, once	6	A		21.8	0	7.92	6.54	169.376	2019-03-03	0	15:42:20	feisty!					2019-01-31	17-0050 G	65	15:42:20
108	02 - T-DM1, 5 mg/kg, IV, once	2	A		24.8	0	8.16	7.12	206.833	2019-03-03	0	15:41:40						2019-01-31	17-0050 G	65	15:41:40
109	01 - Vehicle (HB#8), 100 ul, IV, once	1	A		26	0	8.55	7.7	253.465	2019-03-03	0	15:40:26						2019-01-31	17-0050 G	65	15:40:26
110	02 - T-DM1, 5 mg/kg, IV, once	2	A		23.8	0	8.8	7.22	229.365	2019-03-03	0	15:43:43						2019-01-31	17-0050 G	65	15:43:43
111	05 - Tmab-exetecan, 5 mg/kg, IV, once	5	A		22.6	0	8.53	7.2	221.098	2019-03-03	0	15:44:08						2019-01-31	17-0050 G	65	15:44:08
113	05 - Tmab-exetecan, 5 mg/kg, IV, once	5	A		26.2	0	8.97	7.25	235.743	2019-03-03	0	15:45:22						2019-01-31	17-0050 G	65	15:45:22
115	03 - 7C2 SG3451 mono amide, 5 mg/kg, IV, once	3	A		24	0	8.37	7.01	205.651	2019-03-03	0	15:47:47						2019-01-31	17-0050 G	65	15:47:47
117	03 - 7C2 SG3451 mono amide, 5 mg/kg, IV, once	3	A		23.4	0	8.49	6.66	188.29	2019-03-03	0	15:46:56						2019-01-31	17-0050 G	65	15:46:56
118	04 - 7C2 SG3451 mono amide, 22 mg/kg, IV, once	4	A		25.1	0	7.36	6.66	163.229	2019-03-03	0	15:48:53						2019-01-31	17-0050 G	65	15:48:53
121	02 - T-DM1, 5 mg/kg, IV, once	2	A		24.5	0	7.8	7.08	195.493	2019-03-03	0	15:49:30						2019-01-31	17-0050 G	65	15:49:30
123	03 - 7C2 SG3451 mono amide, 5 mg/kg, IV, once	3	A		26.9	0	8.38	7.54	238.208	2019-03-03	0	15:50:20						2019-01-31	17-0050 G	65	15:50:20
124	06 - 7C2-exetecan, 5 mg/kg, IV, once	6	A		25.5	0	7.57	6.81	175.534	2019-03-03	0	15:50:43						2019-01-31	17-0050 G	65	15:50:43
126	05 - Tmab-exetecan, 5 mg/kg, IV, once	5	A		25.8	0	8.41	6.65	185.956	2019-03-03	0	15:54:20						2019-01-31	17-0050 G	65	15:54:20
128	02 - T-DM1, 5 mg/kg, IV, once	2	A		23.5	0	8.68	6.12	162.552	2019-03-03	0	15:52:30						2019-01-31	17-0050 G	65	15:52:30
129	03 - 7C2 SG3451 mono amide, 5 mg/kg, IV, once	3	A		25	0	7.5	6.45	156.009	2019-03-03	0	15:53:16						2019-01-31	17-0050 G	65	15:53:16
130	03 - 7C2 SG3451 mono amide, 5 mg/kg, IV, once	3	A		25.6	0	8.56	7.23	223.728	2019-03-03	0	15:32:36						2019-01-31	17-0050 G	65	15:32:36
133	06 - 7C2-exetecan, 5 mg/kg, IV, once	6	A		25.4	0	8.09	7.35	218.521	2019-03-03	0	15:31:50						2019-01-31	17-0050 G	65	15:31:50
135	04 - 7C2 SG3451 mono amide, 22 mg/kg, IV, once	4	A		24.7	0	7.32	6.36	148.046	2019-03-03	0	15:56:03						2019-01-31	17-0050 G	65	15:56:03
136	01 - Vehicle (HB#8), 100 ul, IV, once	1	A		24.3	0	7.91	7.22	206.168	2019-03-03	0	15:54:54						2019-01-31	17-0050 G	65	15:54:54
138	04 - 7C2 SG3451 mono amide, 22 mg/kg, IV, once	4	A		25.7	0	7.43	6.85	174.317	2019-03-03	0	15:55:18						2019-01-31	17-0050 G	65	15:55:18
139	02 - T-DM1, 5 mg/kg, IV, once	2	A		24.8	0	7.82	6.14	147.405	2019-03-03	0	15:55:39						2019-01-31	17-0050 G	65	15:55:39
141	05 - Tmab-exetecan, 5 mg/kg, IV, once	5	A		26.5	0	7.42	6.77	170.04	2019-03-03	0	15:59:50						2019-01-31	17-0050 G	65	15:59:50
143	03 - 7C2 SG3451 mono amide, 5 mg/kg, IV, once	3	B		24.6	0	7.49	6.76	171.138	2019-03-03	0	15:59:07						2019-01-31	17-0050 G	65	15:59:07
146	06 - 7C2-exetecan, 5 mg/kg, IV, once	6	A		26.5	0	8.15	7.53	231.056	2019-03-03	0	16:02:20						2019-01-31	17-0050 G	65	16:02:20
150	05 - Tmab-exetecan, 5 mg/kg, IV, once	5	A		26.2	0	8.11	7.12	205.566	2019-03-03	0	16:07:23						2019-01-31	17-0050 G	65	16:07:23
151	05 - Tmab-exetecan, 5 mg/kg, IV, once	5	B		25.8	0	7.08	6.62	155.138	2019-03-03	0	16:07:50						2019-01-31	17-0050 G	65	16:07:50
156	06 - 7C2-exetecan, 5 mg/kg, IV, once	6	A		25.5	0	8.04	7.1	202.648	2019-03-03	0	16:10:07						2019-01-31	17-0050 G	65	16:10:07
158	02 - T-DM1, 5 mg/kg, IV, once	2	B		25.2	0	7.61	6.75	173.365	2019-03-03	0	16:09:26						2019-01-31	17-0050 G	65	16:09:26
159	01 - Vehicle (HB#8), 100 ul, IV, once	1	B		22.8	0	7.75	6.42	159.714	2019-03-03	0	16:10:34						2019-01-31	17-0050 G	65	16:10:34
160	04 - 7C2 SG3451 mono amide, 22 mg/kg, IV, once	4	B		25.8	0	8.31	6.91	198.393	2019-03-03	0	15:34:18						2019-01-31	17-0050 G	65	15:34:18
161	06 - 7C2-exetecan, 5 mg/kg, IV, once	6	B		25.6	0	7.82	6.27	153.713	2019-03-03	0	15:34:44	?					2019-01-31	17-0050 G	65	15:34:44
