# Supplementary material for: The HER2-directed antibody-drug conjugate DHES0815A in advanced and/or metastatic breast cancer: preclinical characterization and phase 1 trial results
Source: Nat Commun. 2024 Jan 11;15:466. doi: 10.1038/s41467-023-44533-z (PMC10784567; doi:10.1038/s41467-023-44533-z)
Supplement: Supplementary file 4 — Source Data [file 41467_2023_44533_MOESM4_ESM.zip › source data files/supp figures/Supp fig 9 HUVEC MHES.xlsx]

## Sheet: Template
Cell Line:	HUVEC
Seeding density (cells per well):	2000
Assay start date:	2016-03-11
Assay termination date:	2016-03-16
Drug 1 name:	7C2 (MHES)
Drug 1 starting concentration:	10
Drug 1 units:	ug/mL
Drug 1 dilution ratio:	4
Drug 2 name:
Drug 2 starting concentration:	10
Drug 2 units:	ug/mL
Drug 2 dilution ratio:	4
Notes:	cells plated on 3/11; media removed on 3/12 and replaced with fresh media containing drug dilutions; assay terminated on 3/16 with CTG.
	1	2	3	4	5	6	7	8	9	10	11	12
A	2000	3400	4180	5000	5260	5520	5760	5560	5440	4920	3740	2300
B	3240	1287820	1306680	1273920	1322460	1362140	1346500	1338940	1336900	1278260	1254080	3720
C	4160	1293660	1274240	1275600	1399940	1351980	1279720	1327740	1317100	1284520	1306900	4560
D	3760	1374160	1480620	1371700	1419520	1521220	1360680	1368940	1505940	1286780	1361440	5120
E	2400	6460	8980	343560	838180	1089920	1317940	1363840	1409400	1417080	1379940	5080
F	1280	5360	7000	372540	853880	1098180	1297660	1382680	1373560	1425200	1362880	4600
G	740	4040	4380	343440	807660	1071220	1287720	1387800	1409500	1448000	1455060	3740
H	440	700	1400	2100	3440	3700	5000	5240	5280	5280	3680	2480
		Mean	Std. Dev.	Std. Error	CV							Raw Data
	Neg. Control	1.35338e+06	68147.4	27821.1	0.0503534						Transposed->	Concentration	7C2 (MHES)	Error	Concentration	0	Error
												10	1.31855e+06	27857.7	10	5286.67	699.555
Raw Data --->		10	2.5	0.625	0.15625	0.0390625	0.00976562	0.00244141	0.000610352	0.000152588		2.5	1.35385e+06	64074.7	2.5	6786.67	1332.18
	7C2 (MHES)	1.31855e+06	1.35385e+06	1.30707e+06	1380640	1411780	1.32897e+06	1.34521e+06	1.38665e+06	1.28319e+06		0.625	1.30707e+06	32317	0.625	353180	9680.06
	Error	27857.7	64074.7	32317	29634	54798.5	24961.3	12299.2	59919.9	2548.26		0.15625	1380640	29634	0.15625	833240	13569.3
												0.0390625	1411780	54798.5	0.0390625	1086440	7974.82
		10	2.5	0.625	0.15625	0.0390625	0.00976562	0.00244141	0.000610352	0.000152588		0.00976562	1.32897e+06	24961.3	0.00976562	1.30111e+06	8892.35
	0	5286.67	6786.67	353180	833240	1086440	1.30111e+06	1.37811e+06	1.39749e+06	1.43009e+06		0.00244141	1.34521e+06	12299.2	0.00244141	1.37811e+06	7284.85
	Error	699.555	1332.18	9680.06	13569.3	7974.82	8892.35	7284.85	11963.4	9255.09		0.000610352	1.38665e+06	59919.9	0.000610352	1.39749e+06	11963.4
												0.000152588	1.28319e+06	2548.26	0.000152588	1.43009e+06	9255.09
												Percent of Control Data
Ratio of Control Data --->		10	2.5	0.625	0.15625	0.0390625	0.00976562	0.00244141	0.000610352	0.000152588		Concentration	7C2 (MHES)	Error	Concentration	0	Error
	7C2 (MHES)	97.426	100.034	96.5782	102.014	104.315	98.1959	99.3958	102.458	94.8132		10	97.426	2.05838	10	0.390626	0.0516894
	Error	2.05838	4.73441	2.38787	2.18963	4.049	1.84436	0.908777	4.42742	0.188288		2.5	100.034	4.73441	2.5	0.501459	0.0984335
												0.625	96.5782	2.38787	0.625	26.0961	0.715249
		10	2.5	0.625	0.15625	0.0390625	0.00976562	0.00244141	0.000610352	0.000152588		0.15625	102.014	2.18963	0.15625	61.5672	1.00262
	0	0.390626	0.501459	26.0961	61.5672	80.2759	96.1373	101.827	103.259	105.668		0.0390625	104.315	4.049	0.0390625	80.2759	0.589251
	Error	0.0516894	0.0984335	0.715249	1.00262	0.589251	0.657046	0.538269	0.88396	0.683848		0.00976562	98.1959	1.84436	0.00976562	96.1373	0.657046
												0.00244141	99.3958	0.908777	0.00244141	101.827	0.538269
												0.000610352	102.458	4.42742	0.000610352	103.259	0.88396
												0.000152588	94.8132	0.188288	0.000152588	105.668	0.683848
