# Supplementary material for: The HER2-directed antibody-drug conjugate DHES0815A in advanced and/or metastatic breast cancer: preclinical characterization and phase 1 trial results
Source: Nat Commun. 2024 Jan 11;15:466. doi: 10.1038/s41467-023-44533-z (PMC10784567; doi:10.1038/s41467-023-44533-z)
Supplement: Supplementary file 4 — Source Data [file 41467_2023_44533_MOESM4_ESM.zip › source data files/in vitro/Fig 1d SKBR3(raw data).xlsx]

## Sheet: Sheet1
Fig 1d SKBR3
Concentration (ug/ml)	1	0.333333	0.111111	0.037037	0.0123456	0.0041152	0.0013717	0.0004572	0.0001524	5.08e-05	0
7C2-PBD dimer	153880	153800	167320	190240	258320	431520	734880	876200	866800	903120	871520
	189040	171880	175800	192320	266880	427840	758360	955880	939840	946760	959480
	143800	155200	168680	183760	263240	423960	748120	937000	999120	973680	999240
	169240	186000	166920	185680	290000	426080	729120	896560	948400	967760	950720
7C2-PBD monoamine	135680	162320	191280	214680	398720	781480	893760	913560	890920	956080	923440
	170640	186680	217920	242560	419200	795120	876800	930480	878240	883040	839800
	160800	188320	209080	276200	447920	858600	945400	963720	977520	917120	885080
	164680	192480	213240	257600	437720	791360	860520	960160	905440	894960	834040
ave	163990	166720	169680	188000	269610	427350	742620	916410	938540	947830	945240
ave	157950	182450	207880	247760	425890	806640	899893	941980	913030	912800	870590
% of control	16.2795	16.271	17.7013	20.1261	27.3285	45.6519	77.7453	92.696	91.7016	95.544	92.2009
	19.9992	18.1837	18.5985	20.3462	28.2341	45.2626	80.2294	101.126	99.4287	100.161	101.506
	15.2131	16.4191	17.8452	19.4406	27.849	44.8521	79.146	99.1283	105.7	103.009	105.713
	17.9044	19.6775	17.659	19.6437	30.68	45.0764	77.136	94.85	100.334	102.382	100.58
% of control	15.5848	18.6448	21.9713	24.6591	45.7988	89.7644	102.661	104.936	102.335	109.82	106.071
	19.6005	21.4429	25.0313	27.8616	48.1513	91.3312	100.713	106.879	100.879	101.43	96.4633
	18.4702	21.6313	24.0159	31.7256	51.4502	98.6228	108.593	110.697	112.282	105.345	101.664
	18.9159	22.1091	24.4937	29.5891	50.2785	90.8993	98.8433	110.288	104.003	102.799	95.8017
ave % of control	17.349	17.6378	17.951	19.8891	28.5229	45.2107	78.5642	96.95	99.2912	100.274	100
	18.1429	20.9571	23.8781	28.4589	48.9197	92.6544	102.703	108.2	104.875	104.848	100
STDEV	2.0847	1.61369	0.438932	0.41892	1.48519	0.338615	1.39304	3.85949	5.76726	3.38183	5.65885
standard error	1.04235	0.806843	0.219466	0.20946	0.742594	0.169308	0.69652	1.92975	2.88363	1.69092	2.82942
STDEV	1.76758	1.56678	1.33713	2.98573	2.48865	4.0334	4.22493	2.76876	5.10072	3.68985	4.82204
standard error	0.883789	0.78339	0.668563	1.49287	1.24432	2.0167	2.11247	1.38438	2.55036	1.84492	2.41102
Concentration (ug/ml)	1	0.333333	0.111111	0.037037	0.0123456	0.0041152	0.0013717	0.0004572	0.0001524	5.08e-05	0
7C2-PBD monoamide	104562	95417	100020	127980	223427	242607	243167	239774	248101	246593	321614
	108677	102920	74576	144331	234565	263998	252554	252301	255779	247149	312431
	111230	96840	93465	153151	272237	277049	278147	278877	268439	273510	291702
	111289	105838	113181	157192	282450	308564	294159	286745	278833	283204	264029
ave	108940	100254	95310.5	145664	253170	273054	267007	264424	262788	262614	297444
% of control	35.1535	32.079	33.6265	43.0266	75.1157	81.5639	81.7522	80.6115	83.411	82.904	108.126
	36.537	34.6015	25.0723	48.5238	78.8602	88.7555	84.9081	84.823	85.9923	83.0909	105.039
	37.3953	32.5574	31.4227	51.489	91.5255	93.1432	93.5124	93.7578	90.2486	91.9534	98.0696
	37.4151	35.5825	38.0512	52.8476	94.9591	103.739	98.8956	96.403	93.743	95.2125	88.766
ave % of control	36.6252	33.7051	32.0432	48.9717	85.1151	91.8003	89.7671	88.8988	88.3487	88.2902	100
STDEV	1.06311	1.66229	5.40313	4.35525	9.61091	9.28042	7.85717	7.42103	4.56953	6.25517	8.58969
standard error	0.531557	0.831144	2.70157	2.17762	4.80545	4.64021	3.92858	3.71051	2.28476	3.12759	4.29484
